# Supplementary material for: Building a model: developing genomic resources for common milkweed (Asclepias syriaca) with low coverage genome sequencing
Source: BMC Genomics. 2011 May 4;12:211. doi: 10.1186/1471-2164-12-211 (PMC3116503; doi:10.1186/1471-2164-12-211)
Supplement: Additional file 3 — List of GI numbers for 19,899 Catharanthus roseus ESTs downloaded from GenBank and assembled into unigenes. List of GenBank numbers for Catharanthus roseus ESTs used in this study. [file 1471-2164-12-211-S3.TXT]

Additional file 3 - List of GI numbers for 19,899 Catharanthus roseus ESTs downloaded from GenBank and assembled into unigenes

55700296
55700298
55700299
55700305
55700310
55700311
55700312
55700314
55700315
55700316
55700318
55700319
55700321
55700322
55700324
55700325
55700328
55700330
55700331
55700332
55700333
55700336
55700343
55700344
56628465
56628466
56628467
56628468
56628469
56628470
56628471
56628472
56628473
56628474
56628475
56628476
56628477
56628478
56628479
56628480
56628481
56628482
56628483
56628484
56628485
56628486
56628487
56628488
73750262
73750263
73750264
73750265
73750266
73750267
73750268
73750269
73750270
73750271
73750272
73750273
73750274
73750275
73750276
73750277
73750278
73750279
73750280
73750281
73750282
73750283
73750284
73750285
73750286
73750287
73750288
73750289
73750290
73750291
73750292
73772488
73772489
73772490
73772491
73772492
73772493
73772494
73772495
73772496
73772497
73772498
73772499
73772500
73772501
73772502
73772503
73772504
73772505
73772506
73772507
73772508
73772509
73772510
73772511
73772512
73772513
73772514
73772515
73944359
73944360
73944361
73944362
73944363
73944364
73944365
73944366
73944367
73944368
73944369
73944370
73944371
73944372
73944373
73944374
73944375
73944376
73944377
73944378
73944379
73944380
73944381
73944382
73944383
73944384
73944385
73944386
73944387
73944388
73944389
73944390
73944391
73944392
73944393
73944394
73944395
73944396
73944397
73944398
73944399
73944400
73944401
73944402
73944403
73944404
73944405
73944406
73944407
73944408
73944409
73944410
73944411
73944412
73944413
73944414
73944415
73944416
73944417
73944418
73944419
73944420
73944421
73944422
73944423
73944424
73944425
73944426
73944427
73944428
73944429
73944430
116653036
116653037
116653038
116653039
116653040
116653041
116653042
116653043
116653044
116653045
116653046
116653047
116653048
116653049
116653050
116653051
116653052
116653053
116653054
116653055
116653056
116653057
116653058
116653059
116653060
116653061
116653062
116653063
116653064
116653065
116653066
116653067
116653068
116653069
116653070
116653071
116653072
116653073
116653074
116653075
116653076
116653077
116653078
116653079
116653080
116653081
116653082
116653083
116653084
116653085
116653086
116653087
116653088
116653089
116653090
116653091
116653092
116653093
116653094
116653095
116653096
116653097
116653098
116653099
116653100
116653101
116653102
116653103
116653104
116653105
116653106
116653107
116653108
116653109
116653110
116653111
116653112
116653113
116653114
116653115
116653116
116653117
116653118
116653119
116653120
116653121
116653122
116653123
116653124
116653125
116653126
116653127
116653128
116653129
116653130
116653131
116653132
116653133
116653134
116653135
116653136
116653137
116653138
116653139
116653140
116653141
116653142
116653143
116653144
116653145
116653146
116653147
116653148
116653149
116653150
116653151
116653152
116653153
116653154
116653155
116653156
116653157
116653158
116653159
116653160
116653161
116653162
116653163
116653164
116653165
116653166
116653167
116653168
116653169
116653170
116653171
116653172
116653173
116653174
116653175
116653176
116653177
116653178
116653179
116653180
116653181
116653182
116653183
116653184
116653185
116653186
116653187
116653188
116653189
116653190
116653191
116653192
116653193
116653194
116653195
116653196
116653197
116653198
116653199
116653200
116653201
116653202
116653203
116653204
116653205
116653206
116653207
116653208
116653209
116653210
116653211
116653212
116653213
116653214
116653215
116653216
116653217
116653218
116653219
116653220
116653221
116653222
116653223
116653224
116653225
116653226
116653227
116653228
116653229
116653230
116653231
116653232
116653233
116653234
116653235
116653236
116653237
116653238
116653239
116653240
116653241
116653242
116653243
116653244
116653245
116653246
116653247
116653248
116653249
116653250
116653251
116653252
116653253
116653254
116653255
116653256
116653257
116653258
116653259
116653260
116653261
116653262
116653263
116653264
116653265
116653266
116653267
116653268
116653269
116653270
116653271
116653272
116653273
116653274
116653275
116653276
116653277
116653278
116653279
116653280
116653281
116653282
116653283
116653284
116653285
116653286
116653287
116653288
116653289
116653290
116653291
116653292
116653293
116653294
116653295
116653296
116653297
116653298
116653299
116653300
116653301
116653302
116653303
116653304
116653305
116653306
116653307
116653308
116653309
116653310
116653311
116653312
116653313
116653314
116653315
116653316
116653317
116653318
116653319
116653320
116653321
116653322
116653323
116653324
116653325
116653326
116653327
116653328
116653329
116653330
116653331
116653332
116653333
116653334
116653335
116653336
116653337
116653338
116653339
116653340
116653341
116653342
116653343
116653344
116653345
116653346
116653347
116653348
116653349
116653350
116653351
116653352
116653353
116653354
116653355
116653356
116653357
116653358
116653359
116653360
116653361
116653362
116653363
116653364
116653365
116653366
116653367
116653368
116653369
116653370
116653371
116653372
116653373
116653374
116653375
116653376
116653377
116653378
116653379
116653380
116653381
116653382
116653383
116653384
116653385
116653386
116653387
116653388
116653389
116653390
116653391
116653392
116653393
116653394
116653395
116653396
116653397
116653398
116653399
116653400
116653401
116653402
116653403
116653404
116653405
116653406
116653407
116653408
116653409
116653410
116653411
116653412
116653413
116653414
116653415
116653416
116653417
116653418
116653419
116653420
116653421
116653422
116653423
116653424
116653425
116653426
116653427
116653428
116653429
116653430
116653431
116653432
116653433
116653434
116653435
116653436
116653437
116653438
116653439
116653440
116653441
116653442
116653443
116653444
116653445
116653446
116653447
116653448
116653449
116653450
116653451
116653452
116653453
116653454
116653455
116653456
116653457
116653458
116653459
116653460
116653461
116653462
116653463
116653464
116653465
116653466
116653467
116653468
116653469
116653470
116653471
116653472
116653473
116653474
116653475
116653476
116653477
116653478
116653479
116653480
116653481
116653482
116653483
116653484
116653485
116653486
116653487
116653488
116653489
116653490
116653491
116653492
116653493
116653494
116653495
116653496
116653497
116653498
116653499
116653500
116653501
116653502
116653503
116653504
116653505
116653506
116653507
116653508
116653509
116653510
116653511
116653512
116653513
116653514
116653515
116653516
116653517
116653518
116653519
116653520
116653521
116653522
116653523
116653524
116653525
116653526
116653527
116653528
116653529
116653530
116653531
116653532
116653533
116653534
116653535
116653536
116653537
116653538
116653539
116653540
116653541
116653542
116653543
116653544
116653545
116653546
116653547
116653548
116653549
116653550
116653551
116653552
116653553
116653554
116653555
116653556
116653557
116653558
116653559
116653560
116653561
116653562
116653563
116653564
116653565
116653566
116653567
116653568
116653569
116653570
116653571
116653572
116653573
116653574
116653575
116653576
116653577
116653578
116653579
116653580
116653581
116653582
116653583
116653584
116653585
116653586
116653587
116653588
116653589
116653590
116653591
116653592
116653593
116653594
116653595
116653596
116653597
116653598
116653599
116653600
116653601
116653602
116653603
116653604
116653605
116653606
116653607
116653608
116653609
116653610
116653611
116653612
116653613
116653614
116653615
116653616
116653617
116653618
116653619
116653620
116653621
116653622
116653623
116653624
116653625
116653626
116653627
116653628
116653629
116653630
116653631
116653632
116653633
116653634
116653635
116653636
116653637
116653638
116653639
116653640
116653641
116653642
116653643
116653644
116653645
116653646
116653647
116653648
116653649
116653650
116653651
116653652
116653653
116653654
116653655
116653656
116653657
116653658
116653659
116653660
116653661
116653662
116653663
116653664
116653665
116653666
116653667
116653668
116653669
116653670
116653671
116653672
116653673
116653674
116653675
116653676
116653677
116653678
116653679
116653680
116653681
116653682
116653683
116653684
116653685
116653686
116653687
116653688
116653689
116653690
116653691
116653692
116653693
116653694
116653695
116653696
116653697
116653698
116653699
116653700
116653701
116653702
116653703
116653704
116653705
116653706
116653707
116653708
116653709
116653710
116653711
116653712
116653713
116653714
116653715
116653716
116653717
116653718
116653719
116653720
116653721
116653722
116653723
116653724
116653725
116653726
116653727
116653728
116653729
116653730
116653731
116653732
116653733
116653734
116653735
116653736
116653737
116653738
116653739
116653740
116653741
116653742
116653743
116653744
116653745
116653746
116653747
116653748
116653749
116653750
116653751
116653752
116653753
116653754
116653755
116653756
116653757
116653758
116653759
116653760
116653761
116653762
116653763
116653764
116653765
116653766
116653767
116653768
116653769
116653770
116653771
116653772
116653773
116653774
116653775
116653776
116653777
116653778
116653779
116653780
116653781
116653782
116653783
116653784
116653785
116653786
116653787
116653788
116653789
116653790
116653791
116653792
116653793
116653794
116653795
116653796
116653797
116653798
116653799
116653800
116653801
116653802
116653803
116653804
116653805
116653806
116653807
116653808
116653809
116653810
116653811
116653812
116653813
116653814
116653815
116653816
116653817
116653818
116653819
116653820
116653821
116653822
116653823
116653824
116653825
116653826
116653827
116653828
116653829
116653830
116653831
116653832
116653833
116653834
116653835
116653836
116653837
116653838
116653839
116653840
116653841
116653842
116653843
116653844
116653845
116653846
116653847
116653848
116653849
116653850
116653851
116653852
116653853
116653854
116653855
116653856
116653857
116653858
116653859
116653860
116653861
116653862
116653863
116653864
116653865
116653866
116653867
116653868
116653869
116653870
116653871
116653872
116653873
116653874
116653875
116653876
116653877
116653878
116653879
116653880
116653881
116653882
116653883
116653884
116653885
116653886
116653887
116653888
116653889
116653890
116653891
116653892
116653893
116653894
116653895
116653896
116653897
116653898
116653899
116653900
116653901
116653902
116653903
116653904
116653905
116653906
116653907
116653908
116653909
116653910
116653911
116653912
116653913
116653914
116653915
116653916
116653917
116653918
116653919
116653920
116653921
116653922
116653923
116653924
116653925
116653926
116653927
116653928
116653929
116653930
116653931
116653932
116653933
116653934
116653935
116653936
116653937
116653938
116653939
116653940
116653941
116653942
116653943
116653944
116653945
116653946
116653947
116653948
116653949
116653950
116653951
116653952
116653953
116653954
116653955
116653956
116653957
116653958
116653959
116653960
116653961
116653962
116653963
116653964
116653965
116653966
116653967
116653968
116653969
116653970
116653971
116653972
116653973
116653974
116653975
116653976
116653977
116653978
116653979
116653980
116653981
116653982
116653983
116653984
116653985
116653986
116653987
116653988
116653989
116653990
116653991
116653992
116653993
116653994
116653995
116653996
116653997
116653998
116653999
116654000
116654001
116654002
116654003
116654004
116654005
116654006
116654007
116654008
116654009
116654010
116654011
116654012
116654013
116654014
116654015
116654016
116654017
116654018
116654019
116654020
116654021
116654022
116654023
116654024
116654025
116654026
116654027
116654028
116654029
116654030
116654031
116654032
116654033
116654034
116654035
116654036
116654037
116654038
116654039
116654040
116654041
116654042
116654043
116654044
116654045
116654046
116654047
116654048
116654049
116654050
116654051
116654052
116654053
116654054
116654055
116654056
116654057
116654058
116654059
116654060
116654061
116654062
116654063
116654064
116654065
116654066
116654067
116654068
116654069
116654070
116654071
116654072
116654073
116654074
116654075
116654076
116654077
116654078
116654079
116654080
116654081
116654082
116654083
116654084
116654085
116654086
116654087
116654088
116654089
116654090
116654091
116654092
116654093
116654094
116654095
116654096
116654097
116654098
116654099
116654100
116654101
116654102
116654103
116654104
116654105
116654106
116654107
116654108
116654109
116654110
116654111
116654112
116654113
116654114
116654115
116654116
116654117
116654118
116654119
116654120
116654121
116654122
116654123
116654124
116654125
116654126
116654127
116654128
116654129
116654130
116654131
116654132
116654133
116654134
116654135
116654136
116654137
116654138
116654139
116654140
116654141
116654142
116654143
116654144
116654145
116654146
116654147
116654148
116654149
116654150
116654151
116654152
116654153
116654154
116654155
116654156
116654157
116654158
116654159
116654160
116654161
116654162
116654163
116654164
116654165
116654166
116654167
116654168
116654169
116654170
116654171
116654172
116654173
116654174
116654175
116654176
116654177
116654178
116654179
116654180
116654181
116654182
116654183
116654184
116654185
116654186
116654187
116654188
116654189
116654190
116654191
116654192
116654193
116654194
116654195
116654196
116654197
116654198
116654199
116654200
116654201
116654202
116654203
116654204
116654205
116654206
116654207
116654208
116654209
116654210
116654211
116654212
116654213
116654214
116654215
116654216
116654217
116654218
116654219
116654220
116654221
116654222
116654223
116654224
116654225
116654226
116654227
116654228
116654229
116654230
116654231
116654232
116654233
116654234
116654235
116654236
116654237
116654238
116654239
116654240
116654241
116654242
116654243
116654244
116654245
116654246
116654247
116654248
116654249
116654250
116654251
116654252
116654253
116654254
116654255
116654256
116654257
116654258
116654259
116654260
116654261
116654262
116654263
116654264
116654265
116654266
116654267
116654268
116654269
116654270
116654271
116654272
116654273
116654274
116654275
116654276
116654277
116654278
116654279
116654280
116654281
116654282
116654283
116654284
116654285
116654286
116654287
116654288
116654289
116654290
116654291
116654292
116654293
116654294
116654295
116654296
116654297
116654298
116654299
116654300
116654301
116654302
116654303
116654304
116654305
116654306
116654307
116654308
116654309
116654310
116654311
116654312
116654313
116654314
116654315
116654316
116654317
116654318
116654319
116654320
116654321
116654322
116654323
116654324
116654325
116654326
116654327
116654328
116654329
116654330
116654331
116654332
116654333
116654334
116654335
116654336
116654337
116654338
116654339
116654340
116654341
116654342
116654343
116654344
116654345
116654346
116654347
116654348
116654349
116654350
116654351
116654352
116654353
116654354
116654355
116654356
116654357
116654358
116654359
116654360
116654361
116654362
116654363
116654364
116654365
116654366
116654367
116654368
116654369
116654370
116654371
116654372
116654373
116654374
116654375
116654376
116654377
116654378
116654379
116654380
116654381
116654382
116654383
116654384
116654385
116654386
116654387
116654388
116654389
116654390
116654391
116654392
116654393
116654394
116654395
116654396
116654397
116654398
116654399
116654400
116654401
116654402
116654403
116654404
116654405
116654406
116654407
116654408
116654409
116654410
116654411
116654412
116654413
116654414
116654415
116654416
116654417
116654418
116654419
116654420
116654421
116654422
116654423
116654424
116654425
116654426
116654427
116654428
116654429
116654430
116654431
116654432
116654433
116654434
116654435
116654436
116654437
116654438
116654439
116654440
116654441
116654442
116654443
116654444
116654445
116654446
116654447
116654448
116654449
116654450
116654451
116654452
116654453
116654454
116654455
116654456
116654457
116654458
116654459
116654460
116654461
116654462
116654463
116654464
116654465
116654466
116654467
116654468
116654469
116654470
116654471
116654472
116654473
116654474
116654475
116654476
116654477
116654478
116654479
116654480
116654481
116654482
116654483
116654484
116654485
116654486
116654487
116654488
116654489
116654490
116654491
116654492
116654493
116654494
116654495
116654496
116654497
116654498
116654499
116654500
116654501
116654502
116654503
116654504
116654505
116654506
116654507
116654508
116654509
116654510
116654511
116654512
116654513
116654514
116654515
116654516
116654517
116654518
116654519
116654520
116654521
116654522
116654523
116654524
116654525
116654526
116654527
116654528
116654529
116654530
116654531
116654532
116654533
116654534
116654535
116654536
116654537
116654538
116654539
116654540
116654541
116654542
116654543
116654544
116654545
116654546
116654547
116654548
116654549
116654550
116654551
116654552
116654553
116654554
116654555
116654556
116654557
116654558
116654559
116654560
116654561
116654562
116654563
116654564
116654565
116654566
116654567
116654568
116654569
116654570
116654571
116654572
116654573
116654574
116654575
116654576
116654577
116654578
116654579
116654580
116654581
116654582
116654583
116654584
116654585
116654586
116654587
116654588
116654589
116654590
116654591
116654592
116654593
116654594
116654595
116654596
116654597
116654598
116654599
116654600
116654601
116654602
116654603
116654604
116654605
116654606
116654607
116654608
116654609
116654610
116654611
116654612
116654613
116654614
116654615
116654616
116654617
116654618
116654619
116654620
116654621
116654622
116654623
116654624
116654625
116654626
116654627
116654628
116654629
116654630
116654631
116654632
116654633
116654634
116654635
116654636
116654637
116654638
116654639
116654640
116654641
116654642
116654643
116654644
116654645
116654646
116654647
116654648
116654649
116654650
116654651
116654652
116654653
116654654
116654655
116654656
116654657
116654658
116654659
116654660
116654661
116654662
116654663
116654664
116654665
116654666
116654667
116654668
116654669
116654670
116654671
116654672
116654673
116654674
116654675
116654676
116654677
116654678
116654679
116654680
116654681
116654682
116654683
116654684
116654685
116654686
116654687
116654688
116654689
116654690
116654691
116654692
116654693
116654694
116654695
116654696
116654697
116654698
116654699
116654700
116654701
116654702
116654703
116654704
116654705
116654706
116654707
116654708
116654709
116654710
116654711
116654712
116654713
116654714
116654715
116654716
116654717
116654718
116654719
116654720
116654721
116654722
116654723
116654724
116654725
116654726
116654727
116654728
116654729
116654730
116654731
116654732
116654733
116654734
116654735
116654736
116654737
116654738
116654739
116654740
116654741
116654742
116654743
116654744
116654745
116654746
116654747
116654748
116654749
116654750
116654751
116654752
116654753
116654754
116654755
116654756
116654757
116654758
116654759
116654760
116654761
116654762
116654763
116654764
116654765
116654766
116654767
116654768
116654769
116654770
116654771
116654772
116654773
116654774
116654775
116654776
116654777
116654778
116654779
116654780
116654781
116654782
116654783
116654784
116654785
116654786
116654787
116654788
116654789
116654790
116654791
116654792
116654793
116654794
116654795
116654796
116654797
116654798
116654799
116654800
116654801
116654802
116654803
116654804
116654805
116654806
116654807
116654808
116654809
116654810
116654811
116654812
116654813
116654814
116654815
116654816
116654817
116654818
116654819
116654820
116654821
116654822
116654823
116654824
116654825
116654826
116654827
116654828
116654829
116654830
116654831
116654832
116654833
116654834
116654835
116654836
116654837
116654838
116654839
116654840
116654841
116654842
116654843
116654844
116654845
116654846
116654847
116654848
116654849
116654850
116654851
116654852
116654853
116654854
116654855
116654856
116654857
116654858
116654859
116654860
116654861
116654862
116654863
116654864
116654865
116654866
116654867
116654868
116654869
116654870
116654871
116654872
116654873
116654874
116654875
116654876
116654877
116654878
116654879
116654880
116654881
116654882
116654883
116654884
116654885
116654886
116654887
116654888
116654889
116654890
116654891
116654892
116654893
116654894
116654895
116654896
116654897
116654898
116654899
116654900
116654901
116654902
116654903
116654904
116654905
116654906
116654907
116654908
116654909
116654910
116654911
116654912
116654913
116654914
116654915
116654916
116654917
116654918
116654919
116654920
116654921
116654922
116654923
116654924
116654925
116654926
116654927
116654928
116654929
116654930
116654931
116654932
116654933
116654934
116654935
116654936
116654937
116654938
116654939
116654940
116654941
116654942
116654943
116654944
116654945
116654946
116654947
116654948
116654949
116654950
116654951
116654952
116654953
116654954
116654955
116654956
116654957
116654958
116654959
116654960
116654961
116654962
116654963
116654964
116654965
116654966
116654967
116654968
116654969
116654970
116654971
116654972
116654973
116654974
116654975
116654976
116654977
116654978
116654979
116654980
116654981
116654982
116654983
116654984
116654985
116654986
116654987
116654988
116654989
116654990
116654991
116654992
116654993
116654994
116654995
116654996
116654997
116654998
116654999
116655000
116655001
116655002
116655003
116655004
116655005
116655006
116655007
116655008
116655009
116655010
116655011
116655012
116655013
116655014
116655015
116655016
116655017
116655018
116655019
116655020
116655021
116655022
116655023
116655024
116655025
116655026
116655027
116655028
116655029
116655030
116655031
116655032
116655033
116655034
116655035
116655036
116655037
116655038
116655039
116655040
116655041
116655042
116655043
116655044
116655045
116655046
116655047
116655048
116655049
116655050
116655051
116655052
116655053
116655054
116655055
116655056
116655057
116655058
116655059
116655060
116655061
116655062
116655063
116655064
116655065
116655066
116655067
116655068
116655069
116655070
116655071
116655072
116655073
116655074
116655075
116655076
116655077
116655078
116655079
116655080
116655081
116655082
116655083
116655084
116655085
116655086
116655087
116655088
116655089
116655090
116655091
116655092
116655093
116655094
116655095
116655096
116655097
116655098
116655099
116655100
116655101
116655102
116655103
116655104
116655105
116655106
116655107
116655108
116655109
116655110
116655111
116655112
116655113
116655114
116655115
116655116
116655117
116655118
116655119
116655120
116655121
116655122
116655123
116655124
116655125
116655126
116655127
116655128
116655129
116655130
116655131
116655132
116655133
116655134
116655135
116655136
116655137
116655138
116655139
116655140
116655141
116655142
116655143
116655144
116655145
116655146
116655147
116655148
116655149
116655150
116655151
116655152
116655153
116655154
116655155
116655156
116655157
116655158
116655159
116655160
116655161
116655162
116655163
116655164
116655165
116655166
116655167
116655168
116655169
116655170
116655171
116655172
116655173
116655174
116655175
116655176
116655177
116655178
116655179
116655180
116655181
116655182
116655183
116655184
116655185
116655186
116655187
116655188
116655189
116655190
116655191
116655192
116655193
116655194
116655195
116655196
116655197
116655198
116655199
116655200
116655201
116655202
116655203
116655204
116655205
116655206
116655207
116655208
116655209
116655210
116655211
116655212
116655213
116655214
116655215
116655216
116655217
116655218
116655219
116655220
116655221
116655222
116655223
116655224
116655225
116655226
116655227
116655228
116655229
116655230
116655231
116655232
116655233
116655234
116655235
116655236
116655237
116655238
116655239
116655240
116655241
116655242
116655243
116655244
116655245
116655246
116655247
116655248
116655249
116655250
116655251
116655252
116655253
116655254
116655255
116655256
116655257
116655258
116655259
116655260
116655261
116655262
116655263
116655264
116655265
116655266
116655267
116655268
116655269
116655270
116655271
116655272
116655273
116655274
116655275
116655276
116655277
116655278
116655279
116655280
116655281
116655282
116655283
116655284
116655285
116655286
116655287
116655288
116655289
116655290
116655291
116655292
116655293
116655294
116655295
116655296
116655297
116655298
116655299
116655300
116655301
116655302
116655303
116655304
116655305
116655306
116655307
116655308
116655309
116655310
116655311
116655312
116655313
116655314
116655315
116655316
116655317
116655318
116655319
116655320
116655321
116655322
116655323
116655324
116655325
116655326
116655327
116655328
116655329
116655330
116655331
116655332
116655333
116655334
116655335
116655336
116655337
116655338
116655339
116655340
116655341
116655342
116655343
116655344
116655345
116655346
116655347
116655348
116655349
116655350
116655351
116655352
116655353
116655354
116655355
116655356
116655357
116655358
116655359
116655360
116655361
116655362
116655363
116655364
116655365
116655366
116655367
116655368
116655369
116655370
116655371
116655372
116655373
116655374
116655375
116655376
116655377
116655378
116655379
116655380
116655381
116655382
116655383
116655384
116655385
116655386
116655387
116655388
116655389
116655390
116655391
116655392
116655393
116655394
116655395
116655396
116655397
116655398
116655399
116655400
116655401
116655402
116655403
116655404
116655405
116655406
116655407
116655408
116655409
116655410
116655411
116655412
116655413
116655414
116655415
116655416
116655417
116655418
116655419
116655420
116655421
116655422
116655423
116655424
116655425
116655426
116655427
116655428
116655429
116655430
116655431
116655432
116655433
116655434
116655435
116655436
116655437
116655438
116655439
116655440
116655441
116655442
116655443
116655444
116655445
116655446
116655447
116655448
116655449
116655450
116655451
116655452
116655453
116655454
116655455
116655456
116655457
116655458
116655459
116655460
116655461
116655462
116655463
116655464
116655465
116655466
116655467
116655468
116655469
116655470
116655471
116655472
116655473
116655474
116655475
116655476
116655477
116655478
116655479
116655480
116655481
116655482
116655483
116655484
116655485
116655486
116655487
116655488
116655489
116655490
116655491
116655492
116655493
116655494
116655495
116655496
116655497
116655498
116655499
116655500
116655501
116655502
116655503
116655504
116655505
116655506
116655507
116655508
116655509
116655510
116655511
116655512
116655513
116655514
116655515
116655516
116655517
116655518
116655519
116655520
116655521
116655522
116655523
116655524
116655525
116655526
116655527
116655528
116655529
116655530
116655531
116655532
116655533
116655534
116655535
116655536
116655537
116655538
116655539
116655540
116655541
116655542
116655543
116655544
116655545
116655546
116655547
116655548
116655549
116655550
116655551
116655552
116655553
116655554
116655555
116655556
116655557
116655558
116655559
116655560
116655561
116655562
116655563
116655564
116655565
116655566
116655567
116655568
116655569
116655570
116655571
116655572
116655573
116655574
116655575
116655576
116655577
116655578
116655579
116655580
116655581
116655582
116655583
116655584
116655585
116655586
116655587
116655588
116655589
116655590
116655591
116655592
116655593
116655594
116655595
116655596
116655597
116655598
116655599
116655600
116655601
116655602
116655603
116655604
116655605
116655606
116655607
116655608
116655609
116655610
116655611
116655612
116655613
116655614
116655615
116655616
116655617
116655618
116655619
116655620
116655621
116655622
116655623
116655624
116655625
116655626
116655627
116655628
116655629
116655630
116655631
116655632
116655633
116655634
116655635
116655636
116655637
116655638
116655639
116655640
116655641
116655642
116655643
116655644
116655645
116655646
116655647
116655648
116655649
116655650
116655651
116655652
116655653
116655654
116655655
116655656
116655657
116655658
116655659
116655660
116655661
116655662
116655663
116655664
116655665
116655666
116655667
116655668
116655669
116655670
116655671
116655672
116655673
116655674
116655675
116655676
116655677
116655678
116655679
116655680
116655681
116655682
116655683
116655684
116655685
116655686
116655687
116655688
116655689
116655690
116655691
116655692
116655693
116655694
116655695
116655696
116655697
116655698
116655699
116655700
116655701
116655702
116655703
116655704
116655705
116655706
116655707
116655708
116655709
116655710
116655711
116655712
116655713
116655714
116655715
116655716
116655717
116655718
116655719
116655720
116655721
116655722
116655723
116655724
116655725
116655726
116655727
116655728
116655729
116655730
116655731
116655732
116655733
116655734
116655735
116655736
116655737
116655738
116655739
116655740
116655741
116655742
116655743
116655744
116655745
116655746
116655747
116655748
116655749
116655750
116655751
116655752
116655753
116655754
116655755
116655756
116655757
116655758
116655759
116655760
116655761
116655762
116655763
116655764
116655765
116655766
116655767
116655768
116655769
116655770
116655771
116655772
116655773
116655774
116655775
116655776
116655777
116655778
116655779
116655780
116655781
116655782
116655783
116655784
116655785
116655786
116655787
116655788
116655789
116655790
116655791
116655792
116655793
116655794
116655795
116655796
116655797
116655798
116655799
116655800
116655801
116655802
116655803
116655804
116655805
116655806
116655807
116655808
116655809
116655810
116655811
116655812
116655813
116655814
116655815
116655816
116655817
116655818
116655819
116655820
116655821
116655822
116655823
116655824
116655825
116655826
116655827
116655828
116655829
116655830
116655831
116655832
116655833
116655834
116655835
116655836
116655837
116655838
116655839
116655840
116655841
116655842
116655843
116655844
116655845
116655846
116655847
116655848
116655849
116655850
116655851
116655852
116655853
116655854
116655855
116655856
116655857
116655858
116655859
116655860
116655861
116655862
116655863
116655864
116655865
116655866
116655867
116655868
116655869
116655870
116655871
116655872
116655873
116655874
116655875
116655876
116655877
116655878
116655879
116655880
116655881
116655882
116655883
116655884
116655885
116655886
116655887
116655888
116655889
116655890
116655891
116655892
116655893
116655894
116655895
116655896
116655897
116655898
116655899
116655900
116655901
116655902
116655903
116655904
116655905
116655906
116655907
116655908
116655909
116655910
116655911
116655912
116655913
116655914
116655915
116655916
116655917
116655918
116655919
116655920
116655921
116655922
116655923
116655924
116655925
116655926
116655927
116655928
116655929
116655930
116655931
116655932
116655933
116655934
116655935
116655936
116655937
116655938
116655939
116655940
116655941
116655942
116655943
116655944
116655945
116655946
116655947
116655948
116655949
116655950
116655951
116655952
116655953
116655954
116655955
116655956
116655957
116655958
116655959
116655960
116655961
116655962
116655963
116655964
116655965
116655966
116655967
116655968
116655969
116655970
116655971
116655972
116655973
116655974
116655975
116655976
116655977
116655978
116655979
116655980
116655981
116655982
116655983
116655984
116655985
116655986
116655987
116655988
116655989
116655990
116655991
116655992
116655993
116655994
116655995
116655996
116655997
116655998
116655999
116656000
116656001
116656002
116656003
116656004
116656005
116656006
116656007
116656008
116656009
116656010
116656011
116656012
116656013
116656014
116656015
116656016
116656017
116656018
116656019
116656020
116656021
116656022
116656023
116656024
116656025
116656026
116656027
116656028
116656029
116656030
116656031
116656032
116656033
116656034
116656035
116656036
116656037
116656038
116656039
116656040
116656041
116656042
116656043
116656044
116656045
116656046
116656047
116656048
116656049
116656050
116656051
116656052
116656053
116656054
116656055
116656056
116656057
116656058
116656059
116656060
116656061
116656062
116656063
116656064
116656065
116656066
116656067
116656068
116656069
116656070
116656071
116656072
116656073
116656074
116656075
116656076
116656077
116656078
116656079
116656080
116656081
116656082
116656083
116656084
116656085
116656086
116656087
116656088
116656089
116656090
116656091
116656092
116656093
116656094
116656095
116656096
116656097
116656098
116656099
116656100
116656101
116656102
116656103
116656104
116656105
116656106
116656107
116656108
116656109
116656110
116656111
116656112
116656113
116656114
116656115
116656116
116656117
116656118
116656119
116656120
116656121
116656122
116656123
116656124
116656125
116656126
116656127
116656128
116656129
116656130
116656131
116656132
116656133
116656134
116656135
116656136
116656137
116656138
116656139
116656140
116656141
116656142
116656143
116656144
116656145
116656146
116656147
116656148
116656149
116656150
116656151
116656152
116656153
116656154
116656155
116656156
116656157
116656158
116656159
116656160
116656161
116656162
116656163
116656164
116656165
116656166
116656167
116656168
116656169
116656170
116656171
116656172
116656173
116656174
116656175
116656176
116656177
116656178
116656179
116656180
116656181
116656182
116656183
116656184
116656185
116656186
116656187
116656188
116656189
116656190
116656191
116656192
116656193
116656194
116656195
116656196
116656197
116656198
116656199
116656200
116656201
116656202
116656203
116656204
116656205
116656206
116656207
116656208
116656209
116656210
116656211
116656212
116656213
116656214
116656215
116656216
116656217
116656218
116656219
116656220
116656221
116656222
116656223
116656224
116656225
116656226
116656227
116656228
116656229
116656230
116656231
116656232
116656233
116656234
116656235
116656236
116656237
116656238
116656239
116656240
116656241
116656242
116656243
116656244
116656245
116656246
116656247
116656248
116656249
116656250
116656251
116656252
116656253
116656254
116656255
116656256
116656257
116656258
116656259
116656260
116656261
116656262
116656263
116656264
116656265
116656266
116656267
116656268
116656269
116656270
116656271
116656272
116656273
116656274
116656275
116656276
116656277
116656278
116656279
116656280
116656281
116656282
116656283
116656284
116656285
116656286
116656287
116656288
116656289
116656290
116656291
116656292
116656293
116656294
116656295
116656296
116656297
116656298
116656299
116656300
116656301
116656302
116656303
116656304
116656305
116656306
116656307
116656308
116656309
116656310
116656311
116656312
116656313
116656314
116656315
116656316
116656317
116656318
116656319
116656320
116656321
116656322
116656323
116656324
116656325
116656326
116656327
116656328
116656329
116656330
116656331
116656332
116656333
116656334
116656335
116656336
116656337
116656338
116656339
116656340
116656341
116656342
116656343
116656344
116656345
116656346
116656347
116656348
116656349
116656350
116656351
116656352
116656353
116656354
116656355
116656356
116656357
116656358
116656359
116656360
116656361
116656362
116656363
116656364
116656365
116656366
116656367
116656368
116656369
116656370
116656371
116656372
116656373
116656374
116656375
116656376
116656377
116656378
116656379
116656380
116656381
116656382
116656383
116656384
116656385
116656386
116656387
116656388
116656389
116656390
116656391
116656392
116656393
116656394
116656395
116656396
116656397
116656398
116656399
116656400
116656401
116656402
116656403
116656404
116656405
116656406
116656407
116656408
116656409
116656410
116656411
116656412
116656413
116656414
116656415
116656416
116656417
116656418
116656419
116656420
116656421
116656422
116656423
116656424
116656425
116656426
116656427
116656428
116656429
116656430
116656431
116656432
116656433
116656434
116656435
116656436
116656437
116656438
116656439
116656440
116656441
116656442
116656443
116656444
116656445
116656446
116656447
116656448
116656449
116656450
116656451
116656452
116656453
116656454
116656455
116656456
116656457
116656458
116656459
116656460
116656461
116656462
116656463
116656464
116656465
116656466
116656467
116656468
116656469
116656470
116656471
116656472
116656473
116656474
116656475
116656476
116656477
116656478
116656479
116656480
116656481
116656482
116656483
116656484
116656485
116656486
116656487
116656488
116656489
116656490
116656491
116656492
116656493
116656494
116656495
116656496
116656497
116656498
116656499
116656500
116656501
116656502
116656503
116656504
116656505
116656506
116656507
116656508
116656509
116656510
116656511
116656512
116656513
116656514
116656515
116656516
116656517
116656518
116656519
116656520
116656521
116656522
116656523
116656524
116656525
116656526
116656527
116656528
116656529
116656530
116656531
116656532
116656533
116656534
116656535
116656536
116656537
116656538
116656539
116656540
116656541
116656542
116656543
116656544
116656545
116656546
116656547
116656548
116656549
116656550
116656551
116656552
116656553
116656554
116656555
116656556
116656557
116656558
116656559
116656560
116656561
116656562
116656563
116656564
116656565
116656566
116656567
116656568
116656569
116656570
116656571
116656572
116656573
116656574
116656575
116656576
116656577
116656578
116656579
116656580
116656581
116656582
116656583
116656584
116656585
116656586
116656587
116656588
116656589
116656590
116656591
116656592
116656593
116656594
116656595
116656596
116656597
116656598
116656599
116656600
116656601
116656602
116656603
116656604
116656605
116656606
116656607
116656608
116656609
116656610
116656611
116656612
116656613
116656614
116656615
116656616
116656617
116656618
116656619
116656620
116656621
116656622
116656623
116656624
116656625
116656626
116656627
116656628
116656629
116656630
116656631
116656632
116656633
116656634
116656635
116656636
116656637
116656638
116656639
116656640
116656641
116656642
116656643
116656644
116656645
116656646
116656647
116656648
116656649
116656650
116656651
116656652
116656653
116656654
116656655
116656656
116656657
116656658
116656659
116656660
116656661
116656662
116656663
116656664
116656665
116656666
116656667
116656668
116656669
116656670
116656671
116656672
116656673
116656674
116656675
116656676
116656677
116656678
116656679
116656680
116656681
116656682
116656683
116656684
116656685
116656686
116656687
116656688
116656689
116656690
116656691
116656692
116656693
116656694
116656695
116656696
116656697
116656698
116656699
116656700
116656701
116656702
116656703
116656704
116656705
116656706
116656707
116656708
116656709
116656710
116656711
116656712
116656713
116656714
116656715
116656716
116656717
116656718
116656719
116656720
116656721
116656722
116656723
116656724
116656725
116656726
116656727
116656728
116656729
116656730
116656731
116656732
116656733
116656734
116656735
116656736
116656737
116656738
116656739
116656740
116656741
116656742
116656743
116656744
116656745
116656746
116656747
116656748
116656749
116656750
116656751
116656752
116656753
116656754
116656755
116656756
116656757
116656758
116656759
116656760
116656761
116656762
116656763
116656764
116656765
116656766
116656767
116656768
116656769
116656770
116656771
116656772
116656773
116656774
116656775
116656776
116656777
116656778
116656779
116656780
116656781
116656782
116656783
116656784
116656785
116656786
116656787
116656788
116656789
116656790
116656791
116656792
116656793
116656794
116656795
116656796
116656797
116656798
116656799
116656800
116656801
116656802
116656803
116656804
116656805
116656806
116656807
116656808
116656809
116656810
116656811
116656812
116656813
116656814
116656815
116656816
116656817
116656818
116656819
116656820
116656821
116656822
116656823
116656824
116656825
116656826
116656827
116656828
116656829
116656830
116656831
116656832
116656833
116656834
116656835
116656836
116656837
116656838
116656839
116656840
116656841
116656842
116656843
116656844
116656845
116656846
116656847
116656848
116656849
116656850
116656851
116656852
116656853
116656854
116656855
116656856
116656857
116656858
116656859
116656860
116656861
116656862
116656863
116656864
116656865
116656866
116656867
116656868
116656869
116656870
116656871
116656872
116656873
116656874
116656875
116656876
116656877
116656878
116656879
116656880
116656881
116656882
116656883
116656884
116656885
116656886
116656887
116656888
116656889
116656890
116656891
116656892
116656893
116656894
116656895
116656896
116656897
116656898
116656899
116656900
116656901
116656902
116656903
116656904
116656905
116656906
116656907
116656908
116656909
116656910
116656911
116656912
116656913
116656914
116656915
116656916
116656917
116656918
116656919
116656920
116656921
116656922
116656923
116656924
116656925
116656926
116656927
116656928
116656929
116656930
116656931
116656932
116656933
116656934
116656935
116656936
116656937
116656938
116656939
116656940
116656941
116656942
116656943
116656944
116656945
116656946
116656947
116656948
116656949
116656950
116656951
116656952
116656953
116656954
116656955
116656956
116656957
116656958
116656959
116656960
116656961
116656962
116656963
116656964
116656965
116656966
116656967
116656968
116656969
116656970
116656971
116656972
116656973
116656974
116656975
116656976
116656977
116656978
116656979
116656980
116656981
116656982
116656983
116656984
116656985
116656986
116656987
116656988
116656989
116656990
116656991
116656992
116656993
116656994
116656995
116656996
116656997
116656998
116656999
116657000
116657001
116657002
116657003
116657004
116657005
116657006
116657007
116657008
116657009
116657010
116657011
116657012
116657013
116657014
116657015
116657016
116657017
116657018
116657019
116657020
116657021
116657022
116657023
116657024
116657025
116657026
116657027
116657028
116657029
116657030
116657031
116657032
116657033
116657034
116657035
116657036
116657037
116657038
116657039
116657040
116657041
116657042
116657043
116657044
116657045
116657046
116657047
116657048
116657049
116657050
116657051
116657052
116657053
116657054
116657055
116657056
116657057
116657058
116657059
116657060
116657061
116657062
116657063
116657064
116657065
116657066
116657067
116657068
116657069
116657070
116657071
116657072
116657073
116657074
116657075
116657076
116657077
116657078
116657079
116657080
116657081
116657082
116657083
116657084
116657085
116657086
116657087
116657088
116657089
116657090
116657091
116657092
116657093
116657094
116657095
116657096
116657097
116657098
116657099
116657100
116657101
116657102
116657103
116657104
116657105
116657106
116657107
116657108
116657109
116657110
116657111
116657112
116657113
116657114
116657115
116657116
116657117
116657118
116657119
116657120
116657121
116657122
116657123
116657124
116657125
116657126
116657127
116657128
116657129
116657130
116657131
116657132
116657133
116657134
116657135
116657136
116657137
116657138
116657139
116657140
116657141
116657142
116657143
116657144
116657145
116657146
116657147
116657148
116657149
116657150
116657151
116657152
116657153
116657154
116657155
116657156
116657157
116657158
116657159
116657160
116657161
116657162
116657163
116657164
116657165
116657166
116657167
116657168
116657169
116657170
116657171
116657172
116657173
116657174
116657175
116657176
116657177
116657178
116657179
116657180
116657181
116657182
116657183
116657184
116657185
116657186
116657187
116657188
116657189
116657190
116657191
116657192
116657193
116657194
116657195
116657196
116657197
116657198
116657199
116657200
116657201
116657202
116657203
116657204
116657205
116657206
116657207
116657208
116657209
116657210
116657211
116657212
116657213
116657214
116657215
116657216
116657217
116657218
116657219
116657220
116657221
116657222
116657223
116657224
116657225
116657226
116657227
116657228
116657229
116657230
116657231
116657232
116657233
116657234
116657235
116657236
116657237
116657238
116657239
116657240
116657241
116657242
116657243
116657244
116657245
116657246
116657247
116657248
116657249
116657250
116657251
116657252
116657253
116657254
116657255
116657256
116657257
116657258
116657259
116657260
116657261
116657262
116657263
116657264
116657265
116657266
116657267
116657268
116657269
116657270
116657271
116657272
116657273
116657274
116657275
116657276
116657277
116657278
116657279
116657280
116657281
116657282
116657283
116657284
116657285
116657286
116657287
116657288
116657289
116657290
116657291
116657292
116657293
116657294
116657295
116657296
116657297
116657298
116657299
116657300
116657301
116657302
116657303
116657304
116657305
116657306
116657307
116657308
116657309
116657310
116657311
116657312
116657313
116657314
116657315
116657316
116657317
116657318
116657319
116657320
116657321
116657322
116657323
116657324
116657325
116657326
116657327
116657328
116657329
116657330
116657331
116657332
116657333
116657334
116657335
116657336
116657337
116657338
116657339
116657340
116657341
116657342
116657343
116657344
116657345
116657346
116657347
116657348
116657349
116657350
116657351
116657352
116657353
116657354
116657355
116657356
116657357
116657358
116657359
116657360
116657361
116657362
116657363
116657364
116657365
116657366
116657367
116657368
116657369
116657370
116657371
116657372
116657373
116657374
116657375
116657376
116657377
116657378
116657379
116657380
116657381
116657382
116657383
116657384
116657385
116657386
116657387
116657388
116657389
116657390
116657391
116657392
116657393
116657394
116657395
116657396
116657397
116657398
116657399
116657400
116657401
116657402
116657403
116657404
116657405
116657406
116657407
116657408
116657409
116657410
116657411
116657412
116657413
116657414
116657415
116657416
116657417
116657418
116657419
116657420
116657421
116657422
116657423
116657424
116657425
116657426
116657427
116657428
116657429
116657430
116657431
116657432
116657433
116657434
116657435
116657436
116657437
116657438
116657439
116657440
116657441
116657442
116657443
116657444
116657445
116657446
116657447
116657448
116657449
116657450
116657451
116657452
116657453
116657454
116657455
116657456
116657457
116657458
116657459
116657460
116657461
116657462
116657463
116657464
116657465
116657466
116657467
116657468
116657469
116657470
116657471
116657472
116657473
116657474
116657475
116657476
116657477
116657478
116657479
116657480
116657481
116657482
116657483
116657484
116657485
116657486
116657487
116657488
116657489
116657490
116657491
116657492
116657493
116657494
116657495
116657496
116657497
116657498
116657499
116657500
116657501
116657502
116657503
116657504
116657505
116657506
116657507
116657508
116657509
116657510
116657511
116657512
116657513
116657514
116657515
116657516
116657517
116657518
116657519
116657520
116657521
116657522
116657523
116657524
116657525
116657526
116657527
116657528
116657529
116657530
116657531
116657532
116657533
116657534
116657535
116657536
116657537
116657538
116657539
116657540
116657541
116657542
116657543
116657544
116657545
116657546
116657547
116657548
116657549
116657550
116657551
116657552
116657553
116657554
116657555
116657556
116657557
116657558
116657559
116657560
116657561
116657562
116657563
116657564
116657565
116657566
116657567
116657568
116657569
116657570
116657571
116657572
116657573
116657574
116657575
116657576
116657577
116657578
116657579
116657580
116657581
116657582
116657583
116657584
116657585
116657586
116657587
116657588
116657589
116657590
116657591
116657592
116657593
116657594
116657595
116657596
116657597
116657598
116657599
116657600
116657601
116657602
116657603
116657604
116657605
116657606
116657607
116657608
116657609
116657610
116657611
116657612
116657613
116657614
116657615
116657616
116657617
116657618
116657619
116657620
116657621
116657622
116657623
116657624
116657625
116657626
116657627
116657628
116657629
116657630
116657631
116657632
116657633
116657634
116657635
116657636
116657637
116657638
116657639
116657640
116657641
116657642
116657643
116657644
116657645
116657646
116657647
116657648
116657649
116657650
116657651
116657652
116657653
116657654
116657655
116657656
116657657
116657658
116657659
116657660
116657661
116657662
116657663
116657664
116657665
116657666
116657667
116657668
116657669
116657670
116657671
116657672
116657673
116657674
116657675
116657676
116657677
116657678
116657679
116657680
116657681
116657682
116657683
116657684
116657685
116657686
116657687
116657688
116657689
116657690
116657691
116657692
116657693
116657694
116657695
116657696
116657697
116657698
116657699
116657700
116657701
116657702
116657703
116657704
116657705
116657706
116657707
116657708
116657709
116657710
116657711
116657712
116657713
116657714
116657715
116657716
116657717
116657718
116657719
116657720
116657721
116657722
116657723
116657724
116657725
116657726
116657727
116657728
116657729
116657730
116657731
116657732
116657733
116657734
116657735
116657736
116657737
116657738
116657739
116657740
116657741
116657742
116657743
116657744
116657745
116657746
116657747
116657748
116657749
116657750
116657751
116657752
116657753
116657754
116657755
116657756
116657757
116657758
116657759
116657760
116657761
116657762
116657763
116657764
116657765
116657766
116657767
116657768
116657769
116657770
116657771
116657772
116657773
116657774
116657775
116657776
116657777
116657778
116657779
116657780
116657781
116657782
116657783
116657784
116657785
116657786
116657787
116657788
116657789
116657790
116657791
116657792
116657793
116657794
116657795
116657796
116657797
116657798
116657799
116657800
116657801
116657802
116657803
116657804
116657805
116657806
116657807
116657808
116657809
116657810
116657811
116657812
116657813
116657814
116657815
116657816
116657817
116657818
116657819
116657820
116657821
116657822
116657823
116657824
116657825
116657826
116657827
116657828
116657829
116657830
116657831
116657832
116657833
116657834
116657835
116657836
116657837
116657838
116657839
116657840
116657841
116657842
116657843
116657844
116657845
116657846
116657847
116657848
116657849
116657850
116657851
116657852
116657853
116657854
116657855
116657856
116657857
116657858
116657859
116657860
116657861
116657862
116657863
116657864
116657865
116657866
116657867
116657868
116657869
116657870
116657871
116657872
116657873
116657874
116657875
116657876
116657877
116657878
116657879
116657880
116657881
116657882
116657883
116657884
116657885
116657886
116657887
116657888
116657889
116657890
116657891
116657892
116657893
116657894
116657895
116657896
116657897
116657898
116657899
116657900
116657901
116657902
116657903
116657904
116657905
116657906
116657907
116657908
116657909
116657910
116657911
116657912
116657913
116657914
116657915
116657916
116657917
116657918
116657919
116657920
116657921
116657922
116657923
116657924
116657925
116657926
116657927
116657928
116657929
116657930
116657931
116657932
116657933
116657934
116657935
116657936
116657937
116657938
116657939
116657940
116657941
116657942
116657943
116657944
116657945
116657946
116657947
116657948
116657949
116657950
116657951
116657952
116657953
116657954
116657955
116657956
116657957
116657958
116657959
116657960
116657961
116657962
116657963
116657964
116657965
116657966
116657967
116657968
116657969
116657970
116657971
116657972
116657973
116657974
116657975
116657976
116657977
116657978
116657979
116657980
116657981
116657982
116657983
116657984
116657985
116657986
116657987
116657988
116657989
116657990
116657991
116657992
116657993
116657994
116657995
116657996
116657997
116657998
116657999
116658000
116658001
116658002
116658003
116658004
116658005
116658006
116658007
116658008
116658009
116658010
116658011
116658012
116658013
116658014
116658015
116658016
116658017
116658018
116658019
116658020
116658021
116658022
116658023
116658024
116658025
116658026
116658027
116658028
116658029
116658030
116658031
116658032
116658033
116658034
116658035
116658036
116658037
116658038
116658039
116658040
116658041
116658042
116658043
116658044
116658045
116658046
116658047
116658048
116658049
116658050
116658051
116658052
116658053
116658054
116658055
116658056
116658057
116658058
116658059
116658060
116658061
116658062
116658063
116658064
116658065
116658066
116658067
116658068
116658069
116658070
116658071
116658072
116658073
116658074
116658075
116658076
116658077
116658078
116658079
116658080
116658081
116658082
116658083
116658084
116658085
116658086
116658087
116658088
116658089
116658090
116658091
116658092
116658093
116658094
116658095
116658096
116658097
116658098
116658099
116658100
116658101
116658102
116658103
116658104
116658105
116658106
116658107
116658108
116658109
116658110
116658111
116658112
116658113
116658114
116658115
116658116
116658117
116658118
116658119
116658120
116658121
116658122
116658123
116658124
116658125
116658126
116658127
116658128
116658129
116658130
116658131
116658132
116658133
116658134
116658135
116658136
116658137
116658138
116658139
116658140
116658141
116658142
116658143
116658144
116658145
116658146
116658147
116658148
116658149
116658150
116658151
116658152
116658153
116658154
116658155
116658156
116658157
116658158
116658159
116658160
116658161
116658162
116658163
116658164
116658165
116658166
116658167
116658168
116658169
116658170
116658171
116658172
116658173
116658174
116658175
116658176
116658177
116658178
116658179
116658180
116658181
116658182
116658183
116658184
116658185
116658186
116658187
116658188
116658189
116658190
116658191
116658192
116658193
116658194
116658195
116658196
116658197
116658198
116658199
116658200
116658201
116658202
116658203
116658204
116658205
116658206
116658207
116658208
116658209
116658210
116658211
116658212
116658213
116658214
116658215
116658216
116658217
116658218
116658219
116658220
116658221
116658222
116658223
116658224
116658225
116658226
116658227
116658228
116658229
116658230
116658231
116658232
116658233
116658234
116658235
116658236
116658237
116658238
116658239
116658240
116658241
116658242
116658243
116658244
116658245
116658246
116658247
116658248
116658249
116658250
116658251
116658252
116658253
116658254
116658255
116658256
116658257
116658258
116658259
116658260
116658261
116658262
116658263
116658264
116658265
116658266
116658267
116658268
116658269
116658270
116658271
116658272
116658273
116658274
116658275
116658276
116658277
116658278
116658279
116658280
116658281
116658282
116658283
116658284
116658285
116658286
116658287
116658288
116658289
116658290
116658291
116658292
116658293
116658294
116658295
116658296
116658297
116658298
116658299
116658300
116658301
116658302
116658303
116658304
116658305
116658306
116658307
116658308
116658309
116658310
116658311
116658312
116658313
116658314
116658315
116658316
116658317
116658318
116658319
116658320
116658321
116658322
116658323
116658324
116658325
116658326
116658327
116658328
116658329
116658330
116658331
116658332
116658333
116658334
116658335
116658336
116658337
116658338
116658339
116658340
116658341
116658342
116658343
116658344
116658345
116658346
116658347
116658348
116658349
116658350
116658351
116658352
116658353
116658354
116658355
116658356
116658357
116658358
116658359
116658360
116658361
116658362
116658363
116658364
116658365
116658366
116658367
116658368
116658369
116658370
116658371
116658372
116658373
116658374
116658375
116658376
116658377
116658378
116658379
116658380
116658381
116658382
116658383
116658384
116658385
116658386
116658387
116658388
116658389
116658390
116658391
116658392
116658393
116658394
116658395
116658396
116658397
116658398
116658399
116658400
116658401
116658402
116658403
116658404
116658405
116658406
116658407
116658408
116658409
116658410
116658411
116658412
116658413
116658414
116658415
116658416
116658417
116658418
116658419
116658420
116658421
116658422
116658423
116658424
116658425
116658426
116658427
116658428
116658429
116658430
116658431
116658432
116658433
116658434
116658435
116658436
116658437
116658438
116658439
116658440
116658441
116658442
116658443
116658444
116658445
116658446
116658447
116658448
116658449
116658450
116658451
116658452
116658453
116658454
116658455
116658456
116658457
116658458
116658459
116658460
116658461
116658462
116658463
116658464
116658465
116658466
116658467
116658468
116658469
116658470
116658471
116658472
116658473
116658474
116658475
116658476
116658477
116658478
116658479
116658480
116658481
116658482
116658483
116658484
116658485
116658486
116658487
116658488
116658489
116658490
116658491
116658492
116658493
116658494
116658495
116658496
116658497
116658498
116658499
116658500
116658501
116658502
116658503
116658504
116658505
116658506
116658507
116658508
116658509
116658510
116658511
116658512
116658513
116658514
116658515
116658516
116658517
116658518
116658519
116658520
116658521
116658522
116658523
116658524
116658525
116658526
116658527
116658528
116658529
116658530
116658531
116658532
116658533
116658534
116658535
116658536
116658537
116658538
116658539
116658540
116658541
116658542
116658543
116658544
116658545
116658546
116658547
116658548
116658549
116658550
116658551
116658552
116658553
116658554
116658555
116658556
116658557
116658558
116658559
116658560
116658561
116658562
116658563
116658564
116658565
116658566
116658567
116658568
116658569
116658570
116658571
116658572
116658573
116658574
116658575
116658576
116658577
116658578
116658579
116658580
116658581
116658582
116658583
116658584
116658585
116658586
116658587
116658588
116658589
116658590
116658591
116658592
116658593
116658594
116658595
116658596
116658597
116658598
116658599
116658600
116658601
116658602
116658603
116658604
116658605
116658606
116658607
116658608
116658609
116658610
116658611
116658612
116658613
116658614
116658615
116658616
116658617
116658618
116658619
116658620
116658621
116658622
116658623
116658624
116658625
116658626
116658627
116658628
116658629
116658630
116658631
116658632
116658633
116658634
116658635
116658636
116658637
116658638
116658639
116658640
116658641
116658642
116658643
116658644
116658645
116658646
116658647
116658648
116658649
116658650
116658651
116658652
116658653
116658654
116658655
116658656
116658657
116658658
116658659
116658660
116658661
116658662
116658663
116658664
116658665
116658666
116658667
116658668
116658669
116658670
116658671
116658672
116658673
116658674
116658675
116658676
116658677
116658678
116658679
116658680
116658681
116658682
116658683
116658684
116658685
116658686
116658687
116658688
116658689
116658690
116658691
116658692
116658693
116658694
116658695
116658696
116658697
116658698
116658699
116658700
116658701
116658702
116658703
116658704
116658705
116658706
116658707
116658708
116658709
116658710
116658711
116658712
116658713
116658714
116658715
116658716
116658717
116658718
116658719
116658720
116658721
116658722
116658723
116658724
116658725
116658726
116658727
116658728
116658729
116658730
116658731
116658732
116658733
116658734
116658735
116658736
116658737
116658738
116658739
116658740
116658741
116658742
116658743
116658744
116658745
116658746
116658747
116658748
116658749
116658750
116658751
116658752
116658753
116658754
116658755
116658756
116658757
116658758
116658759
116658760
116658761
116658762
116658763
116658764
116658765
116658766
116658767
116658768
116658769
116658770
116658771
116658772
116658773
116658774
116658775
116658776
116658777
116658778
116658779
116658780
116658781
116658782
116658783
116658784
116658785
116658786
116658787
116658788
116658789
116658790
116658791
116658792
116658793
116658794
116658795
116658796
116658797
116658798
116658799
116658800
116658801
116658802
116658803
116658804
116658805
116658806
116658807
116658808
116658809
116658810
116658811
116658812
116658813
116658814
116658815
116658816
116658817
116658818
116658819
116658820
116658821
116658822
116658823
116658824
116658825
116658826
116658827
116658828
116658829
116658830
116658831
116658832
116658833
116658834
116658835
116658836
116658837
116658838
116658839
116658840
116658841
116658842
116658843
116658844
116658845
116658846
116658847
116658848
116658849
116658850
116658851
116658852
116658853
116658854
116658855
116658856
116658857
116658858
116658859
116658860
116658861
116658862
116658863
116658864
116658865
116658866
116658867
116658868
116658869
116658870
116658871
116658872
116658873
116658874
116658875
116658876
116658877
116658878
116658879
116658880
116658881
116658882
116658883
116658884
116658885
116658886
116658887
116658888
116658889
116658890
116658891
116658892
116658893
116658894
116658895
116658896
116658897
116658898
116658899
116658900
116658901
116658902
116658903
116658904
116658905
116658906
116658907
116658908
116658909
116658910
116658911
116658912
116658913
116658914
116658915
116658916
116658917
116658918
116658919
116658920
116658921
116658922
116658923
116658924
116658925
116658926
116658927
116658928
116658929
116658930
116658931
116658932
116658933
116658934
116658935
116658936
116658937
116658938
116658939
116658940
116658941
116658942
116658943
116658944
116658945
116658946
116658947
116658948
116658949
116658950
116658951
116658952
116658953
116658954
116658955
116658956
116658957
116658958
116658959
116658960
116658961
116658962
116658963
116658964
116658965
116658966
116658967
116658968
116658969
116658970
116658971
116658972
116658973
116658974
116658975
116658976
116658977
116658978
116658979
116658980
116658981
116658982
116658983
116658984
116658985
116658986
116658987
116658988
116658989
116658990
116658991
116658992
116658993
116658994
116658995
116658996
116658997
116658998
116658999
116659000
116659001
116659002
116659003
116659004
116659005
116659006
116659007
116659008
116659009
116659010
116659011
116659012
116659013
116659014
116659015
116659016
116659017
116659018
116659019
116659020
116659021
116659022
116659023
116659024
116659025
116659026
116659027
116659028
116659029
116659030
116659031
116659032
116659033
116659034
116659035
116659036
116659037
116659038
116659039
116659040
116659041
116659042
116659043
116659044
116659045
116659046
116659047
116659048
116659049
116659050
116659051
116659052
116659053
116659054
116659055
116659056
116659057
116659058
116659059
116659060
116659061
116659062
116659063
116659064
116659065
116659066
116659067
116659068
116659069
116659070
116659071
116659072
116659073
116659074
116659075
116659076
116659077
116659078
116659079
116659080
116659081
116659082
116659083
116659084
116659085
116659086
116659087
116659088
116659089
116659090
116659091
116659092
116659093
116659094
116659095
116659096
116659097
116659098
116659099
116659100
116659101
116659102
116659103
116659104
116659105
116659106
116659107
116659108
116659109
116659110
116659111
116659112
116659113
116659114
116659115
116659116
116659117
116659118
116659119
116659120
116659121
116659122
116659123
116659124
116659125
116659126
116659127
116659128
116659129
116659130
116659131
116659132
116659133
116659134
116659135
116659136
116659137
116659138
116659139
116659140
116659141
116659142
116659143
116659144
116659145
116659146
116659147
116659148
116659149
116659150
116659151
116659152
116659153
116659154
116659155
116659156
116659157
116659158
116659159
116659160
116659161
116659162
116659163
116659164
116659165
116659166
116659167
116659168
116659169
116659170
116659171
116659172
116659173
116659174
116659175
116659176
116659177
116659178
116659179
116659180
116659181
116659182
116659183
116659184
116659185
116659186
116659187
116659188
116659189
116659190
116659191
116659192
116659193
116659194
116659195
116659196
116659197
116659198
116659199
116659200
116659201
116659202
116659203
116659204
116659205
116659206
116659207
116659208
116659209
116659210
116659211
116659212
116659213
116659214
116659215
116659216
116659217
116659218
116659219
116659220
116659221
116659222
116659223
116659224
116659225
116659226
116659227
116659228
116659229
116659230
116659231
116659232
116659233
116659234
116659235
116659236
116659237
116659238
116659239
116659240
116659241
116659242
116659243
116659244
116659245
116659246
116659247
116659248
116659249
116659250
116659251
116659252
116659253
116659254
116659255
116659256
116659257
116659258
116659259
116659260
116659261
116659262
116659263
116659264
116659265
116659266
116659267
116659268
116659269
116659270
116659271
116659272
116659273
116659274
116659275
116659276
116659277
116659278
116659279
116659280
116659281
116659282
116659283
116659284
116659285
116659286
116659287
116659288
116659289
116659290
116659291
116659292
116659293
116659294
116659295
116659296
116659297
116659298
116659299
116659300
116659301
116659302
116659303
116659304
116659305
116659306
116659307
116659308
116659309
116659310
116659311
116659312
116659313
116659314
116659315
116659316
116659317
116659318
116659319
116659320
116659321
116659322
116659323
116659324
116659325
116659326
116659327
116659328
116659329
116659330
116659331
116659332
116659333
116659334
116659335
116659336
116659337
116659338
116659339
116659340
116659341
116659342
116659343
116659344
116659345
116659346
116659347
116659348
116659349
116659350
116659351
116659352
116659353
116659354
116659355
116659356
116659357
116659358
116659359
116659360
116659361
116659362
116659363
116659364
116659365
116659366
116659367
116659368
116659369
116659370
116659371
116659372
116659373
116659374
116659375
116659376
116659377
116659378
116659379
116659380
116659381
116659382
116659383
116659384
116659385
116659386
116659387
116659388
116659389
116659390
116659391
116659392
116659393
116659394
116659395
116659396
116659397
116659398
116659399
116659400
116659401
116659402
116659403
116659404
116659405
116659406
116659407
116659408
116659409
116659410
116659411
116659412
116659413
116659414
116659415
116659416
116659417
116659418
116659419
116659420
116659421
116659422
116659423
116659424
116659425
116659426
116659427
116659428
116659429
116659430
116659431
116659432
116659433
116659434
116659435
116659436
116659437
116659438
116659439
116659440
116659441
116659442
116659443
116659444
116659445
116659446
116659447
116659448
116659449
116659450
116659451
116659452
116659453
116659454
116659455
116659456
116659457
116659458
116659459
116659460
116659461
116659462
116659463
116659464
116659465
116659466
116659467
116659468
116659469
116659470
116659471
116659472
116659473
116659474
116659475
116659476
116659477
116659478
116659479
116659480
116659481
116659482
116659483
116659484
116659485
116659486
116659487
116659488
116659489
116659490
116659491
116659492
116659493
116659494
116659495
116659496
116659497
116659498
116659499
116659500
116659501
116659502
116659503
116659504
116659505
116659506
116659507
116659508
116659509
116659510
116659511
116659512
116659513
116659514
116659515
116659516
116659517
116659518
116659519
116659520
116659521
116659522
116659523
116659524
116659525
116659526
116659527
116659528
116659529
116659530
116659531
116659532
116659533
116659534
116659535
116659536
116659537
116659538
116659539
116659540
116659541
116659542
116659543
116659544
116659545
116659546
116659547
116659548
116659549
116659550
116659551
116659552
116659553
116659554
116659555
116659556
116659557
116659558
116659559
116659560
116659561
116659562
116659563
116659564
116659565
116659566
116659567
116659568
116659569
116659570
116659571
116659572
116659573
116659574
116659575
116659576
116659577
116659578
116659579
116659580
116659581
116659582
116659583
116659584
116659585
116659586
116659587
116659588
116659589
116659590
116659591
116659592
116659593
116659594
116659595
116659596
116659597
116659598
116659599
116659600
116659601
116659602
116659603
116659604
116659605
116659606
116659607
116659608
116659609
116659610
116659611
116659612
116659613
116659614
116659615
116659616
116659617
116659618
116659619
116659620
116659621
116659622
116659623
116659624
116659625
116659626
116659627
116659628
116659629
116659630
116659631
116659632
116659633
116659634
116659635
116659636
116659637
116659638
116659639
116659640
116659641
116659642
116659643
116659644
116659645
116659646
116659647
116659648
116659649
116659650
116659651
116659652
116659653
116659654
116659655
116659656
116659657
116659658
116659659
116659660
116659661
116659662
116659663
116659664
116659665
116659666
116659667
116659668
116659669
116659670
116659671
116659672
116659673
116659674
116659675
116659676
116659677
116659678
116659679
116659680
116659681
116659682
116659683
116659684
116659685
116659686
116659687
116659688
116659689
116659690
116659691
116659692
116659693
116659694
116659695
116659696
116659697
116659698
116659699
116659700
116659701
116659702
116659703
116659704
116659705
116659706
116659707
116659708
116659709
116659710
116659711
116659712
116659713
116659714
116659715
116659716
116659717
116659718
116659719
116659720
116659721
116659722
116659723
116659724
116659725
116659726
116659727
116659728
116659729
116659730
116659731
116659732
116659733
116659734
116659735
116659736
116659737
116659738
116659739
116659740
116659741
116659742
116659743
116659744
116659745
116659746
116659747
116659748
116659749
116659750
116659751
116659752
116659753
116659754
116659755
116659756
116659757
116659758
116659759
116659760
116659761
116659762
116659763
116659764
116659765
116659766
116659767
116659768
116659769
116659770
116659771
116659772
116659773
116659774
116659775
116659776
116659777
116659778
116659779
116659780
116659781
116659782
116659783
116659784
116659785
116659786
116659787
116659788
116659789
116659790
116659791
116659792
116659793
116659794
116659795
116659796
116659797
116659798
116659799
116659800
116659801
116659802
116659803
116659804
116659805
116659806
116659807
116659808
116659809
116659810
116659811
116659812
116659813
116659814
116659815
116659816
116659817
116659818
116659819
116659820
116659821
116659822
116659823
116659824
116659825
116659826
116659827
116659828
116659829
116659830
116659831
116659832
116659833
116659834
116659835
116659836
116659837
116659838
116659839
116659840
116659841
116659842
116659843
116659844
116659845
116659846
116659847
116659848
116659849
116659850
116659851
116659852
116659853
116659854
116659855
116659856
116659857
116659858
116659859
116659860
116659861
116659862
116659863
116659864
116659865
116659866
116659867
116659868
116659869
116659870
116659871
116659872
116659873
116659874
116659875
116659876
116659877
116659878
116659879
116659880
116659881
116659882
116659883
116659884
116659885
116659886
116659887
116659888
116659889
116659890
116659891
116659892
116659893
116659894
116659895
116659896
116659897
116659898
116659899
116659900
116659901
116659902
116659903
116659904
116659905
116659906
116659907
116659908
116659909
116659910
116659911
116659912
116659913
116659914
116659915
116659916
116659917
116659918
116659919
116659920
116659921
116659922
116659923
116659924
116659925
116659926
116659927
116659928
116659929
116659930
116659931
116659932
116659933
116659934
116659935
116659936
116659937
116659938
116659939
116659940
116659941
116659942
116659943
116659944
116659945
116659946
116659947
116659948
116659949
116659950
116659951
116659952
116659953
116659954
116659955
116659956
116659957
116659958
116659959
116659960
116659961
116659962
116659963
116659964
116659965
116659966
116659967
116659968
116659969
116659970
116659971
116659972
116659973
116659974
116659975
116659976
116659977
116659978
116659979
116659980
116659981
116659982
116659983
116659984
116659985
116659986
116659987
116659988
116659989
116659990
116659991
116659992
116659993
116659994
116659995
116659996
116659997
116659998
116659999
116660000
116660001
116660002
116660003
116660004
116660005
116660006
116660007
116660008
116660009
116660010
116660011
116660012
116660013
116660014
116660015
116660016
116660017
116660018
116660019
116660020
116660021
116660022
116660023
116660024
116660025
116660026
116660027
116660028
116660029
116660030
116660031
116660032
116660033
116660034
116660035
116660036
116660037
116660038
116660039
116660040
116660041
116660042
116660043
116660044
116660045
116660046
116660047
116660048
116660049
116660050
116660051
116660052
116660053
116660054
116660055
116660056
116660057
116660058
116660059
116660060
116660061
116660062
116660063
116660064
116660065
116660066
116660067
116660068
116660069
116660070
116660071
116660072
116660073
116660074
116660075
116660076
116660077
116660078
116660079
116660080
116660081
116660082
116660083
116660084
116660085
116660086
116660087
116660088
116660089
116660090
116660091
116660092
116660093
116660094
116660095
116660096
116660097
116660098
116660099
116660100
116660101
116660102
116660103
116660104
116660105
116660106
116660107
116660108
116660109
116660110
116660111
116660112
116660113
116660114
116660115
116660116
116660117
116660118
116660119
116660120
116660121
116660122
116660123
116660124
116660125
116660126
116660127
116660128
116660129
116660130
116660131
116660132
116660133
116660134
116660135
116660136
116660137
116660138
116660139
116660140
116660141
116660142
116660143
116660144
116660145
116660146
116660147
116660148
116660149
116660150
116660151
116660152
116660153
116660154
116660155
116660156
116660157
116660158
116660159
116660160
116660161
116660162
116660163
116660164
116660165
116660166
116660167
116660168
116660169
116660170
116660171
116660172
116660173
116660174
116660175
116660176
116660177
116660178
116660179
116660180
116660181
116660182
116660183
116660184
116660185
116660186
116660187
116660188
116660189
116660190
116660191
116660192
116660193
116660194
116660195
116660196
116660197
116660198
116660199
116660200
116660201
116660202
116660203
116660204
116660205
116660206
116660207
116660208
116660209
116660210
116660211
116660212
116660213
116660214
116660215
116660216
116660217
116660218
116660219
116660220
116660221
116660222
116660223
116660224
116660225
116660226
116660227
116660228
116660229
116660230
116660231
116660232
116660233
116660234
116660235
116660236
116660237
116660238
116660239
116660240
116660241
116660242
116660243
116660244
116660245
116660246
116660247
116660248
116660249
116660250
116660251
116660252
116660253
116660254
116660255
116660256
116660257
116660258
116660259
116660260
116660261
116660262
116660263
116660264
116660265
116660266
116660267
116660268
116660269
116660270
116660271
116660272
116660273
116660274
116660275
116660276
116660277
116660278
116660279
116660280
116660281
116660282
116660283
116660284
116660285
116660286
116660287
116660288
116660289
116660290
116660291
116660292
116660293
116660294
116660295
116660296
116660297
116660298
116660299
116660300
116660301
116660302
116660303
116660304
116660305
116660306
116660307
116660308
116660309
116660310
116660311
116660312
116660313
116660314
116660315
116660316
116660317
116660318
116660319
116660320
116660321
116660322
116660323
116660324
116660325
116660326
116660327
116660328
116660329
116660330
116660331
116660332
116660333
116660334
116660335
116660336
116660337
116660338
116660339
116660340
116660341
116660342
116660343
116660344
116660345
116660346
116660347
116660348
116660349
116660350
116660351
116660352
116660353
116660354
116660355
116660356
116660357
116660358
116660359
116660360
116660361
116660362
116660363
116660364
116660365
116660366
116660367
116660368
116660369
116660370
116660371
116660372
116660373
116660374
116660375
116660376
116660377
116660378
116660379
116660380
116660381
116660382
116660383
116660384
116660385
116660386
116660387
116660388
116660389
116660390
116660391
116660392
116660393
116660394
116660395
116660396
116660397
116660398
116660399
116660400
116660401
116660402
116660403
116660404
116660405
116660406
116660407
116660408
116660409
116660410
116660411
116660412
116660413
116660414
116660415
116660416
116660417
116660418
116660419
116660420
116660421
116660422
116660423
116660424
116660425
116660426
116660427
116660428
116660429
116660430
116660431
116660432
116660433
116660434
116660435
116660436
116660437
116660438
116660439
116660440
116660441
116660442
116660443
116660444
116660445
116660446
116660447
116660448
116660449
116660450
116660451
116660452
116660453
116660454
116660455
116660456
116660457
116660458
116660459
116660460
116660461
116660462
116660463
116660464
116660465
116660466
116660467
116660468
116660469
116660470
116660471
116660472
116660473
116660474
116660475
116660476
116660477
116660478
116660479
116660480
116660481
116660482
116660483
116660484
116660485
116660486
116660487
116660488
116660489
116660490
116660491
116660492
116660493
116660494
116660495
116660496
116660497
116660498
116660499
116660500
116660501
116660502
116660503
116660504
116660505
116660506
116660507
116660508
116660509
116660510
116660511
116660512
116660513
116660514
116660515
116660516
116660517
116660518
116660519
116660520
116660521
116660522
116660523
116660524
116660525
116660526
116660527
116660528
116660529
116660530
116660531
116660532
116660533
116660534
116660535
116660536
116660537
116660538
116660539
116660540
116660541
116660542
116660543
116660544
116660545
116660546
116660547
116660548
116660549
116660550
116660551
116660552
116660553
116660554
116660555
116660556
116660557
116660558
116660559
116660560
116660561
116660562
116660563
116660564
116660565
116660566
116660567
116660568
116660569
116660570
116660571
116660572
116660573
116660574
116660575
116660576
116660577
116660578
116660579
116660580
116660581
116660582
116660583
116660584
116660585
116660586
116660587
116660588
116660589
116660590
116660591
116660592
116660593
116660594
116660595
116660596
116660597
116660598
116660599
116660600
116660601
116660602
116660603
116660604
116660605
116660606
116660607
116660608
116660609
116660610
116660611
116660612
116660613
116660614
116660615
116660616
116660617
116660618
116660619
116660620
116660621
116660622
116660623
116660624
116660625
116660626
116660627
116660628
116660629
116660630
116660631
116660632
116660633
116660634
116660635
116660636
116660637
116660638
116660639
116660640
116660641
116660642
116660643
116660644
116660645
116660646
116660647
116660648
116660649
116660650
116660651
116660652
116660653
116660654
116660655
116660656
116660657
116660658
116660659
116660660
116660661
116660662
116660663
116660664
116660665
116660666
116660667
116660668
116660669
116660670
116660671
116660672
116660673
116660674
116660675
116660676
116660677
116660678
116660679
116660680
116660681
116660682
116660683
116660684
116660685
116660686
116660687
116660688
116660689
116660690
116660691
116660692
116660693
116660694
116660695
116660696
116660697
116660698
116660699
116660700
116660701
116660702
116660703
116660704
116660705
116660706
116660707
116660708
116660709
116660710
116660711
116660712
116660713
116660714
116660715
116660716
116660717
116660718
116660719
116660720
116660721
116660722
116660723
116660724
116660725
116660726
116660727
116660728
116660729
116660730
116660731
116660732
116660733
116660734
116660735
116660736
116660737
116660738
116660739
116660740
116660741
116660742
116660743
116660744
116660745
116660746
116660747
116660748
116660749
116660750
116660751
116660752
116660753
116660754
116660755
116660756
116660757
116660758
116660759
116660760
116660761
116660762
116660763
116660764
116660765
116660766
116660767
116660768
116660769
116660770
116660771
116660772
116660773
116660774
116660775
116660776
116660777
116660778
116660779
116660780
116660781
116660782
116660783
116660784
116660785
116660786
116660787
116660788
116660789
116660790
116660791
116660792
116660793
116660794
116660795
116660796
116660797
116660798
116660799
116660800
116660801
116660802
116660803
116660804
116660805
116660806
116660807
116660808
116660809
116660810
116660811
116660812
116660813
116660814
116660815
116660816
116660817
116660818
116660819
116660820
116660821
116660822
116660823
116660824
116660825
116660826
116660827
116660828
116660829
116660830
116660831
116660832
116660833
116660834
116660835
116660836
116660837
116660838
116660839
116660840
116660841
116660842
116660843
116660844
116660845
116660846
116660847
116660848
116660849
116660850
116660851
116660852
116660853
116660854
116660855
116660856
116660857
116660858
116660859
116660860
116660861
116660862
116660863
116660864
116660865
116660866
116660867
116660868
116660869
116660870
116660871
116660872
116660873
116660874
116660875
116660876
116660877
116660878
116660879
116660880
116660881
116660882
116660883
116660884
116660885
116660886
116660887
116660888
116660889
116660890
116660891
116660892
116660893
116660894
116660895
116660896
116660897
116660898
116660899
116660900
116660901
116660902
116660903
116660904
116660905
116660906
116660907
116660908
116660909
116660910
116660911
116660912
116660913
116660914
116660915
116660916
116660917
116660918
116660919
116660920
116660921
116660922
116660923
116660924
116660925
116660926
116660927
116660928
116660929
116660930
116660931
116660932
116660933
116660934
116660935
116660936
116660937
116660938
116660939
116660940
116660941
116660942
116660943
116660944
116660945
116660946
116660947
116660948
116660949
116660950
116660951
116660952
116660953
116660954
116660955
116660956
116660957
116660958
116660959
116660960
116660961
116660962
116660963
116660964
116660965
116660966
116660967
116660968
116660969
116660970
116660971
116660972
116660973
116660974
116660975
116660976
116660977
116660978
116660979
116660980
116660981
116660982
116660983
116660984
116660985
116660986
116660987
116660988
116660989
116660990
116660991
116660992
116660993
116660994
116660995
116660996
116660997
116660998
116660999
116661000
116661001
116661002
116661003
116661004
116661005
116661006
116661007
116661008
116661009
116661010
116661011
116661012
116661013
116661014
116661015
116661016
116661017
116661018
116661019
116661020
116661021
116661022
116661023
116661024
116661025
116661026
116661027
116661028
116661029
116661030
116661031
116661032
116661033
116661034
116661035
116661036
116661037
116661038
116661039
116661040
116661041
116661042
116661043
116661044
116661045
116661046
116661047
116661048
116661049
116661050
116661051
116661052
116661053
116661054
116661055
116661056
116661057
116661058
116661059
116661060
116661061
116661062
116661063
116661064
116661065
116661066
116661067
116661068
116661069
116661070
116661071
116661072
116661073
116661074
116661075
116661076
116661077
116661078
116661079
116661080
116661081
116661082
116661083
116661084
116661085
116661086
116661087
116661088
116661089
116661090
116661091
116661092
116661093
116661094
116661095
116661096
116661097
116661098
116661099
116661100
116661101
116661102
116661103
116661104
116661105
116661106
116661107
116661108
116661109
116661110
116661111
116661112
116661113
116661114
116661115
116661116
116661117
116661118
116661119
116661120
116661121
116661122
116661123
116661124
116661125
116661126
116661127
116661128
116661129
116661130
116661131
116661132
116661133
116661134
116661135
116661136
116661137
116661138
116661139
116661140
116661141
116661142
116661143
116661144
116661145
116661146
116661147
116661148
116661149
116661150
116661151
116661152
116661153
116661154
116661155
116661156
116661157
116661158
116661159
116661160
116661161
116661162
116661163
116661164
116661165
116661166
116661167
116661168
116661169
116661170
116661171
116661172
116661173
116661174
116661175
116661176
116661177
116661178
116661179
116661180
116661181
116661182
116661183
116661184
116661185
116661186
116661187
116661188
116661189
116661190
116661191
116661192
116661193
116661194
116661195
116661196
116661197
116661198
116661199
116661200
116661201
116661202
116661203
116661204
116661205
116661206
116661207
116661208
116661209
116661210
116661211
116661212
116661213
116661214
116661215
116661216
116661217
116661218
116661219
116661220
116661221
116661222
116661223
116661224
116661225
116661226
116661227
116661228
116661229
116661230
116661231
116661232
116661233
116661234
116661235
116661236
116661237
116661238
116661239
116661240
116661241
116661242
116661243
116661244
116661245
116661246
116661247
116661248
116661249
116661250
116661251
116661252
116661253
116661254
116661255
116661256
116661257
116661258
116661259
116661260
116661261
116661262
116661263
116661264
116661265
116661266
116661267
116661268
116661269
116661270
116661271
116661272
116661273
116661274
116661275
116661276
116661277
116661278
116661279
116661280
116661281
116661282
116661283
116661284
116661285
116661286
116661287
116661288
116661289
116661290
116661291
116661292
116661293
116661294
116661295
116661296
116661297
116661298
116661299
116661300
116661301
116661302
116661303
116661304
116661305
116661306
116661307
116661308
116661309
116661310
116661311
116661312
116661313
116661314
116661315
116661316
116661317
116661318
116661319
116661320
116661321
116661322
116661323
116661324
116661325
116661326
116661327
116661328
116661329
116661330
116661331
116661332
116661333
116661334
116661335
116661336
116661337
116661338
116661339
116661340
116661341
116661342
116661343
116661344
116661345
116661346
116661347
116661348
116661349
116661350
116661351
116661352
116661353
116661354
116661355
116661356
116661357
116661358
116661359
116661360
116661361
116661362
116661363
116661364
116661365
116661366
116661367
116661368
116661369
116661370
116661371
116661372
116661373
116661374
116661375
116661376
116661377
116661378
116661379
116661380
116661381
116661382
116661383
116661384
116661385
116661386
116661387
116661388
116661389
116661390
116661391
116661392
116661393
116661394
116661395
116661396
116661397
116661398
116661399
116661400
116661401
116661402
116661403
116661404
116661405
116661406
116661407
116661408
116661409
116661410
116661411
116661412
116661413
116661414
116661415
116661416
116661417
116661418
116661419
116661420
116661421
116661422
116661423
116661424
116661425
116661426
116661427
116661428
116661429
116661430
116661431
116661432
116661433
116661434
116661435
116661436
116661437
116661438
116661439
116661440
116661441
116661442
116661443
116661444
116661445
116661446
116661447
116661448
116661449
116661450
116661451
116661452
116661453
116661454
116661455
116661456
116661457
116661458
116661459
116661460
116661461
116661462
116661463
116661464
116661465
116661466
116661467
116661468
116661469
116661470
116661471
116661472
116661473
116661474
116661475
116661476
116661477
116661478
116661479
116661480
116661481
116661482
116661483
116661484
116661485
116661486
116661487
116661488
116661489
116661490
116661491
116661492
116661493
116661494
116661495
116661496
116661497
116661498
116661499
116661500
116661501
116661502
116661503
116661504
116661505
116661506
116661507
116661508
116661509
116661510
116661511
116661512
116661513
116661514
116661515
116661516
116661517
116661518
116661519
116661520
116661521
116661522
116661523
116661524
116661525
116661526
116661527
116661528
116661529
116661530
116661531
116661532
116661533
116661534
116661535
116661536
116661537
116661538
116661539
116661540
116661541
116661542
116661543
116661544
116661545
116661546
116661547
116661548
116661549
116661550
116661551
116661552
116661553
116661554
116661555
116661556
116661557
116661558
116661559
116661560
116661561
116661562
116661563
116661564
116661565
116661566
116661567
116661568
116661569
116661570
116661571
116661572
116661573
116661574
116661575
116661576
116661577
116661578
116661579
116661580
116661581
116661582
116661583
116661584
116661585
116661586
116661587
116661588
116661589
116661590
116661591
116661592
116661593
116661594
116661595
116661596
116661597
116661598
116661599
116661600
116661601
116661602
116661603
116661604
116661605
116661606
116661607
116661608
116661609
116661610
116661611
116661612
116661613
116661614
116661615
116661616
116661617
116661618
116661619
116661620
116661621
116661622
116661623
116661624
116661625
116661626
116661627
116661628
116661629
116661630
116661631
116661632
116661633
116661634
116661635
116661636
116661637
116661638
116661639
116661640
116661641
116661642
116661643
116661644
116661645
116661646
116661647
116661648
116661649
116661650
116661651
116661652
116661653
116661654
116661655
116661656
116661657
116661658
116661659
116661660
116661661
116661662
116661663
116661664
116661665
116661666
116661667
116661668
116661669
116661670
116661671
116661672
116661673
116661674
116661675
116661676
116661677
116661678
116661679
116661680
116661681
116661682
116661683
116661684
116661685
116661686
116661687
116661688
116661689
116661690
116661691
116661692
116661693
116661694
116661695
116661696
116661697
116661698
116661699
116661700
116661701
116661702
116661703
116661704
116661705
116661706
116661707
116661708
116661709
116661710
116661711
116661712
116661713
116661714
116661715
116661716
116661717
116661718
116661719
116661720
116661721
116661722
116661723
116661724
116661725
116661726
116661727
116661728
116661729
116661730
116661731
116661732
116661733
116661734
116661735
116661736
116661737
116661738
116661739
116661740
116661741
116661742
116661743
116661744
116661745
116661746
116661747
116661748
116661749
116661750
116661751
116661752
116661753
116661754
116661755
116661756
116661757
116661758
116661759
116661760
116661761
116661762
116661763
116661764
116661765
116661766
116661767
116661768
116661769
116661770
116661771
116661772
116661773
116661774
116661775
116661776
116661777
116661778
116661779
116661780
116661781
116661782
116661783
116661784
116661785
116661786
116661787
116661788
116661789
116661790
116661791
116661792
116661793
116661794
116661795
116661796
116661797
116661798
116661799
116661800
116661801
116661802
116661803
116661804
116661805
116661806
116661807
116661808
116661809
116661810
116661811
116661812
116661813
116661814
116661815
116661816
116661817
116661818
116661819
116661820
116661821
116661822
116661823
116661824
116661825
116661826
116661827
116661828
116661829
116661830
116661831
116661832
116661833
116661834
116661835
116661836
116661837
116661838
116661839
116661840
116661841
116661842
116661843
116661844
116661845
116661846
116661847
116661848
116661849
116661850
116661851
116661852
116661853
116661854
116661855
116661856
116661857
116661858
116661859
116661860
116661861
116661862
116661863
116661864
116661865
116661866
116661867
116661868
116661869
116661870
116661871
116661872
116661873
116661874
116661875
116661876
116661877
116661878
116661879
116661880
116661881
116661882
116661883
116661884
116661885
116661886
116661887
116661888
116661889
116661890
116661891
116661892
116661893
116661894
116661895
116661896
116661897
116661898
164551871
164551872
164551873
164551874
164551875
164551876
164551877
164551878
164551879
164551880
164551881
164551882
164551883
164551884
164551885
164551886
164551887
164551888
164551889
164551890
164551891
164551892
164551893
164551894
164551895
164551896
164551897
164551898
164551899
164551900
164551901
164551902
164551903
164551904
164551905
164551906
164551907
164551908
164551909
164551910
164551911
164551912
164551913
164551914
164551915
164551916
164551917
164551918
164551919
164551920
164551921
164551922
164551923
164551924
164551925
164551926
164551927
164551928
164551929
164551930
164551931
164551932
164551933
164551934
164551935
164551936
164551937
164551938
164551939
164551940
164551941
164551942
164551943
164551944
164551945
164551946
164551947
164551948
164551949
164551950
164551951
164551952
164551953
164551954
164551955
164551956
164551957
164551958
164551959
164551960
164551961
164551962
164551963
164551964
164551965
164551966
164551967
164551968
164551969
164551970
164551971
164551972
164551973
164551974
164551975
164551976
164551977
164551978
164551979
164551980
164551981
164551982
164551983
164551984
164551985
164551986
164551987
164551988
164551989
164551990
164551991
164551992
164551993
164551994
164551995
164551996
164551997
164551998
164551999
164552000
164552001
164552002
164552003
164552004
164552005
164552006
164552007
164552008
164552009
164552010
164552011
164552012
164552013
164552014
164552015
164552016
164552017
164552018
164552019
164552020
164552021
164552022
164552023
164552024
164552025
164552026
164552027
164552028
164552029
164552030
164552031
164552032
164552033
164552034
164552035
164552036
164552037
164552038
164552039
164552040
164552041
164552042
164552043
164552044
164552045
164552046
164552047
164552048
164552049
164552050
164552051
164552052
164552053
164552054
164552055
164552056
164552057
164552058
164552059
164552060
164552061
164552062
164552063
164552064
164552065
164552066
164552067
164552068
164552069
164552070
164552071
164552072
164552073
164552074
164552075
164552076
164552077
164552078
164552079
164552080
164552081
164552082
164552083
164552084
164552085
164552086
164552087
164552088
164552089
164552090
164552091
164552092
164552093
164552094
164552095
164552096
164552097
164552098
164552099
164552100
164552101
164552102
164552103
164552104
164552105
164552106
164552107
164552108
164552109
164552110
164552111
164552112
164552113
164552114
164552115
164552116
164552117
164552118
164552119
164552120
164552121
164552122
164552123
164552124
164552125
164552126
164552127
164552128
164552129
164552130
164552131
164552132
164552133
164552134
164552135
164552136
164552137
164552138
164552139
164552140
164552141
164552142
164552143
164552144
164552145
164552146
164552147
164552148
164552149
164552150
164552151
164552152
164552153
164552154
164552155
164552156
164552157
164552158
164552159
164552160
164552161
164552162
164552163
164552164
164552165
164552166
164552167
164552168
164552169
164552170
164552171
164552172
164552173
164552174
164552175
164552176
164552177
164552178
164552179
164552180
164552181
164552182
164552183
164552184
164552185
164552186
164552187
164552188
164552189
164552190
164552191
164552192
164552193
164552194
164552195
164552196
164552197
164552198
164552199
164552200
164552201
164552202
164552203
164552204
164552205
164552206
164552207
164552208
164552209
164552210
164552211
164552212
164552213
164552214
164552215
164552216
164552217
164552218
164552219
164552220
164552221
164552222
164552223
164552224
164552225
164552226
164552227
164552228
164552229
164552230
164552231
164552232
164552233
164552234
164552235
164552236
164552237
164552238
164552239
164552240
164552241
164552242
164552243
164552244
164552245
164552246
164552247
164552248
164552249
164552250
164552251
164552252
164552253
164552254
164552255
164552256
164552257
164552258
164552259
164552260
164552261
164552262
164552263
164552264
164552265
164552266
164552267
164552268
164552269
164552270
164552271
164552272
164552273
164552274
164552275
164552276
164552277
164552278
164552279
164552280
164552281
164552282
164552283
164552284
164552285
164552286
164552287
164552288
164552289
164552290
164552291
164552292
164552293
164552294
164552295
164552296
164552297
164552298
164552299
164552300
164552301
164552302
164552303
164552304
164552305
164552306
164552307
164552308
164552309
164552310
164552311
164552312
164552313
164552314
164552315
164552316
164552317
164552318
164552319
164552320
164552321
164552322
164552323
164552324
164552325
164552326
164552327
164552328
164552329
164552330
164552331
164552332
164552333
164552334
164552335
164552336
164552337
164552338
164552339
164552340
164552341
164552342
164552343
164552344
164552345
164552346
164552347
164552348
164552349
164552350
164552351
164552352
164552353
164552354
164552355
164552356
164552357
164552358
164552359
164552360
164552361
164552362
164552363
164552364
164552365
164552366
164552367
164552368
164552369
164552370
164552371
164552372
164552373
164552374
164552375
164552376
164552377
164552378
164552379
164552380
164552381
164552382
164552383
164552384
164552385
164552386
164552387
164552388
164552389
164552390
164552391
164552392
164552393
164552394
164552395
164552396
164552397
164552398
164552399
164552400
164552401
164552402
164552403
164552404
164552405
164552406
164552407
164552408
164552409
164552410
164552411
164552412
164552413
164552414
164552415
164552416
164552417
164552418
164552419
164552420
164552421
164552422
164552423
164552424
164552425
164552426
164552427
164552428
164552429
164552430
164552431
164552432
164552433
164552434
164552435
164552436
164552437
164552438
164552439
164552440
164552441
164552442
164552443
164552444
164552445
164552446
164552447
164552448
164552449
164552450
164552451
164552452
164552453
164552454
164552455
164552456
164552457
164552458
164552459
164552460
164552461
164552462
164552463
164552464
164552465
164552466
164552467
164552468
164552469
164552470
164552471
164552472
164552473
164552474
164552475
164552476
164552477
164552478
164552479
164552480
164552481
164552482
164552483
164552484
164552485
164552486
164552487
164552488
164552489
164552490
164552491
164552492
164552493
164552494
164552495
164552496
164552497
164552498
164552499
164552500
164552501
164552502
164552503
164552504
164552505
164552506
164552507
164552508
164552509
164552510
164552511
164552512
164552513
164552514
164552515
164552516
164552517
164552518
164552519
164552520
164552521
164552522
164552523
164552524
164552525
164552526
164552527
164552528
164552529
164552530
164552531
164552532
164552533
164552534
164552535
164552536
164552537
164552538
164552539
164552540
164552541
164552542
164552543
164552544
164552545
164552546
164552547
164552548
164552549
164552550
164552551
164552552
164552553
164552554
164552555
164552556
164552557
164552558
164552559
164552560
164552561
164552562
164552563
164552564
164552565
164552566
164552567
164552568
164552569
164552570
164552571
164552572
164552573
164552574
164552575
164552576
164552577
164552578
164552579
164552580
164552581
164552582
164552583
164552584
164552585
164552586
164552587
164552588
164552589
164552590
164552591
164552592
164552593
164552594
164552595
164552596
164552597
164552598
164552599
164552600
164552601
164552602
164552603
164552604
164552605
164552606
164552607
164552608
164552609
164552610
164552611
164552612
164552613
164552614
164552615
164552616
164552617
164552618
164552619
164552620
164552621
164552622
164552623
164552624
164552625
164552626
164552627
164552628
164552629
164552630
164552631
164552632
164552633
164552634
164552635
164552636
164552637
164552638
164552639
164552640
164552641
164552642
164552643
164552644
164552645
164552646
164552647
164552648
164552649
164552650
164552651
164552652
164552653
164552654
164552655
164552656
164552657
164552658
164552659
164552660
164552661
164552662
164552663
164552664
164552665
164552666
164552667
164552668
164552669
164552670
164552671
164552672
164552673
164552674
164552675
164552676
164552677
164552678
164552679
164552680
164552681
164552682
164552683
164552684
164552685
164552686
164552687
164552688
164552689
164552690
164552691
164552692
164552693
164552694
164552695
164552696
164552697
164552698
164552699
164552700
164552701
164552702
164552703
164552704
164552705
164552706
164552707
164552708
164552709
164552710
164552711
164552712
164552713
164552714
164552715
164552716
164552717
164552718
164552719
164552720
164552721
164552722
164552723
164552724
164552725
164552726
164552727
164552728
164552729
164552730
164552731
164552732
164552733
164552734
164552735
164552736
164552737
164552738
164552739
164552740
164552741
164552742
164552743
164552744
164552745
164552746
164552747
164552748
164552749
164552750
164552751
164552752
164552753
164552754
164552755
164552756
164552757
164552758
164552759
164552760
164552761
164552762
164552763
164552764
164552765
164552766
164552767
164552768
164552769
164552770
164552771
164552772
164552773
164552774
164552775
164552776
164552777
164552778
164552779
164552780
164552781
164552782
164552783
164552784
164552785
164552786
164552787
164552788
164552789
164552790
164552791
164552792
164552793
164552794
164552795
164552796
164552797
164552798
164552799
164552800
164552801
164552802
164552803
164552804
164552805
164552806
164552807
164552808
164552809
164552810
164552811
164552812
164552813
164552814
164552815
164552816
164552817
164552818
164552819
164552820
164552821
164552822
164552823
164552824
164552825
164552826
164552827
164552828
164552829
164552830
164552831
164552832
164552833
164552834
164552835
164552836
164552837
164552838
164552839
164552840
164552841
164552842
164552843
164552844
164552845
164552846
164552847
164552848
164552849
164552850
164552851
164552852
164552853
164552854
164552855
164552856
164552857
164552858
164552859
164552860
164552861
164552862
164552863
164552864
164552865
164552866
164552867
164552868
164552869
164552870
164552871
164552872
164552873
164552874
164552875
164552876
164552877
164552878
164552879
164552880
164552881
164552882
164552883
164552884
164552885
164552886
164552887
164552888
164552889
164552890
164552891
164552892
164552893
164552894
164552895
164552896
164552897
164552898
164552899
164552900
164552901
164552902
164552903
164552904
164552905
164552906
164552907
164552908
164552909
164552910
164552911
164552912
164552913
164552914
164552915
164552916
164552917
164552918
164552919
164552920
164552921
164552922
164552923
164552924
164552925
164552926
164552927
164552928
164552929
164552930
164552931
164552932
164552933
164552934
164552935
164552936
164552937
164552938
164552939
164552940
164552941
164552942
164552943
164552944
164552945
164552946
164552947
164552948
164552949
164552950
164552951
164552952
164552953
164552954
164552955
164552956
164552957
164552958
164552959
164552960
164552961
164552962
164552963
164552964
164552965
164552966
164552967
164552968
164552969
164552970
164552971
164552972
164552973
164552974
164552975
164552976
164552977
164552978
164552979
164552980
164552981
164552982
164552983
164552984
164552985
164552986
164552987
164552988
164552989
164552990
164552991
164552992
164552993
164552994
164552995
164552996
164552997
164552998
164552999
164553000
164553001
164553002
164553003
164553004
164553005
164553006
164553007
164553008
164553009
164553010
164553011
164553012
164553013
164553014
164553015
164553016
164553017
164553018
164553019
164553020
164553021
164553022
164553023
164553024
164553025
164553026
164553027
164553028
164553029
164553030
164553031
164553032
164553033
164553034
164553035
164553036
164553037
164553038
164553039
164553040
164553041
164553042
164553043
164553044
164553045
164553046
164553047
164553048
164553049
164553050
164553051
164553052
164553053
164553054
164553055
164553056
164553057
164553058
164553059
164553060
164553061
164553062
164553063
164553064
164553065
164553066
164553067
164553068
164553069
164553070
164553071
164553072
164553073
164553074
164553075
164553076
164553077
164553078
164553079
164553080
164553081
164553082
164553083
164553084
164553085
164553086
164553087
164553088
164553089
164553090
164553091
164553092
164553093
164553094
164553095
164553096
164553097
164553098
164553099
164553100
164553101
164553102
164553103
164553104
164553105
164553106
164553107
164553108
164553109
164553110
164553111
164553112
164553113
164553114
164553115
164553116
164553117
164553118
164553119
164553120
164553121
164553122
164553123
164553124
164553125
164553126
164553127
164553128
164553129
164553130
164553131
164553132
164553133
164553134
164553135
164553136
164553137
164553138
164553139
164553140
164553141
164553142
164553143
164553144
164553145
164553146
164553147
164553148
164553149
164553150
164553151
164553152
164553153
164553154
164553155
164553156
164553157
164553158
164553159
164553160
164553161
164553162
164553163
164553164
164553165
164553166
164553167
164553168
164553169
164553170
164553171
164553172
164553173
164553174
164553175
164553176
164553177
164553178
164553179
164553180
164553181
164553182
164553183
164553184
164553185
164553186
164553187
164553188
164553189
164553190
164553191
164553192
164553193
164553194
164553195
164553196
164553197
164553198
164553199
164553200
164553201
164553202
164553203
164553204
164553205
164553206
164553207
164553208
164553209
164553210
164553211
164553212
164553213
164553214
164553215
164553216
164553217
164553218
164553219
164553220
164553221
164553222
164553223
164553224
164553225
164553226
164553227
164553228
164553229
164553230
164553231
164553232
164553233
164553234
164553235
164553236
164553237
164553238
164553239
164553240
164553241
164553242
164553243
164553244
164553245
164553246
164553247
164553248
164553249
164553250
164553251
164553252
164553253
164553254
164553255
164553256
164553257
164553258
164553259
164553260
164553261
164553262
164553263
164553264
164553265
164553266
164553267
164553268
164553269
164553270
164553271
164553272
164553273
164553274
164553275
164553276
164553277
164553278
164553279
164553280
164553281
164553282
164553283
164553284
164553285
164553286
164553287
164553288
164553289
164553290
164553291
164553292
164553293
164553294
164553295
164553296
164553297
164553298
164553299
164553300
164553301
164553302
164553303
164553304
164553305
164553306
164553307
164553308
164553309
164553310
164553311
164553312
164553313
164553314
164553315
164553316
164553317
164553318
164553319
164553320
164553321
164553322
164553323
164553324
164553325
164553326
164553327
164553328
164553329
164553330
164553331
164553332
164553333
164553334
164553335
164553336
164553337
164553338
164553339
164553340
164553341
164553342
164553343
164553344
164553345
164553346
164553347
164553348
164553349
164553350
164553351
164553352
164553353
164553354
164553355
164553356
164553357
164553358
164553359
164553360
164553361
164553362
164553363
164553364
164553365
164553366
164553367
164553368
164553369
164553370
164553371
164553372
164553373
164553374
164553375
164553376
164553377
164553378
164553379
164553380
164553381
164553382
164553383
164553384
164553385
164553386
164553387
164553388
164553389
164553390
164553391
164553392
164553393
164553394
164553395
164553396
164553397
164553398
164553399
164553400
164553401
164553402
164553403
164553404
164553405
164553406
164553407
164553408
164553409
164553410
164553411
164553412
164553413
164553414
164553415
164553416
164553417
164553418
164553419
164553420
164553421
164553422
164553423
164553424
164553425
164553426
164553427
164553428
164553429
164553430
164553431
164553432
164553433
164553434
164553435
164553436
164553437
164553438
164553439
164553440
164553441
164553442
164553443
164553444
164553445
164553446
164553447
164553448
164553449
164553450
164553451
164553452
164553453
164553454
164553455
164553456
164553457
164553458
164553459
164553460
164553461
164553462
164553463
164553464
164553465
164553466
164553467
164553468
164553469
164553470
164553471
164553472
164553473
164553474
164553475
164553476
164553477
164553478
164553479
164553480
164553481
164553482
164553483
164553484
164553485
164553486
164553487
164553488
164553489
164553490
164553491
164553492
164553493
164553494
164553495
164553496
164553497
164553498
164553499
164553500
164553501
164553502
164553503
164553504
164553505
164553506
164553507
164553508
164553509
164553510
164553511
164553512
164553513
164553514
164553515
164553516
164553517
164553518
164553519
164553520
164553521
164553522
164553523
164553524
164553525
164553526
164553527
164553528
164553529
164553530
164553531
164553532
164553533
164553534
164553535
164553536
164553537
164553538
164553539
164553540
164553541
164553542
164553543
164553544
164553545
164553546
164553547
164553548
164553549
164553550
164553551
164553552
164553553
164553554
164553555
164553556
164553557
164553558
164553559
164553560
164553561
164553562
164553563
164553564
164553565
164553566
164553567
164553568
164553569
164553570
164553571
164553572
164553573
164553574
164553575
164553576
164553577
164553578
164553579
164553580
164553581
164553582
164553583
164553584
164553585
164553586
164553587
164553588
164553589
164553590
164553591
164553592
164553593
164553594
164553595
164553596
164553597
164553598
164553599
164553600
164553601
164553602
164553603
164553604
164553605
164553606
164553607
164553608
164553609
164553610
164553611
164553612
164553613
164553614
164553615
164553616
164553617
164553618
164553619
164553620
164553621
164553622
164553623
164553624
164553625
164553626
164553627
164553628
164553629
164553630
164553631
164553632
164553633
164553634
164553635
164553636
164553637
164553638
164553639
164553640
164553641
164553642
164553643
164553644
164553645
164553646
164553647
164553648
164553649
164553650
164553651
164553652
164553653
164553654
164553655
164553656
164553657
164553658
164553659
164553660
164553661
164553662
164553663
164553664
164553665
164553666
164553667
164553668
164553669
164553670
164553671
164553672
164553673
164553674
164553675
164553676
164553677
164553678
164553679
164553680
164553681
164553682
164553683
164553684
164553685
164553686
164553687
164553688
164553689
164553690
164553691
164553692
164553693
164553694
164553695
164553696
164553697
164553698
164553699
164553700
164553701
164553702
164553703
164553704
164553705
164553706
164553707
164553708
164553709
164553710
164553711
164553712
164553713
164553714
164553715
164553716
164553717
164553718
164553719
164553720
164553721
164553722
164553723
164553724
164553725
164553726
164553727
164553728
164553729
164553730
164553731
164553732
164553733
164553734
164553735
164553736
164553737
164553738
164553739
164553740
164553741
164553742
164553743
164553744
164553745
164553746
164553747
164553748
164553749
164553750
164553751
164553752
164553753
164553754
164553755
164553756
164553757
164553758
164553759
164553760
164553761
164553762
164553763
164553764
164553765
164553766
164553767
164553768
164553769
164553770
164553771
164553772
164553773
164553774
164553775
164553776
164553777
164553778
164553779
164553780
164553781
164553782
164553783
164553784
164553785
164553786
164553787
164553788
164553789
164553790
164553791
164553792
164553793
164553794
164553795
164553796
164553797
164553798
164553799
164553800
164553801
164553802
164553803
164553804
164553805
164553806
164553807
164553808
164553809
164553810
164553811
164553812
164553813
164553814
164553815
164553816
164553817
164553818
164553819
164553820
164553821
164553822
164553823
164553824
164553825
164553826
164553827
164553828
164553829
164553830
164553831
164553832
164553833
164553834
164553835
164553836
164553837
164553838
164553839
164553840
164553841
164553842
164553843
164553844
164553845
164553846
164553847
164553848
164553849
164553850
164553851
164553852
164553853
164553854
164553855
164553856
164553857
164553858
164553859
164553860
164553861
164553862
164553863
164553864
164553865
164553866
164553867
164553868
164553869
164553870
164553871
164553872
164553873
164553874
164553875
164553876
164553877
164553878
164553879
164553880
164553881
164553882
164553883
164553884
164553885
164553886
164553887
164553888
164553889
164553890
164553891
164553892
164553893
164553894
164553895
164553896
164553897
164553898
164553899
164553900
164553901
164553902
164553903
164553904
164553905
164553906
164553907
164553908
164553909
164553910
164553911
164553912
164553913
164553914
164553915
164553916
164553917
164553918
164553919
164553920
164553921
164553922
164553923
164553924
164553925
164553926
164553927
164553928
164553929
164553930
164553931
164553932
164553933
164553934
164553935
164553936
164553937
164553938
164553939
164553940
164553941
164553942
164553943
164553944
164553945
164553946
164553947
164553948
164553949
164553950
164553951
164553952
164553953
164553954
164553955
164553956
164553957
164553958
164553959
164553960
164553961
164553962
164553963
164553964
164553965
164553966
164553967
164553968
164553969
164553970
164553971
164553972
164553973
164553974
164553975
164553976
164553977
164553978
164553979
164553980
164553981
164553982
164553983
164553984
164553985
164553986
164553987
164553988
164553989
164553990
164553991
164553992
164553993
164553994
164553995
164553996
164553997
164553998
164553999
164554000
164554001
164554002
164554003
164554004
164554005
164554006
164554007
164554008
164554009
164554010
164554011
164554012
164554013
164554014
164554015
164554016
164554017
164554018
164554019
164554020
164554021
164554022
164554023
164554024
164554025
164554026
164554027
164554028
164554029
164554030
164554031
164554032
164554033
164554034
164554035
164554036
164554037
164554038
164554039
164554040
164554041
164554042
164554043
164554044
164554045
164554046
164554047
164554048
164554049
164554050
164554051
164554052
164554053
164554054
164554055
164554056
164554057
164554058
164554059
164554060
164554061
164554062
164554063
164554064
164554065
164554066
164554067
164554068
164554069
164554070
164554071
164554072
164554073
164554074
164554075
164554076
164554077
164554078
164554079
164554080
164554081
164554082
164554083
164554084
164554085
164554086
164554087
164554088
164554089
164554090
164554091
164554092
164554093
164554094
164554095
164554096
164554097
164554098
164554099
164554100
164554101
164554102
164554103
164554104
164554105
164554106
164554107
164554108
164554109
164554110
164554111
164554112
164554113
164554114
164554115
164554116
164554117
164554118
164554119
164554120
164554121
164554122
164554123
164554124
164554125
164554126
164554127
164554128
164554129
164554130
164554131
164554132
164554133
164554134
164554135
164554136
164554137
164554138
164554139
164554140
164554141
164554142
164554143
164554144
164554145
164554146
164554147
164554148
164554149
164554150
164554151
164554152
164554153
164554154
164554155
164554156
164554157
164554158
164554159
164554160
164554161
164554162
164554163
164554164
164554165
164554166
164554167
164554168
164554169
164554170
164554171
164554172
164554173
164554174
164554175
164554176
164554177
164554178
164554179
164554180
164554181
164554182
164554183
164554184
164554185
164554186
164554187
164554188
164554189
164554190
164554191
164554192
164554193
164554194
164554195
164554196
164554197
164554198
164554199
164554200
164554201
164554202
164554203
164554204
164554205
164554206
164554207
164554208
164554209
164554210
164554211
164554212
164554213
164554214
164554215
164554216
164554217
164554218
164554219
164554220
164554221
164554222
164554223
164554224
164554225
164554226
164554227
164554228
164554229
164554230
164554231
164554232
164554233
164554234
164554235
164554236
164554237
164554238
164554239
164554240
164554241
164554242
164554243
164554244
164554245
164554246
164554247
164554248
164554249
164554250
164554251
164554252
164554253
164554254
164554255
164554256
164554257
164554258
164554259
164554260
164554261
164554262
164554263
164554264
164554265
164554266
164554267
164554268
164554269
164554270
164554271
164554272
164554273
164554274
164554275
164554276
164554277
164554278
164554279
164554280
164554281
164554282
164554283
164554284
164554285
164554286
164554287
164554288
164554289
164554290
164554291
164554292
164554293
164554294
164554295
164554296
164554297
164554298
164554299
164554300
164554301
164554302
164554303
164554304
164554305
164554306
164554307
164554308
164554309
164554310
164554311
164554312
164554313
164554314
164554315
164554316
164554317
164554318
164554319
164554320
164554321
164554322
164554323
164554324
164554325
164554326
164554327
164554328
164554329
164554330
164554331
164554332
164554333
164554334
164554335
164554336
164554337
164554338
164554339
164554340
164554341
164554342
164554343
164554344
164554345
164554346
164554347
164554348
164554349
164554350
164554351
164554352
164554353
164554354
164554355
164554356
164554357
164554358
164554359
164554360
164554361
164554362
164554363
164554364
164554365
164554366
164554367
164554368
164554369
164554370
164554371
164554372
164554373
164554374
164554375
164554376
164554377
164554378
164554379
164554380
164554381
164554382
164554383
164554384
164554385
164554386
164554387
164554388
164554389
164554390
164554391
164554392
164554393
164554394
164554395
164554396
164554397
164554398
164554399
164554400
164554401
164554402
164554403
164554404
164554405
164554406
164554407
164554408
164554409
164554410
164554411
164554412
164554413
164554414
164554415
164554416
164554417
164554418
164554419
164554420
164554421
164554422
164554423
164554424
164554425
164554426
164554427
164554428
164554429
164554430
164554431
164554432
164554433
164554434
164554435
164554436
164554437
164554438
164554439
164554440
164554441
164554442
164554443
164554444
164554445
164554446
164554447
164554448
164554449
164554450
164554451
164554452
164554453
164554454
164554455
164554456
164554457
164554458
164554459
164554460
164554461
164554462
164554463
164554464
164554465
164554466
164554467
164554468
164554469
164554470
164554471
164554472
164554473
164554474
164554475
164554476
164554477
164554478
164554479
164554480
164554481
164554482
164554483
164554484
164554485
164554486
164554487
164554488
164554489
164554490
164554491
164554492
164554493
164554494
164554495
164554496
164554497
164554498
164554499
164554500
164554501
164554502
164554503
164554504
164554505
164554506
164554507
164554508
164554509
164554510
164554511
164554512
164554513
164554514
164554515
164554516
164554517
164554518
164554519
164554520
164554521
164554522
164554523
164554524
164554525
164554526
164554527
164554528
164554529
164554530
164554531
164554532
164554533
164554534
164554535
164554536
164554537
164554538
164554539
164554540
164554541
164554542
164554543
164554544
164554545
164554546
164554547
164554548
164554549
164554550
164554551
164554552
164554553
164554554
164554555
164554556
164554557
164554558
164554559
164554560
164554561
164554562
164554563
164554564
164554565
164554566
164554567
164554568
164554569
164554570
164554571
164554572
164554573
164554574
164554575
164554576
164554577
164554578
164554579
164554580
164554581
164554582
164554583
164554584
164554585
164554586
164554587
164554588
164554589
164554590
164554591
164554592
164554593
164554594
164554595
164554596
164554597
164554598
164554599
164554600
164554601
164554602
164554603
164554604
164554605
164554606
164554607
164554608
164554609
164554610
164554611
164554612
164554613
164554614
164554615
164554616
164554617
164554618
164554619
164554620
164554621
164554622
164554623
164554624
164554625
164554626
164554627
164554628
164554629
164554630
164554631
164554632
164554633
164554634
164554635
164554636
164554637
164554638
164554639
164554640
164554641
164554642
164554643
164554644
164554645
164554646
164554647
164554648
164554649
164554650
164554651
164554652
164554653
164554654
164554655
164554656
164554657
164554658
164554659
164554660
164554661
164554662
164554663
164554664
164554665
164554666
164554667
164554668
164554669
164554670
164554671
164554672
164554673
164554674
164554675
164554676
164554677
164554678
164554679
164554680
164554681
164554682
164554683
164554684
164554685
164554686
164554687
164554688
164554689
164554690
164554691
164554692
164554693
164554694
164554695
164554696
164554697
164554698
164554699
164554700
164554701
164554702
164554703
164554704
164554705
164554706
164554707
164554708
164554709
164554710
164554711
164554712
164554713
164554714
164554715
164554716
164554717
164554718
164554719
164554720
164554721
164554722
164554723
164554724
164554725
164554726
164554727
164554728
164554729
164554730
164554731
164554732
164554733
164554734
164554735
164554736
164554737
164554738
164554739
164554740
164554741
164554742
164554743
164554744
164554745
164554746
164554747
164554748
164554749
164554750
164554751
164554752
164554753
164554754
164554755
164554756
164554757
164554758
164554759
164554760
164554761
164554762
164554763
164554764
164554765
164554766
164554767
164554768
164554769
164554770
164554771
164554772
164554773
164554774
164554775
164554776
164554777
164554778
164554779
164554780
164554781
164554782
164554783
164554784
164554785
164554786
164554787
164554788
164554789
164554790
164554791
164554792
164554793
164554794
164554795
164554796
164554797
164554798
164554799
164554800
164554801
164554802
164554803
164554804
164554805
164554806
164554807
164554808
164554809
164554810
164554811
164554812
164554813
164554814
164554815
164554816
164554817
164554818
164554819
164554820
164554821
164554822
164554823
164554824
164554825
164554826
164554827
164554828
164554829
164554830
164554831
164554832
164554833
164554834
164554835
164554836
164554837
164554838
164554839
164554840
164554841
164554842
164554843
164554844
164554845
164554846
164554847
164554848
164554849
164554850
164554851
164554852
164554853
164554854
164554855
164554856
164554857
164554858
164554859
164554860
164554861
164554862
164554863
164554864
164554865
164554866
164554867
164554868
164554869
164554870
164554871
164554872
164554873
164554874
164554875
164554876
164554877
164554878
164554879
164554880
164554881
164554882
164554883
164554884
164554885
164554886
164554887
164554888
164554889
164554890
164554891
164554892
164554893
164554894
164554895
164554896
164554897
164554898
164554899
164554900
164554901
164554902
164554903
164554904
164554905
164554906
164554907
164554908
164554909
164554910
164554911
164554912
164554913
164554914
164554915
164554916
164554917
164554918
164554919
164554920
164554921
164554922
164554923
164554924
164554925
164554926
164554927
164554928
164554929
164554930
164554931
164554932
164554933
164554934
164554935
164554936
164554937
164554938
164554939
164554940
164554941
164554942
164554943
164554944
164554945
164554946
164554947
164554948
164554949
164554950
164554951
164554952
164554953
164554954
164554955
164554956
164554957
164554958
164554959
164554960
164554961
164554962
164554963
164554964
164554965
164554966
164554967
164554968
164554969
164554970
164554971
164554972
164554973
164554974
164554975
164554976
164554977
164554978
164554979
164554980
164554981
164554982
164554983
164554984
164554985
164554986
164554987
164554988
164554989
164554990
164554991
164554992
164554993
164554994
164554995
164554996
164554997
164554998
164554999
164555000
164555001
164555002
164555003
164555004
164555005
164555006
164555007
164555008
164555009
164555010
164555011
164555012
164555013
164555014
164555015
164555016
164555017
164555018
164555019
164555020
164555021
164555022
164555023
164555024
164555025
164555026
164555027
164555028
164555029
164555030
164555031
164555032
164555033
164555034
164555035
164555036
164555037
164555038
164555039
164555040
164555041
164555042
164555043
164555044
164555045
164555046
164555047
164555048
164555049
164555050
164555051
164555052
164555053
164555054
164555055
164555056
164555057
164555058
164555059
164555060
164555061
164555062
164555063
164555064
164555065
164555066
164555067
164555068
164555069
164555070
164555071
164555072
164555073
164555074
164555075
164555076
164555077
164555078
164555079
164555080
164555081
164555082
164555083
164555084
164555085
164555086
164555087
164555088
164555089
164555090
164555091
164555092
164555093
164555094
164555095
164555096
164555097
164555098
164555099
164555100
164555101
164555102
164555103
164555104
164555105
164555106
164555107
164555108
164555109
164555110
164555111
164555112
164555113
164555114
164555115
164555116
164555117
164555118
164555119
164555120
164555121
164555122
164555123
164555124
164555125
164555126
164555127
164555128
164555129
164555130
164555131
164555132
164555133
164555134
164555135
164555136
164555137
164555138
164555139
164555140
164555141
164555142
164555143
164555144
164555145
164555146
164555147
164555148
164555149
164555150
164555151
164555152
164555153
164555154
164555155
164555156
164555157
164555158
164555159
164555160
164555161
164555162
164555163
164555164
164555165
164555166
164555167
164555168
164555169
164555170
164555171
164555172
164555173
164555174
164555175
164555176
164555177
164555178
164555179
164555180
164555181
164555182
164555183
164555184
164555185
164555186
164555187
164555188
164555189
164555190
164555191
164555192
164555193
164555194
164555195
164555196
164555197
164555198
164555199
164555200
164555201
164555202
164555203
164555204
164555205
164555206
164555207
164555208
164555209
164555210
164555211
164555212
164555213
164555214
164555215
164555216
164555217
164555218
164555219
164555220
164555221
164555222
164555223
164555224
164555225
164555226
164555227
164555228
164555229
164555230
164555231
164555232
164555233
164555234
164555235
164555236
164555237
164555238
164555239
164555240
164555241
164555242
164555243
164555244
164555245
164555246
164555247
164555248
164555249
164555250
164555251
164555252
164555253
164555254
164555255
164555256
164555257
164555258
164555259
164555260
164555261
164555262
164555263
164555264
164555265
164555266
164555267
164555268
164555269
164555270
164555271
164555272
164555273
164555274
164555275
164555276
164555277
164555278
164555279
164555280
164555281
164555282
164555283
164555284
164555285
164555286
164555287
164555288
164555289
164555290
164555291
164555292
164555293
164555294
164555295
164555296
164555297
164555298
164555299
164555300
164555301
164555302
164555303
164555304
164555305
164555306
164555307
164555308
164555309
164555310
164555311
164555312
164555313
164555314
164555315
164555316
164555317
164555318
164555319
164555320
164555321
164555322
164555323
164555324
164555325
164555326
164555327
164555328
164555329
164555330
164555331
164555332
164555333
164555334
164555335
164555336
164555337
164555338
164555339
164555340
164555341
164555342
164555343
164555344
164555345
164555346
164555347
164555348
164555349
164555350
164555351
164555352
164555353
164555354
164555355
164555356
164555357
164555358
164555359
164555360
164555361
164555362
164555363
164555364
164555365
164555366
164555367
164555368
164555369
164555370
164555371
164555372
164555373
164555374
164555375
164555376
164555377
164555378
164555379
164555380
164555381
164555382
164555383
164555384
164555385
164555386
164555387
164555388
164555389
164555390
164555391
164555392
164555393
164555394
164555395
164555396
164555397
164555398
164555399
164555400
164555401
164555402
164555403
164555404
164555405
164555406
164555407
164555408
164555409
164555410
164555411
164555412
164555413
164555414
164555415
164555416
164555417
164555418
164555419
164555420
164555421
164555422
164555423
164555424
164555425
164555426
164555427
164555428
164555429
164555430
164555431
164555432
164555433
164555434
164555435
164555436
164555437
164555438
164555439
164555440
164555441
164555442
164555443
164555444
164555445
164555446
164555447
164555448
164555449
164555450
164555451
164555452
164555453
164555454
164555455
164555456
164555457
164555458
164555459
164555460
164555461
164555462
164555463
164555464
164555465
164555466
164555467
164555468
164555469
164555470
164555471
164555472
164555473
164555474
164555475
164555476
164555477
164555478
164555479
164555480
164555481
164555482
164555483
164555484
164555485
164555486
164555487
164555488
164555489
164555490
164555491
164555492
164555493
164555494
164555495
164555496
164555497
164555498
164555499
164555500
164555501
164555502
164555503
164555504
164555505
164555506
164555507
164555508
164555509
164555510
164555511
164555512
164555513
164555514
164555515
164555516
164555517
164555518
164555519
164555520
164555521
164555522
164555523
164555524
164555525
164555526
164555527
164555528
164555529
164555530
164555531
164555532
164555533
164555534
164555535
164555536
164555537
164555538
164555539
164555540
164555541
164555542
164555543
164555544
164555545
164555546
164555547
164555548
164555549
164555550
164555551
164555552
164555553
164555554
164555555
164555556
164555557
164555558
164555559
164555560
164555561
164555562
164555563
164555564
164555565
164555566
164555567
164555568
164555569
164555570
164555571
164555572
164555573
164555574
164555575
164555576
164555577
164555578
164555579
164555580
164555581
164555582
164555583
164555584
164555585
164555586
164555587
164555588
164555589
164555590
164555591
164555592
164555593
164555594
164555595
164555596
164555597
164555598
164555599
164555600
164555601
164555602
164555603
164555604
164555605
164555606
164555607
164555608
164555609
164555610
164555611
164555612
164555613
164555614
164555615
164555616
164555617
164555618
164555619
164555620
164555621
164555622
164555623
164555624
164555625
164555626
164555627
164555628
164555629
164555630
164555631
164555632
164555633
164555634
164555635
164555636
164555637
164555638
164555639
164555640
164555641
164555642
164555643
164555644
164555645
164555646
164555647
164555648
164555649
164555650
164555651
164555652
164555653
164555654
164555655
164555656
164555657
164555658
164555659
164555660
164555661
164555662
164555663
164555664
164555665
164555666
164555667
164555668
164555669
164555670
164555671
164555672
164555673
164555674
164555675
164555676
164555677
164555678
164555679
164555680
164555681
164555682
164555683
164555684
164555685
164555686
164555687
164555688
164555689
164555690
164555691
164555692
164555693
164555694
164555695
164555696
164555697
164555698
164555699
164555700
164555701
164555702
164555703
164555704
164555705
164555706
164555707
164555708
164555709
164555710
164555711
164555712
164555713
164555714
164555715
164555716
164555717
164555718
164555719
164555720
164555721
164555722
164555723
164555724
164555725
164555726
164555727
164555728
164555729
164555730
164555731
164555732
164555733
164555734
164555735
164555736
164555737
164555738
164555739
164555740
164555741
164555742
164555743
164555744
164555745
164555746
164555747
164555748
164555749
164555750
164555751
164555752
164555753
164555754
164555755
164555756
164555757
164555758
164555759
164555760
164555761
164555762
164555763
164555764
164555765
164555766
164555767
164555768
164555769
164555770
164555771
164555772
164555773
164555774
164555775
164555776
164555777
164555778
164555779
164555780
164555781
164555782
164555783
164555784
164555785
164555786
164555787
164555788
164555789
164555790
164555791
164555792
164555793
164555794
164555795
164555796
164555797
164555798
164555799
164555800
164555801
164555802
164555803
164555804
164555805
164555806
164555807
164555808
164555809
164555810
164555811
164555812
164555813
164555814
164555815
164555816
164555817
164555818
164555819
164555820
164555821
164555822
164555823
164555824
164555825
164555826
164555827
164555828
164555829
164555830
164555831
164555832
164555833
164555834
164555835
164555836
164555837
164555838
164555839
164555840
164555841
164555842
164555843
164555844
164555845
164555846
164555847
164555848
164555849
164555850
164555851
164555852
164555853
164555854
164555855
164555856
164555857
164555858
164555859
164555860
164555861
164555862
164555863
164555864
164555865
164555866
164555867
164555868
164555869
164555870
164555871
164555872
164555873
164555874
164555875
164555876
164555877
164555878
164555879
164555880
164555881
164555882
164555883
164555884
164555885
164555886
164555887
164555888
164555889
164555890
164555891
164555892
164555893
164555894
164555895
164555896
164555897
164555898
164555899
164555900
164555901
164555902
164555903
164555904
164555905
164555906
164555907
164555908
164555909
164555910
164555911
164555912
164555913
164555914
164555915
164555916
164555917
164555918
164555919
164555920
164555921
164555922
164555923
164555924
164555925
164555926
164555927
164555928
164555929
164555930
164555931
164555932
164555933
164555934
164555935
164555936
164555937
164555938
164555939
164555940
164555941
164555942
164555943
164555944
164555945
164555946
164555947
164555948
164555949
164555950
164555951
164555952
164555953
164555954
164555955
164555956
164555957
164555958
164555959
164555960
164555961
164555962
164555963
164555964
164555965
164555966
164555967
164555968
164555969
164555970
164555971
164555972
164555973
164555974
164555975
164555976
164555977
164555978
164555979
164555980
164555981
164555982
164555983
164555984
164555985
164555986
164555987
164555988
164555989
164555990
164555991
164555992
164555993
164555994
164555995
164555996
164555997
164555998
164555999
164556000
164556001
164556002
164556003
164556004
164556005
164556006
164556007
164556008
164556009
164556010
164556011
164556012
164556013
164556014
164556015
164556016
164556017
164556018
164556019
164556020
164556021
164556022
164556023
164556024
164556025
164556026
164556027
164556028
164556029
164556030
164556031
164556032
164556033
164556034
164556035
164556036
164556037
164556038
164556039
164556040
164556041
164556042
164556043
164556044
164556045
164556046
164556047
164556048
164556049
164556050
164556051
164556052
164556053
164556054
164556055
164556056
164556057
164556058
164556059
164556060
164556061
164556062
164556063
164556064
164556065
164556066
164556067
164556068
164556069
164556070
164556071
164556072
164556073
164556074
164556075
164556076
164556077
164556078
164556079
164556080
164556081
164556082
164556083
164556084
164556085
164556086
164556087
164556088
164556089
164556090
164556091
164556092
164556093
164556094
164556095
164556096
164556097
164556098
164556099
164556100
164556101
164556102
164556103
164556104
164556105
164556106
164556107
164556108
164556109
164556110
164556111
164556112
164556113
164556114
164556115
164556116
164556117
164556118
164556119
164556120
164556121
164556122
164556123
164556124
164556125
164556126
164556127
164556128
164556129
164556130
164556131
164556132
164556133
164556134
164556135
164556136
164556137
164556138
164556139
164556140
164556141
164556142
164556143
164556144
164556145
164556146
164556147
164556148
164556149
164556150
164556151
164556152
164556153
164556154
164556155
164556156
164556157
164556158
164556159
164556160
164556161
164556162
164556163
164556164
164556165
164556166
164556167
164556168
164556169
164556170
164556171
164556172
164556173
164556174
164556175
164556176
164556177
164556178
164556179
164556180
164556181
164556182
164556183
164556184
164556185
164556186
164556187
164556188
164556189
164556190
164556191
164556192
164556193
164556194
164556195
164556196
164556197
164556198
164556199
164556200
164556201
164556202
164556203
164556204
164556205
164556206
164556207
164556208
164556209
164556210
164556211
164556212
164556213
164556214
164556215
164556216
164556217
164556218
164556219
164556220
164556221
164556222
164556223
164556224
164556225
164556226
164556227
164556228
164556229
164556230
164556231
164556232
164556233
164556234
164556235
164556236
164556237
164556238
164556239
164556240
164556241
164556242
164556243
164556244
164556245
164556246
164556247
164556248
164556249
164556250
164556251
164556252
164556253
164556254
164556255
164556256
164556257
164556258
164556259
164556260
164556261
164556262
164556263
164556264
164556265
164556266
164556267
164556268
164556269
164556270
164556271
164556272
164556273
164556274
164556275
164556276
164556277
164556278
164556279
164556280
164556281
164556282
164556283
164556284
164556285
164556286
164556287
164556288
164556289
164556290
164556291
164556292
164556293
164556294
164556295
164556296
164556297
164556298
164556299
164556300
164556301
164556302
164556303
164556304
164556305
164556306
164556307
164556308
164556309
164556310
164556311
164556312
164556313
164556314
164556315
164556316
164556317
164556318
164556319
164556320
164556321
164556322
164556323
164556324
164556325
164556326
164556327
164556328
164556329
164556330
164556331
164556332
164556333
164556334
164556335
164556336
164556337
164556338
164556339
164556340
164556341
164556342
164556343
164556344
164556345
164556346
164556347
164556348
164556349
164556350
164556351
164556352
164556353
164556354
164556355
164556356
164556357
164556358
164556359
164556360
164556361
164556362
164556363
164556364
164556365
164556366
164556367
164556368
164556369
164556370
164556371
164556372
164556373
164556374
164556375
164556376
164556377
164556378
164556379
164556380
164556381
164556382
164556383
164556384
164556385
164556386
164556387
164556388
164556389
164556390
164556391
164556392
164556393
164556394
164556395
164556396
164556397
164556398
164556399
164556400
164556401
164556402
164556403
164556404
164556405
164556406
164556407
164556408
164556409
164556410
164556411
164556412
164556413
164556414
164556415
164556416
164556417
164556418
164556419
164556420
164556421
164556422
164556423
164556424
164556425
164556426
164556427
164556428
164556429
164556430
164556431
164556432
164556433
164556434
164556435
164556436
164556437
164556438
164556439
164556440
164556441
164556442
164556443
164556444
164556445
164556446
164556447
164556448
164556449
164556450
164556451
164556452
164556453
164556454
164556455
164556456
164556457
164556458
164556459
164556460
164556461
164556462
164556463
164556464
164556465
164556466
164556467
164556468
164556469
164556470
164556471
164556472
164556473
164556474
164556475
164556476
164556477
164556478
164556479
164556480
164556481
164556482
164556483
164556484
164556485
164556486
164556487
164556488
164556489
164556490
164556491
164556492
164556493
164556494
164556495
164556496
164556497
164556498
164556499
164556500
164556501
164556502
164556503
164556504
164556505
164556506
164556507
164556508
164556509
164556510
164556511
164556512
164556513
164556514
164556515
164556516
164556517
164556518
164556519
164556520
164556521
164556522
164556523
164556524
164556525
164556526
164556527
164556528
164556529
164556530
164556531
164556532
164556533
164556534
164556535
164556536
164556537
164556538
164556539
164556540
164556541
164556542
164556543
164556544
164556545
164556546
164556547
164556548
164556549
164556550
164556551
164556552
164556553
164556554
164556555
164556556
164556557
164556558
164556559
164556560
164556561
164556562
164556563
164556564
164556565
164556566
164556567
164556568
164556569
164556570
164556571
164556572
164556573
164556574
164556575
164556576
164556577
164556578
164556579
164556580
164556581
164556582
164556583
164556584
164556585
164556586
164556587
164556588
164556589
164556590
164556591
164556592
164556593
164556594
164556595
164556596
164556597
164556598
164556599
164556600
164556601
164556602
164556603
164556604
164556605
164556606
164556607
164556608
164556609
164556610
164556611
164556612
164556613
164556614
164556615
164556616
164556617
164556618
164556619
164556620
164556621
164556622
164556623
164556624
164556625
164556626
164556627
164556628
164556629
164556630
164556631
164556632
164556633
164556634
164556635
164556636
164556637
164556638
164556639
164556640
164556641
164556642
164556643
164556644
164556645
164556646
164556647
164556648
164556649
164556650
164556651
164556652
164556653
164556654
164556655
164556656
164556657
164556658
164556659
164556660
164556661
164556662
164556663
164556664
164556665
164556666
164556667
164556668
164556669
164556670
164556671
164556672
164556673
164556674
164556675
164556676
164556677
164556678
164556679
164556680
164556681
164556682
164556683
164556684
164556685
164556686
164556687
164556688
164556689
164556690
164556691
164556692
164556693
164556694
164556695
164556696
164556697
164556698
164556699
164556700
164556701
164556702
164556703
164556704
164556705
164556706
164556707
164556708
164556709
164556710
164556711
164556712
164556713
164556714
164556715
164556716
164556717
164556718
164556719
164556720
164556721
164556722
164556723
164556724
164556725
164556726
164556727
164556728
164556729
164556730
164556731
164556732
164556733
164556734
164556735
164556736
164556737
164556738
164556739
164556740
164556741
164556742
164556743
164556744
164556745
164556746
164556747
164556748
164556749
164556750
164556751
164556752
164556753
164556754
164556755
164556756
164556757
164556758
164556759
164556760
164556761
164556762
164556763
164556764
164556765
164556766
164556767
164556768
164556769
164556770
164556771
164556772
164556773
164556774
164556775
164556776
164556777
164556778
164556779
164556780
164556781
164556782
164556783
164556784
164556785
164556786
164556787
164556788
164556789
164556790
164556791
164556792
164556793
164556794
164556795
164556796
164556797
164556798
164556799
164556800
164556801
164556802
164556803
164556804
164556805
164556806
164556807
164556808
164556809
164556810
164556811
164556812
164556813
164556814
164556815
164556816
164556817
164556818
164556819
164556820
164556821
164556822
164556823
164556824
164556825
164556826
164556827
164556828
164556829
164556830
164556831
164556832
164556833
164556834
164556835
164556836
164556837
164556838
164556839
164556840
164556841
164556842
164556843
164556844
164556845
164556846
164556847
164556848
164556849
164556850
164556851
164556852
164556853
164556854
164556855
164556856
164556857
164556858
164556859
164556860
164556861
164556862
164556863
164556864
164556865
164556866
164556867
164556868
164556869
164556870
164556871
164556872
164556873
164556874
164556875
164556876
164556877
164556878
164556879
164556880
164556881
164556882
164556883
164556884
164556885
164556886
164556887
164556888
164556889
164556890
164556891
164556892
164556893
164556894
164556895
164556896
164556897
164556898
164556899
164556900
164556901
164556902
164556903
164556904
164556905
164556906
164556907
164556908
164556909
164556910
164556911
164556912
164556913
164556914
164556915
164556916
164556917
164556918
164556919
164556920
164556921
164556922
164556923
164556924
164556925
164556926
164556927
164556928
164556929
164556930
164556931
164556932
164556933
164556934
164556935
164556936
164556937
164556938
164556939
164556940
164556941
164556942
164556943
164556944
164556945
164556946
164556947
164556948
164556949
164556950
164556951
164556952
164556953
164556954
164556955
164556956
164556957
164556958
164556959
164556960
164556961
164556962
164556963
164556964
164556965
164556966
164556967
164556968
164556969
164556970
164556971
164556972
164556973
164556974
164556975
164556976
164556977
164556978
164556979
164556980
164556981
164556982
164556983
164556984
164556985
164556986
164556987
164556988
164556989
164556990
164556991
164556992
164556993
164556994
164556995
164556996
164556997
164556998
164556999
164557000
164557001
164557002
164557003
164557004
164557005
164557006
164557007
164557008
164557009
164557010
164557011
164557012
164557013
164557014
164557015
164557016
164557017
164557018
164557019
164557020
164557021
164557022
164557023
164557024
164557025
164557026
164557027
164557028
164557029
164557030
164557031
164557032
164557033
164557034
164557035
164557036
164557037
164557038
164557039
164557040
164557041
164557042
164557043
164557044
164557045
164557046
164557047
164557048
164557049
164557050
164557051
164557052
164557053
164557054
164557055
164557056
164557057
164557058
164557059
164557060
164557061
164557062
164557063
164557064
164557065
164557066
164557067
164557068
164557069
164557070
164557071
164557072
164557073
164557074
164557075
164557076
164557077
164557078
164557079
164557080
164557081
164557082
164557083
164557084
164557085
164557086
164557087
164557088
164557089
164557090
164557091
164557092
164557093
164557094
164557095
164557096
164557097
164557098
164557099
164557100
164557101
164557102
164557103
164557104
164557105
164557106
164557107
164557108
164557109
164557110
164557111
164557112
164557113
164557114
164557115
164557116
164557117
164557118
164557119
164557120
164557121
164557122
164557123
164557124
164557125
164557126
164557127
164557128
164557129
164557130
164557131
164557132
164557133
164557134
164557135
164557136
164557137
164557138
164557139
164557140
164557141
164557142
164557143
164557144
164557145
164557146
164557147
164557148
164557149
164557150
164557151
164557152
164557153
164557154
164557155
164557156
164557157
164557158
164557159
164557160
164557161
164557162
164557163
164557164
164557165
164557166
164557167
164557168
164557169
164557170
164557171
164557172
164557173
164557174
164557175
164557176
164557177
164557178
164557179
164557180
164557181
164557182
164557183
164557184
164557185
164557186
164557187
164557188
164557189
164557190
164557191
164557192
164557193
164557194
164557195
164557196
164557197
164557198
164557199
164557200
164557201
164557202
164557203
164557204
164557205
164557206
164557207
164557208
164557209
164557210
164557211
164557212
164557213
164557214
164557215
164557216
164557217
164557218
164557219
164557220
164557221
164557222
164557223
164557224
164557225
164557226
164557227
164557228
164557229
164557230
164557231
164557232
164557233
164557234
164557235
164557236
164557237
164557238
164557239
164557240
164557241
164557242
164557243
164557244
164557245
164557246
164557247
164557248
164557249
164557250
164557251
164557252
164557253
164557254
164557255
164557256
164557257
164557258
164557259
164557260
164557261
164557262
164557263
164557264
164557265
164557266
164557267
164557268
164557269
164557270
164557271
164557272
164557273
164557274
164557275
164557276
164557277
164557278
164557279
164557280
164557281
164557282
164557283
164557284
164557285
164557286
164557287
164557288
164557289
164557290
164557291
164557292
164557293
164557294
164557295
164557296
164557297
164557298
164557299
164557300
164557301
164557302
164557303
164557304
164557305
164557306
164557307
164557308
164557309
164557310
164557311
164557312
164557313
164557314
164557315
164557316
164557317
164557318
164557319
164557320
164557321
164557322
164557323
164557324
164557325
164557326
164557327
164557328
164557329
164557330
164557331
164557332
164557333
164557334
164557335
164557336
164557337
164557338
164557339
164557340
164557341
164557342
164557343
164557344
164557345
164557346
164557347
164557348
164557349
164557350
164557351
164557352
164557353
164557354
164557355
164557356
164557357
164557358
164557359
164557360
164557361
164557362
164557363
164557364
164557365
164557366
164557367
164557368
164557369
164557370
164557371
164557372
164557373
164557374
164557375
164557376
164557377
164557378
164557379
164557380
164557381
164557382
164557383
164557384
164557385
164557386
164557387
164557388
164557389
164557390
164557391
164557392
164557393
164557394
164557395
164557396
164557397
164557398
164557399
164557400
164557401
164557402
164557403
164557404
164557405
164557406
164557407
164557408
164557409
164557410
164557411
164557412
164557413
164557414
164557415
164557416
164557417
164557418
164557419
164557420
164557421
164557422
164557423
164557424
164557425
164557426
164557427
164557428
164557429
164557430
164557431
164557432
164557433
164557434
164557435
164557436
164557437
164557438
164557439
164557440
164557441
164557442
164557443
164557444
164557445
164557446
164557447
164557448
164557449
164557450
164557451
164557452
164557453
164557454
164557455
164557456
164557457
164557458
164557459
164557460
164557461
164557462
164557463
164557464
164557465
164557466
164557467
164557468
164557469
164557470
164557471
164557472
164557473
164557474
164557475
164557476
164557477
164557478
164557479
164557480
164557481
164557482
164557483
164557484
164557485
164557486
164557487
164557488
164557489
164557490
164557491
164557492
164557493
164557494
164557495
164557496
164557497
164557498
164557499
164557500
164557501
164557502
164557503
164557504
164557505
164557506
164557507
164557508
164557509
164557510
164557511
164557512
164557513
164557514
164557515
164557516
164557517
164557518
164557519
164557520
164557521
164557522
164557523
164557524
164557525
164557526
164557527
164557528
164557529
164557530
164557531
164557532
164557533
164557534
164557535
164557536
164557537
164557538
164557539
164557540
164557541
164557542
164557543
164557544
164557545
164557546
164557547
164557548
164557549
164557550
164557551
164557552
164557553
164557554
164557555
164557556
164557557
164557558
164557559
164557560
164557561
164557562
164557563
164557564
164557565
164557566
164557567
164557568
164557569
164557570
164557571
164557572
164557573
164557574
164557575
164557576
164557577
164557578
164557579
164557580
164557581
164557582
164557583
164557584
164557585
164557586
164557587
164557588
164557589
164557590
164557591
164557592
164557593
164557594
164557595
164557596
164557597
164557598
164557599
164557600
164557601
164557602
164557603
164557604
164557605
164557606
164557607
164557608
164557609
164557610
164557611
164557612
164557613
164557614
164557615
164557616
164557617
164557618
164557619
164557620
164557621
164557622
164557623
164557624
164557625
164557626
164557627
164557628
164557629
164557630
164557631
164557632
164557633
164557634
164557635
164557636
164557637
164557638
164557639
164557640
164557641
164557642
164557643
164557644
164557645
164557646
164557647
164557648
164557649
164557650
164557651
164557652
164557653
164557654
164557655
164557656
164557657
164557658
164557659
164557660
164557661
164557662
164557663
164557664
164557665
164557666
164557667
164557668
164557669
164557670
164557671
164557672
164557673
164557674
164557675
164557676
164557677
164557678
164557679
164557680
164557681
164557682
164557683
164557684
164557685
164557686
164557687
164557688
164557689
164557690
164557691
164557692
164557693
164557694
164557695
164557696
164557697
164557698
164557699
164557700
164557701
164557702
164557703
164557704
164557705
164557706
164557707
164557708
164557709
164557710
164557711
164557712
164557713
164557714
164557715
164557716
164557717
164557718
164557719
164557720
164557721
164557722
164557723
164557724
164557725
164557726
164557727
164557728
164557729
164557730
164557731
164557732
164557733
164557734
164557735
164557736
164557737
164557738
164557739
164557740
164557741
164557742
164557743
164557744
164557745
164557746
164557747
164557748
164557749
164557750
164557751
164557752
164557753
164557754
164557755
164557756
164557757
164557758
164557759
164557760
164557761
164557762
164557763
164557764
164557765
164557766
164557767
164557768
164557769
164557770
164557771
164557772
164557773
164557774
164557775
164557776
164557777
164557778
164557779
164557780
164557781
164557782
164557783
164557784
164557785
164557786
164557787
164557788
164557789
164557790
164557791
164557792
164557793
164557794
164557795
164557796
164557797
164557798
164557799
164557800
164557801
164557802
164557803
164557804
164557805
164557806
164557807
164557808
164557809
164557810
164557811
164557812
164557813
164557814
164557815
164557816
164557817
164557818
164557819
164557820
164557821
164557822
164557823
164557824
164557825
164557826
164557827
164557828
164557829
164557830
164557831
164557832
164557833
164557834
164557835
164557836
164557837
164557838
164557839
164557840
164557841
164557842
164557843
164557844
164557845
164557846
164557847
164557848
164557849
164557850
164557851
164557852
164557853
164557854
164557855
164557856
164557857
164557858
164557859
164557860
164557861
164557862
164557863
164557864
164557865
164557866
164557867
164557868
164557869
164557870
164557871
164557872
164557873
164557874
164557875
164557876
164557877
164557878
164557879
164557880
164557881
164557882
164557883
164557884
164557885
164557886
164557887
164557888
164557889
164557890
164557891
164557892
164557893
164557894
164557895
164557896
164557897
164557898
164557899
164557900
164557901
164557902
164557903
164557904
164557905
164557906
164557907
164557908
164557909
164557910
164557911
164557912
164557913
164557914
164557915
164557916
164557917
164557918
164557919
164557920
164557921
164557922
164557923
164557924
164557925
164557926
164557927
164557928
164557929
164557930
164557931
164557932
164557933
164557934
164557935
164557936
164557937
164557938
164557939
164557940
164557941
164557942
164557943
164557944
164557945
164557946
164557947
164557948
164557949
164557950
164557951
164557952
164557953
164557954
164557955
164557956
164557957
164557958
164557959
164557960
164557961
164557962
164557963
164557964
164557965
164557966
164557967
164557968
164557969
164557970
164557971
164557972
164557973
164557974
164557975
164557976
164557977
164557978
164557979
164557980
164557981
164557982
164557983
164557984
164557985
164557986
164557987
164557988
164557989
164557990
164557991
164557992
164557993
164557994
164557995
164557996
164557997
164557998
164557999
164558000
164558001
164558002
164558003
164558004
164558005
164558006
164558007
164558008
164558009
164558010
164558011
164558012
164558013
164558014
164558015
164558016
164558017
164558018
164558019
164558020
164558021
164558022
164558023
164558024
164558025
164558026
164558027
164558028
164558029
164558030
164558031
164558032
164558033
164558034
164558035
164558036
164558037
164558038
164558039
164558040
164558041
164558042
164558043
164558044
164558045
164558046
164558047
164558048
164558049
164558050
164558051
164558052
164558053
164558054
164558055
164558056
164558057
164558058
164558059
164558060
164558061
164558062
164558063
164558064
164558065
164558066
164558067
164558068
164558069
164558070
164558071
164558072
164558073
164558074
164558075
164558076
164558077
164558078
164558079
164558080
164558081
164558082
164558083
164558084
164558085
164558086
164558087
164558088
164558089
164558090
164558091
164558092
164558093
164558094
164558095
164558096
164558097
164558098
164558099
164558100
164558101
164558102
164558103
164558104
164558105
164558106
164558107
164558108
164558109
164558110
164558111
164558112
164558113
164558114
164558115
164558116
164558117
164558118
164558119
164558120
164558121
164558122
164558123
164558124
164558125
164558126
164558127
164558128
164558129
164558130
164558131
164558132
164558133
164558134
164558135
164558136
164558137
164558138
164558139
164558140
164558141
164558142
164558143
164558144
164558145
164558146
164558147
164558148
164558149
164558150
164558151
164558152
164558153
164558154
164558155
164558156
164558157
164558158
164558159
164558160
164558161
164558162
164558163
164558164
164558165
164558166
164558167
164558168
164558169
164558170
164558171
164558172
164558173
164558174
164558175
164558176
164558177
164558178
164558179
164558180
164558181
164558182
164558183
164558184
164558185
164558186
164558187
164558188
164558189
164558190
164558191
164558192
164558193
164558194
164558195
164558196
164558197
164558198
164558199
164558200
164558201
164558202
164558203
164558204
164558205
164558206
164558207
164558208
164558209
164558210
164558211
164558212
164558213
164558214
164558215
164558216
164558217
164558218
164558219
164558220
164558221
164558222
164558223
164558224
164558225
164558226
164558227
164558228
164558229
164558230
164558231
164558232
164558233
164558234
164558235
164558236
164558237
164558238
164558239
164558240
164558241
164558242
164558243
164558244
164558245
164558246
164558247
164558248
164558249
164558250
164558251
164558252
164558253
164558254
164558255
164558256
164558257
164558258
164558259
164558260
164558261
164558262
164558263
164558264
164558265
164558266
164558267
164558268
164558269
164558270
164558271
164558272
164558273
164558274
164558275
164558276
164558277
164558278
164558279
164558280
164558281
164558282
164558283
164558284
164558285
164558286
164558287
164558288
164558289
164558290
164558291
164558292
164558293
164558294
164558295
164558296
164558297
164558298
164558299
164558300
164558301
164558302
164558303
164558304
164558305
164558306
164558307
164558308
164558309
164558310
164558311
164558312
164558313
164558314
164558315
164558316
164558317
164558318
164558319
164558320
164558321
164558322
164558323
164558324
164558325
164558326
164558327
164558328
164558329
164558330
164558331
164558332
164558333
164558334
164558335
164558336
164558337
164558338
164558339
164558340
164558341
164558342
164558343
164558344
164558345
164558346
164558347
164558348
164558349
164558350
164558351
164558352
164558353
164558354
164558355
164558356
164558357
164558358
164558359
164558360
164558361
164558362
164558363
164558364
164558365
164558366
164558367
164558368
164558369
164558370
164558371
164558372
164558373
164558374
164558375
164558376
164558377
164558378
164558379
164558380
164558381
164558382
164558383
164558384
164558385
164558386
164558387
164558388
164558389
164558390
164558391
164558392
164558393
164558394
164558395
164558396
164558397
164558398
164558399
164558400
164558401
164558402
164558403
164558404
164558405
164558406
164558407
164558408
164558409
164558410
164558411
164558412
164558413
164558414
164558415
164558416
164558417
164558418
164558419
164558420
164558421
164558422
164558423
164558424
164558425
164558426
164558427
164558428
164558429
164558430
164558431
164558432
164558433
164558434
164558435
164558436
164558437
164558438
164558439
164558440
164558441
164558442
164558443
164558444
164558445
164558446
164558447
164558448
164558449
164558450
164558451
164558452
164558453
164558454
164558455
164558456
164558457
164558458
164558459
164558460
164558461
164558462
164558463
164558464
164558465
164558466
164558467
164558468
164558469
164558470
164558471
164558472
164558473
164558474
164558475
164558476
164558477
164558478
164558479
164558480
164558481
164558482
164558483
164558484
164558485
164558486
164558487
164558488
164558489
164558490
164558491
164558492
164558493
164558494
164558495
164558496
164558497
164558498
164558499
164558500
164558501
164558502
164558503
164558504
164558505
164558506
164558507
164558508
164558509
164558510
164558511
164558512
164558513
164558514
164558515
164558516
164558517
164558518
164558519
164558520
164558521
164558522
164558523
164558524
164558525
164558526
164558527
164558528
164558529
164558530
164558531
164558532
164558533
164558534
164558535
164558536
164558537
164558538
164558539
164558540
164558541
164558542
164558543
164558544
164558545
164558546
164558547
164558548
164558549
164558550
164558551
164558552
164558553
164558554
164558555
164558556
164558557
164558558
164558559
164558560
164558561
164558562
164558563
164558564
164558565
164558566
164558567
164558568
164558569
164558570
164558571
164558572
164558573
164558574
164558575
164558576
164558577
164558578
164558579
164558580
164558581
164558582
164558583
164558584
164558585
164558586
164558587
164558588
164558589
164558590
164558591
164558592
164558593
164558594
164558595
164558596
164558597
164558598
164558599
164558600
164558601
164558602
164558603
164558604
164558605
164558606
164558607
164558608
164558609
164558610
164558611
164558612
164558613
164558614
164558615
164558616
164558617
164558618
164558619
164558620
164558621
164558622
164558623
164558624
164558625
164558626
164558627
164558628
164558629
164558630
164558631
164558632
164558633
164558634
164558635
164558636
164558637
164558638
164558639
164558640
164558641
164558642
164558643
164558644
164558645
164558646
164558647
164558648
164558649
164558650
164558651
164558652
164558653
164558654
164558655
164558656
164558657
164558658
164558659
164558660
164558661
164558662
164558663
164558664
164558665
164558666
164558667
164558668
164558669
164558670
164558671
164558672
164558673
164558674
164558675
164558676
164558677
164558678
164558679
164558680
164558681
164558682
164558683
164558684
164558685
164558686
164558687
164558688
164558689
164558690
164558691
164558692
164558693
164558694
164558695
164558696
164558697
164558698
164558699
164558700
164558701
164558702
164558703
164558704
164558705
164558706
164558707
164558708
164558709
164558710
164558711
164558712
164558713
164558714
164558715
164558716
164558717
164558718
164558719
164558720
164558721
164558722
164558723
164558724
164558725
164558726
164558727
164558728
164558729
164558730
164558731
164558732
164558733
164558734
164558735
164558736
164558737
164558738
164558739
164558740
164558741
164558742
164558743
164558744
164558745
164558746
164558747
164558748
164558749
164558750
164558751
164558752
164558753
164558754
164558755
164558756
164558757
164558758
164558759
164558760
164558761
164558762
164558763
164558764
164558765
164558766
164558767
164558768
164558769
164558770
164558771
164558772
164558773
164558774
164558775
164558776
164558777
164558778
164558779
164558780
164558781
164558782
164558783
164558784
164558785
164558786
164558787
164558788
164558789
164558790
164558791
164558792
164558793
164558794
164558795
164558796
164558797
164558798
164558799
164558800
164558801
164558802
164558803
164558804
164558805
164558806
164558807
164558808
164558809
164558810
164558811
164558812
164558813
164558814
164558815
164558816
164558817
164558818
164558819
164558820
164558821
164558822
164558823
164558824
164558825
164558826
164558827
164558828
164558829
164558830
164558831
164558832
164558833
164558834
164558835
164558836
164558837
164558838
164558839
164558840
164558841
164558842
164558843
164558844
164558845
164558846
164558847
164558848
164558849
164558850
164558851
164558852
164558853
164558854
164558855
164558856
164558857
164558858
164558859
164558860
164558861
164558862
164558863
164558864
164558865
164558866
164558867
164558868
164558869
164558870
164558871
164558872
164558873
164558874
164558875
164558876
164558877
164558878
164558879
164558880
164558881
164558882
164558883
164558884
164558885
164558886
164558887
164558888
164558889
164558890
164558891
164558892
164558893
164558894
164558895
164558896
164558897
164558898
164558899
164558900
164558901
164558902
164558903
164558904
164558905
164558906
164558907
164558908
164558909
164558910
164558911
164558912
164558913
164558914
164558915
164558916
164558917
164558918
164558919
164558920
164558921
164558922
164558923
164558924
164558925
164558926
164558927
164558928
164558929
164558930
164558931
164558932
164558933
164558934
164558935
164558936
164558937
164558938
164558939
164558940
164558941
164558942
164558943
164558944
164558945
164558946
164558947
164558948
164558949
164558950
164558951
164558952
164558953
164558954
164558955
164558956
164558957
164558958
164558959
164558960
164558961
164558962
164558963
164558964
164558965
164558966
164558967
164558968
164558969
164558970
164558971
164558972
164558973
164558974
164558975
164558976
164558977
164558978
164558979
164558980
164558981
164558982
164558983
164558984
164558985
164558986
164558987
164558988
164558989
164558990
164558991
164558992
164558993
164558994
164558995
164558996
164558997
164558998
164558999
164559000
164559001
164559002
164559003
164559004
164559005
164559006
164559007
164559008
164559009
164559010
164559011
164559012
164559013
164559014
164559015
164559016
164559017
164559018
164559019
164559020
164559021
164559022
164559023
164559024
164559025
164559026
164559027
164559028
164559029
164559030
164559031
164559032
164559033
164559034
164559035
164559036
164559037
164559038
164559039
164559040
164559041
164559042
164559043
164559044
164559045
164559046
164559047
164559048
164559049
164559050
164559051
164559052
164559053
164559054
164559055
164559056
164559057
164559058
164559059
164559060
164559061
164559062
164559063
164559064
164559065
164559066
164559067
164559068
164559069
164559070
164559071
164559072
164559073
164559074
164559075
164559076
164559077
164559078
164559079
164559080
164559081
164559082
164559083
164559084
164559085
164559086
164559087
164559088
164559089
164559090
164559091
164559092
164559093
164559094
164559095
164559096
164559097
164559098
164559099
164559100
164559101
164559102
164559103
164559104
164559105
164559106
164559107
164559108
164559109
164559110
164559111
164559112
164559113
164559114
164559115
164559116
164559117
164559118
164559119
164559120
164559121
164559122
164559123
164559124
164559125
164559126
164559127
164559128
164559129
164559130
164559131
164559132
164559133
164559134
164559135
164559136
164559137
164559138
164559139
164559140
164559141
164559142
164559143
164559144
164559145
164559146
164559147
164559148
164559149
164559150
164559151
164559152
164559153
164559154
164559155
164559156
164559157
164559158
164559159
164559160
164559161
164559162
164559163
164559164
164559165
164559166
164559167
164559168
164559169
164559170
164559171
164559172
164559173
164559174
164559175
164559176
164559177
164559178
164559179
164559180
164559181
164559182
164559183
164559184
164559185
164559186
164559187
164559188
164559189
164559190
164559191
164559192
164559193
164559194
164559195
164559196
164559197
164559198
164559199
164559200
164559201
164559202
164559203
164559204
164559205
164559206
164559207
164559208
164559209
164559210
164559211
164559212
164559213
164559214
164559215
164559216
164559217
164559218
164559219
164559220
164559221
164559222
164559223
164559224
164559225
164559226
164559227
164559228
164559229
164559230
164559231
164559232
164559233
164559234
164559235
164559236
164559237
164559238
164559239
164559240
164559241
164559242
164559243
164559244
164559245
164559246
164559247
164559248
164559249
164559250
164559251
164559252
164559253
164559254
164559255
164559256
164559257
164559258
164559259
164559260
164559261
164559262
164559263
164559264
164559265
164559266
164559267
164559268
164559269
164559270
164559271
164559272
164559273
164559274
164559275
164559276
164559277
164559278
164559279
164559280
164559281
164559282
164559283
164559284
164559285
164559286
164559287
164559288
164559289
164559290
164559291
164559292
164559293
164559294
164559295
164559296
164559297
164559298
164559299
164559300
164559301
164559302
164559303
164559304
164559305
164559306
164559307
164559308
164559309
164559310
164559311
164559312
164559313
164559314
164559315
164559316
164559317
164559318
164559319
164559320
164559321
164559322
164559323
164559324
164559325
164559326
164559327
164559328
164559329
164559330
164559331
164559332
164559333
164559334
164559335
164559336
164559337
164559338
164559339
164559340
164559341
164559342
164559343
164559344
164559345
164559346
164559347
164559348
164559349
164559350
164559351
164559352
164559353
164559354
164559355
164559356
164559357
164559358
164559359
164559360
164559361
164559362
164559363
164559364
164559365
164559366
164559367
164559368
164559369
164559370
164559371
164559372
164559373
164559374
164559375
164559376
164559377
164559378
164559379
164559380
164559381
164559382
164559383
164559384
164559385
164559386
164559387
164559388
164559389
164559390
164559391
164559392
164559393
164559394
164559395
164559396
164559397
164559398
164559399
164559400
164559401
164559402
164559403
164559404
164559405
164559406
164559407
164559408
164559409
164559410
164559411
164559412
164559413
164559414
164559415
164559416
164559417
164559418
164559419
164559420
164559421
164559422
164559423
164559424
164559425
164559426
164559427
164559428
164559429
164559430
164559431
164559432
164559433
164559434
164559435
164559436
164559437
164559438
164559439
164559440
164559441
164559442
164559443
164559444
164559445
164559446
164559447
164559448
164559449
164559450
164559451
164559452
164559453
164559454
164559455
164559456
164559457
164559458
164559459
164559460
164559461
164559462
164559463
164559464
164559465
164559466
164559467
164559468
164559469
164559470
164559471
164559472
164559473
164559474
164559475
164559476
164559477
164559478
164559479
164559480
164559481
164559482
164559483
164559484
164559485
164559486
164559487
164559488
164559489
164559490
164559491
164559492
164559493
164559494
164559495
164559496
164559497
164559498
164559499
164559500
164559501
164559502
164559503
164559504
164559505
164559506
164559507
164559508
164559509
164559510
164559511
164559512
164559513
164559514
164559515
164559516
164559517
164559518
164559519
164559520
164559521
164559522
164559523
164559524
164559525
164559526
164559527
164559528
164559529
164559530
164559531
164559532
164559533
164559534
164559535
164559536
164559537
164559538
164559539
164559540
164559541
164559542
164559543
164559544
164559545
164559546
164559547
164559548
164559549
164559550
164559551
164559552
164559553
164559554
164559555
164559556
164559557
164559558
164559559
164559560
164559561
164559562
164559563
164559564
164559565
164559566
164559567
164559568
164559569
164559570
164559571
164559572
164559573
164559574
164559575
164559576
164559577
164559578
164559579
164559580
164559581
164559582
164559583
164559584
164559585
164559586
164559587
164559588
164559589
164559590
164559591
164559592
164559593
164559594
164559595
164559596
164559597
164559598
164559599
164559600
164559601
164559602
164559603
164559604
164559605
164559606
164559607
164559608
164559609
164559610
164559611
164559612
164559613
164559614
164559615
164559616
164559617
164559618
164559619
164559620
164559621
164559622
164559623
164559624
164559625
164559626
164559627
164559628
164559629
164559630
164559631
164559632
164559633
164559634
164559635
164559636
164559637
164559638
164559639
164559640
164559641
164559642
164559643
164559644
164559645
164559646
164559647
164559648
164559649
164559650
164559651
164559652
164559653
164559654
164559655
164559656
164559657
164559658
164559659
164559660
164559661
164559662
164559663
164559664
164559665
164559666
164559667
164559668
164559669
164559670
164559671
164559672
164559673
164559674
164559675
164559676
164559677
164559678
164559679
164559680
164559681
164559682
164559683
164559684
164559685
164559686
164559687
164559688
164559689
164559690
164559691
164559692
164559693
164559694
164559695
164559696
164559697
164559698
164559699
164559700
164559701
164559702
164559703
164559704
164559705
164559706
164559707
164559708
164559709
164559710
164559711
164559712
164559713
164559714
164559715
164559716
164559717
164559718
164559719
164559720
164559721
164559722
164559723
164559724
164559725
164559726
164559727
164559728
164559729
164559730
164559731
164559732
164559733
164559734
164559735
164559736
164559737
164559738
164559739
164559740
164559741
164559742
164559743
164559744
164559745
164559746
164559747
164559748
164559749
164559750
164559751
164559752
164559753
164559754
164559755
164559756
164559757
164559758
164559759
164559760
164559761
164559762
164559763
164559764
164559765
164559766
164559767
164559768
164559769
164559770
164559771
164559772
164559773
164559774
164559775
164559776
164559777
164559778
164559779
164559780
164559781
164559782
164559783
164559784
164559785
164559786
164559787
164559788
164559789
164559790
164559791
164559792
164559793
164559794
164559795
164559796
164559797
164559798
164559799
164559800
164559801
164559802
164559803
164559804
164559805
164559806
164559807
164559808
164559809
164559810
164559811
164559812
164559813
164559814
164559815
164559816
164559817
164559818
164559819
164559820
164559821
164559822
164559823
164559824
164559825
164559826
164559827
164559828
164559829
164559830
164559831
164559832
164559833
164559834
164559835
164559836
164559837
164559838
164559839
164559840
164559841
164559842
164559843
164559844
164559845
164559846
164559847
164559848
164559849
164559850
164559851
164559852
164559853
164559854
164559855
164559856
164559857
164559858
164559859
164559860
164559861
164559862
164559863
164559864
164559865
164559866
164559867
164559868
164559869
164559870
164559871
164559872
164559873
164559874
164559875
164559876
164559877
164559878
164559879
164559880
164559881
164559882
164559883
164559884
164559885
164559886
164559887
164559888
164559889
164559890
164559891
164559892
164559893
164559894
164559895
164559896
164559897
164559898
164559899
164559900
164559901
164559902
164559903
164559904
164559905
164559906
164559907
164559908
164559909
164559910
164559911
164559912
164559913
164559914
164559915
164559916
164559917
164559918
164559919
164559920
164559921
164559922
164559923
164559924
164559925
164559926
164559927
164559928
164559929
164559930
164559931
164559932
164559933
164559934
164559935
164559936
164559937
164559938
164559939
164559940
164559941
164559942
164559943
164559944
164559945
164559946
164559947
164559948
164559949
164559950
164559951
164559952
164559953
164559954
164559955
164559956
164559957
164559958
164559959
164559960
164559961
164559962
164559963
164559964
164559965
164559966
164559967
164559968
164559969
164559970
164559971
164559972
164559973
164559974
164559975
164559976
164559977
164559978
164559979
164559980
164559981
164559982
164559983
164559984
164559985
164559986
164559987
164559988
164559989
164559990
164559991
164559992
164559993
164559994
164559995
164559996
164559997
164559998
164559999
164560000
164560001
164560002
164560003
164560004
164560005
164560006
164560007
164560008
164560009
164560010
164560011
164560012
164560013
164560014
164560015
164560016
164560017
164560018
164560019
164560020
164560021
164560022
164560023
164560024
164560025
164560026
164560027
164560028
164560029
164560030
164560031
164560032
164560033
164560034
164560035
164560036
164560037
164560038
164560039
164560040
164560041
164560042
164560043
164560044
164560045
164560046
164560047
164560048
164560049
164560050
164560051
164560052
164560053
164560054
164560055
164560056
164560057
164560058
164560059
164560060
164560061
164560062
164560063
164560064
164560065
164560066
164560067
164560068
164560069
164560070
164560071
164560072
164560073
164560074
164560075
164560076
164560077
164560078
164560079
164560080
164560081
164560082
164560083
164560084
164560085
164560086
164560087
164560088
164560089
164560090
164560091
164560092
164560093
164560094
164560095
164560096
164560097
164560098
164560099
164560100
164560101
164560102
164560103
164560104
164560105
164560106
164560107
164560108
164560109
164560110
164560111
164560112
164560113
164560114
164560115
164560116
164560117
164560118
164560119
164560120
164560121
164560122
164560123
164560124
164560125
164560126
164560127
164560128
164560129
164560130
164560131
164560132
164560133
164560134
164560135
164560136
164560137
164560138
164560139
164560140
164560141
164560142
164560143
164560144
164560145
164560146
164560147
164560148
164560149
164560150
164560151
164560152
164560153
164560154
164560155
164560156
164560157
164560158
164560159
164560160
164560161
164560162
164560163
164560164
164560165
164560166
164560167
164560168
164560169
164560170
164560171
164560172
164560173
164560174
164560175
164560176
164560177
164560178
164560179
164560180
164560181
164560182
164560183
164560184
164560185
164560186
164560187
164560188
164560189
164560190
164560191
164560192
164560193
164560194
164560195
164560196
164560197
164560198
164560199
164560200
164560201
164560202
164560203
164560204
164560205
164560206
164560207
164560208
164560209
164560210
164560211
164560212
164560213
164560214
164560215
164560216
164560217
164560218
164560219
164560220
164560221
164560222
164560223
164560224
164560225
164560226
164560227
164560228
164560229
164560230
164560231
164560232
164560233
164560234
164560235
164560236
164560237
164560238
164560239
164560240
164560241
164560242
164560243
164560244
164560245
164560246
164560247
164560248
164560249
164560250
164560251
164560252
164560253
164560254
164560255
164560256
164560257
164560258
164560259
164560260
164560261
164560262
164560263
164560264
164560265
164560266
164560267
164560268
164560269
164560270
164560271
164560272
164560273
164560274
164560275
164560276
164560277
164560278
164560279
164560280
164560281
164560282
164560283
164560284
164560285
164560286
164560287
164560288
164560289
164560290
164560291
164560292
164560293
164560294
164560295
164560296
164560297
164560298
164560299
164560300
164560301
164560302
164560303
164560304
164560305
164560306
164560307
164560308
164560309
164560310
164560311
164560312
164560313
164560314
164560315
164560316
164560317
164560318
164560319
164560320
164560321
164560322
164560323
164560324
164560325
164560326
164560327
164560328
164560329
164560330
164560331
164560332
164560333
164560334
164560335
164560336
164560337
164560338
164560339
164560340
164560341
164560342
164560343
164560344
164560345
164560346
164560347
164560348
164560349
164560350
164560351
164560352
164560353
164560354
164560355
164560356
164560357
164560358
164560359
164560360
164560361
164560362
164560363
164560364
164560365
164560366
164560367
164560368
164560369
164560370
164560371
164560372
164560373
164560374
164560375
164560376
164560377
164560378
164560379
164560380
164560381
164560382
164560383
164560384
164560385
164560386
164560387
164560388
164560389
164560390
164560391
164560392
164560393
164560394
164560395
164560396
164560397
164560398
164560399
164560400
164560401
164560402
164560403
164560404
164560405
164560406
164560407
164560408
164560409
164560410
164560411
164560412
164560413
164560414
164560415
164560416
164560417
164560418
164560419
164560420
164560421
164560422
164560423
164560424
164560425
164560426
164560427
164560428
164560429
164560430
164560431
164560432
164560433
164560434
164560435
164560436
164560437
164560438
164560439
164560440
164560441
164560442
164560443
164560444
164560445
164560446
164560447
164560448
164560449
164560450
164560451
164560452
164560453
164560454
164560455
164560456
164560457
164560458
164560459
164560460
164560461
164560462
164560463
164560464
164560465
164560466
164560467
164560468
164560469
164560470
164560471
164560472
164560473
164560474
164560475
164560476
164560477
164560478
164560479
164560480
164560481
164560482
164560483
164560484
164560485
164560486
164560487
164560488
164560489
164560490
164560491
164560492
164560493
164560494
164560495
164560496
164560497
164560498
164560499
164560500
164560501
164560502
164560503
164560504
164560505
164560506
164560507
164560508
164560509
164560510
164560511
164560512
164560513
164560514
164560515
164560516
164560517
164560518
164560519
164560520
164560521
164560522
164560523
164560524
164560525
164560526
164560527
164560528
164560529
164560530
164560531
164560532
164560533
164560534
164560535
164560536
164560537
164560538
164560539
164560540
164560541
164560542
164560543
164560544
164560545
164560546
164560547
164560548
164560549
164560550
164560551
164560552
164560553
164560554
164560555
164560556
164560557
164560558
164560559
164560560
164560561
164560562
164560563
164560564
164560565
164560566
164560567
164560568
164560569
164560570
164560571
164560572
164560573
164560574
164560575
164560576
164560577
164560578
164560579
164560580
164560581
164560582
164560583
164560584
164560585
164560586
164560587
164560588
164560589
164560590
164560591
164560592
164560593
164560594
164560595
164560596
164560597
164560598
164560599
164560600
164560601
164560602
164560603
164560604
164560605
164560606
164560607
164560608
164560609
164560610
164560611
164560612
164560613
164560614
164560615
164560616
164560617
164560618
164560619
164560620
164560621
164560622
164560623
164560624
164560625
164560626
164560627
164560628
164560629
164560630
164560631
164560632
164560633
164560634
164560635
164560636
164560637
164560638
164560639
164560640
164560641
164560642
164560643
164560644
164560645
164560646
164560647
164560648
164560649
164560650
164560651
164560652
164560653
164560654
164560655
164560656
164560657
164560658
164560659
164560660
164560661
164560662
164560663
164560664
164560665
164560666
164560667
164560668
164560669
164560670
164560671
164560672
164560673
164560674
164560675
164560676
164560677
164560678
164560679
164560680
164560681
164560682
164560683
164560684
164560685
164560686
164560687
164560688
164560689
164560690
164560691
164560692
164560693
164560694
164560695
164560696
164560697
164560698
164560699
164560700
164560701
164560702
164560703
164560704
164560705
164560706
164560707
164560708
164560709
164560710
164560711
164560712
164560713
164560714
164560715
164560716
164560717
164560718
164560719
164560720
164560721
164560722
164560723
164560724
164560725
164560726
164560727
164560728
164560729
164560730
164560731
164560732
164560733
164560734
164560735
164560736
164560737
164560738
164560739
164560740
164560741
164560742
164560743
164560744
164560745
164560746
164560747
164560748
164560749
164560750
164560751
164560752
164560753
164560754
164560755
164560756
164560757
164560758
164560759
164560760
164560761
164560762
164560763
164560764
164560765
164560766
164560767
164560768
164560769
164560770
164560771
164560772
164560773
164560774
164560775
164560776
164560777
164560778
164560779
164560780
164560781
164560782
164560783
164560784
164560785
164560786
164560787
164560788
164560789
164560790
164560791
164560792
164560793
164560794
164560795
164560796
164560797
164560798
164560799
164560800
164560801
164560802
164560803
164560804
164560805
164560806
164560807
164560808
164560809
164560810
164560811
164560812
164560813
164560814
164560815
164560816
164560817
164560818
164560819
164560820
164560821
164560822
164560823
164560824
164560825
164560826
164560827
164560828
164560829
164560830
164560831
164560832
164560833
164560834
164560835
164560836
164560837
164560838
164560839
164560840
164560841
164560842
164560843
164560844
164560845
164560846
164560847
164560848
164560849
164560850
164560851
164560852
164560853
164560854
164560855
164560856
164560857
164560858
164560859
164560860
164560861
164560862
164560863
164560864
164560865
164560866
164560867
164560868
164560869
164560870
164560871
164560872
164560873
164560874
164560875
164560876
164560877
164560878
164560879
164560880
164560881
164560882
164560883
164560884
164560885
164560886
164560887
164560888
164560889
164560890
164560891
164560892
164560893
164560894
164560895
164560896
164560897
164560898
164560899
164560900
164560901
164560902
164560903
164560904
164560905
164560906
164560907
164560908
164560909
164560910
164560911
164560912
164560913
164560914
164560915
164560916
164560917
164560918
164560919
164560920
164560921
164560922
164560923
164560924
164560925
164560926
164560927
164560928
164560929
164560930
164560931
164560932
164560933
164560934
164560935
164560936
164560937
164560938
164560939
164560940
164560941
164560942
164560943
164560944
164560945
164560946
164560947
164560948
164560949
164560950
164560951
164560952
164560953
164560954
164560955
164560956
164560957
164560958
164560959
164560960
164560961
164560962
164560963
164560964
164560965
164560966
164560967
164560968
164560969
164560970
164560971
164560972
164560973
164560974
164560975
164560976
164560977
164560978
164560979
164560980
164560981
164560982
164560983
164560984
164560985
164560986
164560987
164560988
164560989
164560990
164560991
164560992
164560993
164560994
164560995
164560996
164560997
164560998
164560999
164561000
164561001
164561002
164561003
164561004
164561005
164561006
164561007
164561008
164561009
164561010
164561011
164561012
164561013
164561014
164561015
164561016
164561017
164561018
164561019
164561020
164561021
164561022
164561023
164561024
164561025
164561026
164561027
164561028
164561029
164561030
164561031
164561032
164561033
164561034
164561035
164561036
164561037
164561038
164561039
164561040
164561041
164561042
164561043
164561044
164561045
164561046
164561047
164561048
164561049
164561050
164561051
164561052
164561053
164561054
164561055
164561056
164561057
164561058
164561059
164561060
164561061
164561062
164561063
164561064
164561065
164561066
164561067
164561068
164561069
164561070
164561071
164561072
164561073
164561074
164561075
164561076
164561077
164561078
164561079
164561080
164561081
164561082
164561083
164561084
164561085
164561086
164561087
164561088
164561089
164561090
164561091
164561092
164561093
164561094
164561095
164561096
164561097
164561098
164561099
164561100
164561101
164561102
164561103
164561104
164561105
164561106
164561107
164561108
164561109
164561110
164561111
164561112
164561113
164561114
164561115
164561116
164561117
164561118
164561119
164561120
164561121
164561122
164561123
164561124
164561125
164561126
164561127
164561128
164561129
164561130
164561131
164561132
164561133
164561134
164561135
164561136
164561137
164561138
164561139
164561140
164561141
164561142
164561143
164561144
164561145
164561146
164561147
164561148
164561149
164561150
164561151
164561152
164561153
164561154
164561155
164561156
164561157
164561158
164561159
164561160
164561161
164561162
164561163
164561164
164561165
164561166
164561167
164561168
164561169
164561170
164561171
164561172
164561173
164561174
164561175
164561176
164561177
164561178
164561179
164561180
164561181
164561182
164561183
164561184
164561185
164561186
164561187
164561188
164561189
164561190
164561191
164561192
164561193
164561194
164561195
164561196
164561197
164561198
164561199
164561200
164561201
164561202
164561203
164561204
164561205
164561206
164561207
164561208
164561209
164561210
164561211
164561212
164561213
164561214
164561215
164561216
164561217
164561218
164561219
164561220
164561221
164561222
164561223
164561224
164561225
164561226
164561227
164561228
164561229
164561230
164561231
164561232
164561233
164561234
164561235
164561236
164561237
164561238
164561239
164561240
164561241
164561242
164561243
164561244
164561245
164561246
164561247
164561248
164561249
164561250
164561251
164561252
164561253
164561254
164561255
164561256
164561257
164561258
164561259
164561260
164561261
164561262
164561263
164561264
164561265
164561266
164561267
164561268
164561269
164561270
164561271
164561272
164561273
164561274
164561275
164561276
164561277
164561278
164561279
164561280
164561281
164561282
164561283
164561284
164561285
164561286
164561287
164561288
164561289
164561290
164561291
164561292
164561293
164561294
164561295
164561296
164561297
164561298
164561299
164561300
164561301
164561302
164561303
164561304
164561305
164561306
164561307
164561308
164561309
164561310
164561311
164561312
164561313
164561314
164561315
164561316
164561317
164561318
164561319
164561320
164561321
164561322
164561323
164561324
164561325
164561326
164561327
164561328
164561329
164561330
164561331
164561332
164561333
164561334
164561335
164561336
164561337
164561338
164561339
164561340
164561341
164561342
164561343
164561344
164561345
164561346
164561347
164561348
164561349
164561350
164561351
164561352
164561353
164561354
164561355
164561356
164561357
164561358
164561359
164561360
164561361
164561362
164561363
164561364
164561365
164561366
164561367
164561368
164561369
164561370
164561371
164561372
164561373
164561374
164561375
164561376
164561377
164561378
164561379
164561380
164561381
164561382
164561383
164561384
164561385
164561386
164561387
164561388
164561389
164561390
164561391
164561392
164561393
164561394
164561395
164561396
164561397
164561398
164561399
164561400
164561401
164561402
164561403
164561404
164561405
164561406
164561407
164561408
164561409
164561410
164561411
164561412
164561413
164561414
164561415
164561416
164561417
164561418
164561419
164561420
164561421
164561422
164561423
164561424
164561425
164561426
164561427
164561428
164561429
164561430
164561431
164561432
164561433
164561434
164561435
164561436
164561437
164561438
164561439
164561440
164561441
164561442
164561443
164561444
164561445
164561446
164561447
164561448
164561449
164561450
164561451
164561452
164561453
164561454
164561455
164561456
164561457
164561458
164561459
164561460
164561461
164561462
164561463
164561464
164561465
164561466
164561467
164561468
164561469
164561470
164561471
164561472
164561473
164561474
164561475
164561476
164561477
164561478
164561479
164561480
164561481
164561482
164561483
164561484
164561485
164561486
164561487
164561488
164561489
164561490
164561491
164561492
164561493
164561494
164561495
164561496
164561497
164561498
164561499
164561500
164561501
164561502
164561503
164561504
164561505
164561506
164561507
164561508
164561509
164561510
164561511
164561512
164561513
164561514
164561515
164561516
164561517
164561518
164561519
164561520
164561521
164561522
164561523
164561524
164561525
164561526
164561527
164561528
164561529
164561530
164561531
164561532
164561533
164561534
164561535
164561536
164561537
164561538
164561539
164561540
164561541
164561542
164561543
164561544
164561545
164561546
164561547
164561548
164561549
164561550
164561551
164561552
164561553
164561554
164561555
164561556
164561557
164561558
164561559
164561560
164561561
164561562
164561563
164561564
164561565
164561566
164561567
164561568
164561569
164561570
164561571
164561572
164561573
164561574
164561575
164561576
164561577
164561578
164561579
164561580
164561581
164561582
164561583
164561584
164561585
164561586
164561587
164561588
164561589
164561590
164561591
164561592
164561593
164561594
164561595
164561596
164561597
164561598
164561599
164561600
164561601
164561602
164561603
164561604
164561605
164561606
164561607
164561608
164561609
164561610
164561611
164561612
164561613
164561614
164561615
164561616
164561617
164561618
164561619
164561620
164561621
164561622
164561623
164561624
164561625
164561626
164561627
164561628
164561629
164561630
164561631
164561632
164561633
164561634
164561635
164561636
164561637
164561638
164561639
164561640
164561641
164561642
164561643
164561644
164561645
164561646
164561647
164561648
164561649
164561650
164561651
164561652
164561653
164561654
164561655
164561656
164561657
164561658
164561659
164561660
164561661
164561662
164561663
164561664
164561665
164561666
164561667
164561668
164561669
164561670
164561671
164561672
164561673
164561674
164561675
164561676
164561677
164561678
164561679
164561680
164561681
164561682
164561683
164561684
164561685
164561686
164561687
164561688
164561689
164561690
164561691
164561692
164561693
164561694
164561695
164561696
164561697
164561698
164561699
164561700
164561701
164561702
164561703
164561704
164561705
164561706
164561707
164561708
164561709
164561710
164561711
164561712
164561713
164561714
164561715
164561716
164561717
164561718
164561719
164561720
164561721
164561722
164561723
164561724
164561725
164561726
164561727
164561728
164561729
164561730
164561731
164561732
164561733
164561734
164561735
164561736
164561737
164561738
164561739
164561740
164561741
164561742
164561743
164561744
164561745
164561746
164561747
164561748
164561749
164561750
164561751
164561752
164561753
164561754
164561755
164561756
164561757
164561758
164561759
164561760
164561761
164561762
164561763
164561764
164561765
164561766
164561767
164561768
164561769
164561770
164561771
164561772
164561773
164561774
164561775
164561776
164561777
164561778
164561779
164561780
164561781
164561782
164561783
164561784
164561785
164561786
164561787
164561788
164561789
164561790
164561791
164561792
164561793
164561794
164561795
164561796
164561797
164561798
164561799
164561800
164561801
164561802
164561803
164561804
164561805
164561806
164561807
164561808
164561809
164561810
164561811
164561812
164561813
164561814
164561815
164561816
164561817
164561818
164561819
164561820
164561821
164561822
164561823
164561824
164561825
164561826
164561827
164561828
164561829
164561830
164561831
164561832
164561833
164561834
164561835
164561836
164561837
164561838
164561839
164561840
164561841
164561842
164561843
164561844
164561845
164561846
164561847
164561848
164561849
164561850
164561851
164561852
164561853
164561854
164561855
164561856
164561857
164561858
164561859
164561860
164561861
164561862
164561863
164561864
164561865
164561866
164561867
164561868
164561869
164561870
164561871
164561872
164561873
164561874
164561875
164561876
164561877
164561878
164561879
164561880
164561881
164561882
164561883
164561884
164561885
164561886
164561887
164561888
164561889
164561890
164561891
164561892
164561893
164561894
164561895
164561896
164561897
164561898
164561899
164561900
164561901
164561902
164561903
164561904
164561905
164561906
164561907
164561908
164561909
164561910
164561911
164561912
164561913
164561914
164561915
164561916
164561917
164561918
164561919
164561920
164561921
164561922
164561923
164561924
164561925
164561926
164561927
164561928
164561929
164561930
164561931
164561932
164561933
164561934
164561935
164561936
164561937
164561938
164561939
164561940
164561941
164561942
164561943
164561944
164561945
164561946
164561947
164561948
164561949
164561950
164561951
164561952
164561953
164561954
164561955
164561956
164561957
164561958
164561959
164561960
164561961
164561962
164561963
164561964
164561965
164561966
164561967
164561968
164561969
164561970
164561971
164561972
164561973
164561974
164561975
164561976
164561977
164561978
164561979
164561980
164561981
164561982
164561983
164561984
164561985
164561986
164561987
164561988
164561989
164561990
164561991
164561992
164561993
164561994
164561995
164561996
164561997
164561998
164561999
164562000
164562001
164562002
164562003
164562004
164562005
164562006
164562007
164562008
164562009
164562010
164562011
164562012
164562013
164562014
164562015
164562016
164562017
164562018
164562019
164562020
164562021
164562022
164562023
164562024
164562025
164562026
164562027
164562028
164562029
164562030
164562031
164562032
164562033
164562034
164562035
164562036
164562037
164562038
164562039
164562040
164562041
164562042
164562043
164562044
164562045
164562046
164562047
164562048
164562049
164562050
164562051
164562052
164562053
164562054
164562055
164562056
164562057
164562058
164562059
164562060
164562061
164562062
164562063
164562064
164562065
164562066
164562067
164562068
164562069
164562070
164562071
164562072
164562073
164562074
164562075
164562076
164562077
164562078
164562079
164562080
164562081
164562082
164562083
164562084
164562085
164562086
164562087
164562088
164562089
164562090
164562091
164562092
164562093
164562094
164562095
164562096
164562097
164562098
164562099
164562100
164562101
164562102
164562103
164562104
164562105
164562106
164562107
164562108
164562109
164562110
164562111
164562112
164562113
164562114
164562115
164562116
164562117
164562118
164562119
164562120
164562121
164562122
164562123
164562124
164562125
164562126
164562127
164562128
164562129
164562130
164562131
164562132
164562133
164562134
164562135
164562136
164562137
164562138
164562139
164562140
164562141
164562142
164562143
164562144
164562145
164562146
164562147
164562148
164562149
164562150
164562151
164562152
171845654
171845655
171845656
171845657
171845658
171845659
171845660
171845661
171845662
171845663
171845664
171845665
171845666
171845667
171845668
171845669
171845670
171845671
171845672
171845673
171845674
171845675
171845676
171845677
171845678
171845679
171845680
171845681
171845682
171845683
171845684
171845685
171845686
171845687
171845688
171845689
171845690
171845691
171845692
171845693
171845694
171845695
171845696
171845697
171845698
171845699
171845700
171845701
171845702
171845703
171845704
171845705
171845706
171845707
171845708
171845709
171845710
171845711
171845712
171845713
171845714
171845715
171845716
171845717
171845718
171845719
171845720
171845721
171845722
171845723
171845724
171845725
171845726
171845727
171845728
171845729
171845730
171845731
171845732
171845733
171845734
171845735
171845736
171845737
171845738
171845739
171845740
171845741
171845742
171845743
171845744
171845745
171845746
171845747
171845748
171845749
171845750
171845751
171845752
171845753
171845754
171845755
171845756
171845757
171845758
171845759
171845760
171845761
171845762
171845763
171845764
171845765
171845766
171845767
171845768
171845769
171845770
171845771
171845772
171845773
171845774
171845775
171845776
171845777
171845778
171845779
171845780
171845781
171845782
171845783
171845784
171845785
171845786
171845787
171845788
171845789
171845790
171845791
171845792
171845793
171845794
171845795
171845796
171845797
171845798
171845799
171845800
171845801
171845802
171845803
171845804
171845805
171845806
171845807
171845808
171845809
171845810
171845811
171845812
171845813
171845814
171845815
171845816
171845817
171845818
171845819
171845820
171845821
171845822
171845823
171845824
171845825
171845826
171845827
171845828
171845829
171845830
171845831
171845832
171845833
171845834
171845835
171845836
171845837
171845838
171845839
171845840
171845841
171845842
171845843
171845844
171845845
171845846
171845847
171845848
171845849
171845850
171845851
171845852
171845853
171845854
171845855
171845856
171845857
171845858
171845859
171845860
171845861
171845862
171845863
171845864
171845865
171845866
171845867
171845868
171845869
171845870
171845871
171845872
171845873
171845874
171845875
171845876
171845877
171845878
171845879
171845880
171845881
171845882
171845883
171845884
171845885
171845886
171845887
171845888
171845889
171845890
171845891
171845892
171845893
171845894
171845895
171845896
171845897
171845898
171845899
171845900
171845901
171845902
171845903
171845904
171845905
171845906
171845907
171845908
171845909
171845910
171845911
171845912
171845913
171845914
171845915
171845916
171845917
171845918
171845919
171845920
171845921
171845922
171845923
171845924
171845925
171845926
171845927
171845928
171845929
171845930
171845931
171845932
171845933
171845934
171845935
171845936
171845937
171845938
171845939
171845940
171845941
171845942
171845943
171845944
171845945
171845946
171845947
171845948
171845949
171845950
171845951
171845952
171845953
171845954
171845955
171845956
171845957
171845958
171845959
171845960
171845961
171845962
171845963
171845964
171845965
171845966
171845967
171845968
171845969
171845970
171845971
171845972
171845973
171845974
171845975
171845976
171845977
171845978
171845979
171845980
171845981
171845982
171845983
171845984
171845985
171845986
171845987
171845988
171845989
171845990
171845991
171845992
171845993
171845994
171845995
171845996
171845997
171845998
171845999
171846000
171846001
171846002
171846003
171846004
171846005
171846006
171846007
171846008
171846009
171846010
171846011
171846012
171846013
171846014
171846015
171846016
171846017
171846018
171846019
171846020
171846021
171846022
171846023
171846024
171846025
171846026
171846027
171846028
171846029
171846030
171846031
171846032
171846033
171846034
171846035
171846036
171846037
171846038
171846039
171846040
171846041
171846042
171846043
171846044
171846045
171846046
171846047
171846048
171846049
171846050
171846051
171846052
171846053
171846054
171846055
171846056
171846057
171846058
171846059
171846060
171846061
171846062
171846063
171846064
171846065
171846066
171846067
171846068
171846069
171846070
171846071
171846072
171846073
171846074
171846075
171846076
171846077
171846078
171846079
171846080
171846081
171846082
171846083
171846084
171846085
171846086
171846087
171846088
171846089
171846090
171846091
171846092
171846093
171846094
171846095
171846096
171846097
171846098
171846099
171846100
171846101
171846102
171846103
171846104
171846105
171846106
171846107
171846108
171846109
171846110
171846111
171846112
171846113
171846114
171846115
171846116
171846117
171846118
171846119
171846120
171846121
171846122
171846123
171846124
171846125
171846126
171846127
171846128
171846129
171846130
171846131
171846132
171846133
171846134
171846135
171846136
171846137
171846138
171846139
171846140
171846141
171846142
171846143
171846144
171846145
171846146
171846147
171846148
171846149
171846150
171846151
171846152
171846153
171846154
171846155
171846156
171846157
171846158
171846159
171846160
171846161
171846162
171846163
171846164
171846165
171846166
171846167
171846168
171846169
171846170
171846171
171846172
171846173
171846174
171846175
171846176
171846177
171846178
171846179
171846180
171846181
171846182
171846183
171846184
171846185
171846186
171846187
171846188
171846189
171846190
171846191
171846192
171846193
171846194
171846195
171846196
171846197
171846198
171846199
171846200
171846201
171846202
171846203
171846204
171846205
171846206
171846207
171846208
171846209
171846210
171846211
171846212
171846213
171846214
171846215
171846216
171846217
171846218
171846219
171846220
171846221
171846222
171846223
171846224
171846225
171846226
171846227
171846228
