# Supplementary material for: Building a model: developing genomic resources for common milkweed (Asclepias syriaca) with low coverage genome sequencing
Source: BMC Genomics. 2011 May 4;12:211. doi: 10.1186/1471-2164-12-211 (PMC3116503; doi:10.1186/1471-2164-12-211)
Supplement: Additional file 5 — Asclepias syriaca nuclear genome de novo assembly contigs. FASTA file containing sequences of the nuclear genome contigs from the Velvet de novo Asclepias syriaca genome assembly. [file 1471-2164-12-211-S5.FSA]

>NODE_2_length_95_cov_3.536842
GGGTTGTGTTCTGATGCAGGGACAGGGTGTTGTTGCTTATGCTTCTCGTCAGCTTAAACC
GCATGAAGCCAACTACCCTACCCATGATCTGGAGCTTGCAGCCATCGTCCATGCA
>NODE_3_length_184_cov_9.994565
GTAGCACCATTACTCCAGCGATAGATTACACGTCAAATGTGAAAGTGTTTTTTTTTACAT
CTACTAATCTTAGAAGCAGCAACCACTCTATAACTTATAACGACTCTTCATATCAACTAG
ATCTTTATCTCCATCTGTATTTTGATACAATCCTATCACTATCGACAGGAAACAGTTGAT
ATGTTACAGTCAACCGGGGAAAAA
>NODE_21_length_82_cov_2.792683
GGGAGTATGTATGCCAATTATGATGCAAATGCAATTGTGCAAATGATTACCAAAACCAAA
CCAAATAATGATGGGAGTGTTGTCTAAACCTAATGAAATGTA
>NODE_121_length_1545_cov_17.376051
TGAAATCGCACCGTCGTCTTCCCCTTTTTCGTAAACAGGAAAAGAAAGAAAGGACCTCTA
CTGCAATCCCACTCCACTGGCTTTCTCCCGTTCTTCCCCCGCTCTGGAACGAAATTCGAA
TAGAACCGGTTCTAGTGAGCAACGAAACGGATTTCATCACGGTTCAGAAACCTTCTTTTC
AAGTTGGCTATGTGCCCGTATCTTGACCACCTTAAGGCAAGTCGATAAAAAAGAAGGTCA
CTAGAATTTCTTTTTCTCCACGGCTTCACGCTTTCGAAGCTTCGGCTTGACCGCCTGCTC
AATAAAAACCGGGACTTTCTGCAATCAGTTCCCATTCACCCTTGCCTACATCGCAAGAAA
GAAAAAAGGATTCTCCCTTTAATAACCTGTCGTATTGGACTTATGATGTACTTTCCTTTA
TCCTTTATCTTTATTGAGTAGCTAATTCATACCTGTATCATAGACGGCAATCAGTTCTCT
TCCCTTTTCTTTATAACTAGACTTGTGTTGTAATAGATAGGATCTTTCCGTAGGTTGAGT
TAAGGCAGCAAGCATAGGTGCTTCGGTTTCCGGTAGCAGGTAATAAGGTATGTGTAAAGC
AAGTCCGTCCTGGTAGGCGATAGTAAACTGGGATTAACTCGGCCGATGAACCAACCTCAC
CAGGGACGCAAAAGGTAGACCTGTGGACTGACTACTATAGCAGGTAGCAGGTACTCTTAC
AAGGAGTACCTCTACTTATTTATCAGATTTCTCAGAAAAAAGGCCAAGCTGGATTAGCTA
GCACTTGGGACTGATAAAGATCACTATAACGAGCGTGACTCTAGTACCTTCCTCTAGTTC
GAGAGTTGCAGGAGAAAGGATAAATTCGTTTTCCGAAAACGGAAAATCTAATAGTAAGTA
AACCCTTCCCAGGAAGAATGTAATAAACATATATGAGACTGAATCTTATCTTATACCCTT
TATGAACAATTCTGTTTTGATCGACCTGTGTTGTGTGACACTGGCAAAGAATTTCATTAA
ATCGAAGAACTGGTCCGGGATGTTTTCCTCTTCTTTGGGGTTTAATAACTAAGGAAGGCT
TATTTCAGGATAAAAAACTACCACAAGTAGCTAGTTGACTGTAGGTTTAGAGCACGAGAG
TAGAGATTCTAACAAATTTCCGATCCTCCTTTTGCTGGGCGAATGGTCTTGCAGTTGTAG
GCCCTTTTTGGTCTCGCTTTGCCTCTTTCGATGTCTTCGAGGGAGAAAAAGAAGTTCTTG
TCGTACAACGAGACTCAAATCTTTCATTTTATAGGTCCATTCAGGATCCTTTAGTGGTAG
TTGGTAGAAGTTTGAATATCCTTTTCCTTGCTAAACTGGGAGTCTCTCATAGGGTGGCGA
TCGATCATAATGTCTTGGCTTCAAAGAGGGCTCGTTCTGTCGCATTCTAACCAAGTTCCA
TGTAGGCACACCTATGTCCCGTAGTCCTAAAAGACTACGCATTCTTGAAAAGAGTCCAAT
CTGCTAGCATTGATAAAATATAGAAGAGTCTTCTCTTTGAGTTTGGTATTCGTCTTTCCC
TTTCT
>NODE_136_length_183_cov_3.868852
CATCATCCCTTCTTATTAATCAATTTGACACAATTTAGCCTCTAAGATCAAACATAAGGG
GATGTATTAAGGGTTAAATTTAACCTTTCATAGAGTAAACAATTTGACTCACTGGGAAAT
TGAGTAATAAATAATAAAATAATTGAATGAAAAAAGCAAGGATTAACAAAATCTATCAAT
ATGGCTAATTAGATTATATATAT
>NODE_173_length_1245_cov_18.571888
AAAGGAAGGAAGCAATGACTCGAACCAATGCGTGCGATAGTGACCTAAGGGGTAGTTCCC
ATTGATGGATTCTGAGATTATGAAAGATTCCATTTCTAGTTCCCAAACAGGAGAGAAAGA
GAACTCACTCTAACTACGGGAGCGATGAGAGGATTTCAAACTAAGAAGCTCTATCAATCA
GGTAGCTGCCCCAACTTCTGATATGGCTGTCAGGAGAAAACAGTATAACTTAAGTCATAT
TCTGTGAGTTACAGCATCTCGGACCTAACTGAGTGCAAGACTTCGCATGACGCTAATTAG
CCCCAATATCCGAGGACTAGAAGAAGTGGAATCAAAGATCCAGTGAACTTTGGTATGGAA
GCATGAATTTGAGCACAAAGTGGGATGGATCACTCGGCTAAGCCTGGTTTATATCGAATA
TCTCTTCGAAGCATCATAGCTAGATCCCAGAAGAGCTAACGACATTCATCTTAGCCTCAC
TCGCTCCCCTCGTCGCTCTAAGCGCTAATCAATCAACTGGACTCCTGAACCGAGGAAGAA
GCAGTCTAGGAAGAATCTTTCTTTTAAATCACCAGAGGGGAAGTCAAGACAGACTAGTCT
TAGATAGTATAGGATTGAGAATCTTCTTTCTTTCATTATATAATCTATGCCGAGTCAGAT
TCAGCCAGATTGGAAGCGGAAGCCCCAACTAAGCATCCTGATTCAATCCTTGTCATTGAA
CTACCGAAACGATCTTACATCTTTGAGCTAACAGGGACCTATCTGACGTTTTGGGCTAGT
TTGAAAACCTATCCCTCAATTGTGACTATAGATGAATGAGTGGGATAAGGAGCTTCAAGG
GATGGGGATGTCCCAGCACTAGAAGACAAAGCATTAGATAGAGGAGTGGAAAGAAAGGTC
TCCCATTCTATTACTGGGACTTCTAACTTCTTAGGGATCGGTCCAACAGAAATAAAGGAA
AAGGGGAGCCTGCCACTGGAATGCAGAGAAAGGGGGTTGATCAATAGCATTGCTGATTGA
GAAAAGTCTGTAGCCAGAACCGTCGATTGAGAGGGATCACCTTCTCTCATTGATGAGGAT
GGAACAACATGATGAAGGCGAAAGTTTAGAGGAGGGAAGAGAACAAGGAGATCTCTGAAA
AGGGGAGGCAAGGAAGTAGTAGAAATGTTGAAGAGGAGACAACCCGCTCTTGAACTTAAG
ACTATGCGCGTCGCGTGCTCGATCTAGCAATTGTTTTGATGAACTGTCATTAAAAAAGAA
AGAAG
>NODE_223_length_149_cov_8.208054
CCAAAGAAATATGCCTTTTGTTTTTTTCCCTTCTCATCATTTGTCATAAACCTTACCAAC
AATGTCTGATTCAGAAGATAGTACTACCAACACCACCAACCCAACGGGGGCAACGGAGGT
AGTAACACTATCCACAAACCAAATAGAACAACTCCTGAAATATCAACCA
>NODE_237_length_90_cov_5.544445
GGAAACTAATTCCTTGTGTAAAGATTTGGCTTATGTGATGAAGGAATCTTCAGATGGGAG
TAGTGCAAGCACCAACATTATGAATCGGATCTTGATGCTGATGGAAGAAG
>NODE_251_length_184_cov_13.418478
AGTTTGCACTCCTTTCTGAAGACTTGAAAGTGACATCCATCCCATTCCCGCTAGTGCTAC
TCTGCCTTCTTTCCCGGCATATCCGCTTTGTTGTCGCATATGCGCTGCTACTAGTTAGAA
TAAGCAACTAATAAGGTAGACTATCGCATATCCGCTTTCAGCTGGTGGTATACATGCGCA
TATCAGCTATAGAAGGAAGCGGAA
>NODE_288_length_1578_cov_16.776934
CCCCCCCCGTTGCCATTGGCCTTTGAGCGAGTGCCATCCAGTCAAGTGTAAGAAAGGGCA
AATCCCATCTCTGAGTCTGTTGGAGTGGCTTTCGATGTCGGTCCAGCCCATCCATACATT
CATTGTGAGGTCCTCGCTGGTCAAGGTCCCTAAACCTAAAGCAAGTGAGTTCTCAAGCTC
TCCAGAATTCTCTTTTCCAGCGGTTCCTTTTCATGTCCGATCCAGACGAGCCTTTTCTAG
TCCTTCTACTTTCGAGCAAGTTGCAGTCTTTGCTAGGGCAAAAGCAGGAATATTTGCTCC
AGTGTTAAGAAGGATGAAATTGCTAGACCGGAGGAAGAGGAATTTTAGTAAGACAGTTAT
AAAAACCTATTCTAATTACTTCTCTTGCAGCCAGTCCTGCCTTTGGGAGTGCCCCTATGA
TCGAAGATCGAATGTGAGCAAGTTTTTTCCGGGATACGTTGCGTCTTTCATTATCTTTGG
GTAATTTATCTAGTGGTAGTCTCGGCTTCATATTATGCTTAAGAAGTAGTTGCCTACCCA
TAACCAGTATAAATTGTAGTCCTTCTTAAGGCCATTCCATAATATTCTATTCCTTTTTTT
TGTAAGACTTCCAATTACGCAAGCCCTTCTAAATGCAGCAAAAGGATAAGTTTCCTAATT
CCTTGCTTGTCGATCCAGGGGAGCAACTCGCTTTTATACGATTGAATTTTTTATAGGTTT
CTTTTCAAAGTACCCTTTCCTAAGATTAAGATGTCTCTCTCCTTGCTTATTGATTAGTCG
TCGAGCAACTCCGTCCCTTTCTGTGGGACAAGCAAAATGCTTATAGAAAGCTAGTTTTCA
TTTCAGGCAAGGTTAGAGTTCAAGCCAGGTTACAGTTATTATTCAAGGCAGGGAGAGTCG
TTTTTATCGCCAGTGATGGTTCAGGCAATTCGACTTCTGATCTAGCAAACCCCTAATCTA
ACGAACCTGTTGCAGTCCTTAGGCGAGCAAGTCAGTTTGAAAGCTAGATTCCTTACGCAA
TAAAGCCGACACGAAAGCAAAGGATCTTAGGCTATTTCTACTTATTTTTCAAGCGAGCAA
GAGAGGACTAAGGCAAGGGCTAGAGCCTGTTCAGTTTAATAAAGTTTTTTTTCATATATC
ATAAGGGATTACCCGTGCCATTTCCATTCCTTGAGTGAATTGAGAAAATCTCTCATATTA
CTTGAGTGCTTATGAGTATCTATTTCCAGGTCTCCCTATGCTTGGAGGGAGATTCTAAGT
CTTCACCATCTGACGTCGAAGGTTCTCGGGTAAGCTAGAAAGCAAAGTAAGCCAAAAAAC
CTGTGGAAGTCTCTCATACCTCTAAGGGCAGCAAGAACTCTCCGGGCTATTCTAATCAGT
GCTTCTACGTCGGTTCAGGTGAAGTGCTTTCATCCCTTGTTTTGTTACAGCGAGTGTTCC
AGTGAGAGCTGTCCCTTTTTCAAGAAAGTAAAAAGCCCAATTGGAGTCTTAAGCTAAAGG
TAAGCTCCTCCTGTTGAAAGCCCATCTAATCGAGTTGTAGTGCCTTTCTAAAGAATTTAA
AGAAAGAGTTGTATTTTCATCTCCTGGAGTTGCATAGC
>NODE_293_length_309_cov_5.058252
TGCTTTCCAGATGATAATAATGGGAGTCGAATTATATTAACAAGTAGAATCACAGAAATG
GCTTCCCATGTTGACCATGAAAACCCTCCACATTTTATGAGTTTTCTCAGCATTGAAGAT
AGTTGGGAATTGTTGAAGAAAAGGGTTTATGGAAAAGAAGTTTGCCCTCGCCAGCTTACG
AATATTGGAATGCAAATAGCAGAAAAATGCCAAGGATTGCCCCTCGCAATTGAAGTGATG
GCAGGTTATCTTTCCAACATTAGTAAGACACGACAATGTTGGGAGGATGTTGCAAAAAGA
GTTGATTTCCCAACAGAAGTAACCCAATT
>NODE_334_length_978_cov_16.716768
AAAGCATCCTTTTCTTTTATAGTGATCCCCTTCGTCTTGTGTAAGCAAGTCGAACTGAAG
CGGGTCGCTTTCTCTCTTGGTCCAACTTGACTTCTTTCTTTCTCTTCAGTAAGAGTAAGT
TGATCTCGAAGCTAAGGCATTTTTTGGAAAGTTTGGTAGGGATTCATATCGTAGTTGGCT
TTCTCCCAGAGCACAACGAGATCCGTTGGTAGAGCGGATCGAATGATCAACGGGCGGACA
GATTAGTTAAAATGTATCTATTCTCAGTGTCTAAGCTGATTCTTGTTCCTAAACAGAGCA
ACTATCAGTTTAGTAGCATTGTGGACGACCCGTCGCGTCTACAGACGTTTTTAGTGTTTT
GGAGAAGTACGGCACCCCAGTGATTTTCTTAAGGTATGTGCCATAACTTCCTTCCATCCC
TATGGAGGTGGGCTTGAATTGGCGTCCTTTCTGGTCTTCATCTCCGGTGAAAGGTGTGAT
ATAGTTCCATCGGATTTATTTTGGAGCTGTTTGCAATCGCTTTATGAGATCGCGCGGTTC
TCAAGGGTCTGAACCCCCCCAGATCCCGATAGGGCGGCTTTTCGGGCTTGGCCGTTTGAA
GGTTGGTTCCTTTACTGGAGCTTTCTCTTTATACTGCTTCTGTTCAGCGAATTCTTTCTG
CCTAAGACCGTCTATCCTTGCAAGGTCGCAAGTGATGAGGATCGGCCTCTGCGTGTCCCA
CCTGTGAAGGTTTCAGAGTTACCTTCGGATTCCTTTAATAATGAACGGCAAAGTCATTTC
AGAAGCAGTTGGTACTGCTAGTTCAGATGGTGCAACTAGCGCTAGGGTTAGGAAGGCAAG
AAGTCAAGGAGTTAGTTTACAAGGTCGAAGTCTGAAAGCAGAAGGCTATAGTAAGGATAT
TAACGACTAGTTCTGAAGGCCAGGAAGACCGGAAAACCTACTTCGCTCATCAAGTCAAGC
TGAAAAAGGTGATAGACGTGCGTACTCGCGCTATATGG
>NODE_370_length_632_cov_18.406645
TTCAATTCTTTAGCGAGTGGTTGAGTTTCCGCCCCATATGCCTCGCCTTTGGTGAGGGGA
AATTCGGTCCTGTCCTATCTTTGTTGTCTTCGAAAGGTCCCTCACTTTAAGTTGGTGGAA
TAGCCCCTTGAGGGTGTAATTGCTCTCTCTTGTCCATTCGTTAAGCATTGGAATCGGGAC
ATCTCATTCGACTCGATAATCCCTTTGGCTGTCACTTGGAATGGGATTGGAAAGCGCCTT
TTCTTCATAGTTCTGAGTTCCTCCTTGCCTTCAAAGACAGATCTGAACATTTGCGTAGAT
GAGATCACGAGACCAAGCCAATTCACATCCTCTGATCTTGGCCTTCGAGTGCTGTCATCA
TGTAATAGAGGTCACGGTGATAGAAGGAGGACCTGCTTTTAGACCTCATCTTCGATTAGT
CATAGCAAAACTCCTGGCTGCTGCCCAGTAGTCCCCCTAGCTCTCGCTACTAGAGAAATA
TCTTGTATAAGATCGAGCTCGTCTCAATCGAATGTTCAACCTCCTCTAAGAAAGAATCGA
CTGGGAGATCAAATTACTAACCATCTGAATCATCCATGGCAATCGGGGTGTTGGTATTAC
TAGAAGTAAGGGAGTACTCGTTCTATCTAAATGCCCTATCTTAAACTGTTAA
>NODE_379_length_408_cov_18.470589
CCGGCGCTGCTAATTCATAAGCCCGCTTCGAACTAATCTGCTTCGTCTACGTCGTTGCAA
CTGCTTTGCCTTTCCACTACTGCTGGTCCATCCTATACCGAAAATTCAAAGTGAAAAGAC
CAGTTAAATGCTATAGTTGGGGAGAAAAAAAGCCTTAAGGTCAAATAAAATGAGTTTGAA
GTCCTTATTTTGCGCTTTCCGATCGCATCTTCCTGACGCTTGTGCTTAGTCTAACCCTTT
AGGCTTTTTAGGAGCAGGACTTGTTCAAAAGCCCGGAACCAGCTTTGGGGTCCTCTCCTG
CACTGACTCCTGAAACCATCACATCTGTTGCCTTCCTTGGGCTTCTAGTTGCCTCTCCGT
GTGCTTCTAGCTTCCATCTCACTTCGTAACCCTACTCGTATGCTTGGCTTTCAGAGTAAC
TCCTCAAC
>NODE_473_length_181_cov_23.165747
TTCTCACAACAGAGACAAGTCCAAGGGGAGATCGAAATCAAGGAAAAGAGATTTCATTTG
CCATTATTGTCAGAAGCCGGGTCACATTGAAAGATTCTGCAGAAAGAAAAAGAGAGATAT
GTCCAGGGAGAGAAAAGAGAAATATGAGAATTCCGAGCAAAAGTCAGAAGAGAAGAACAC
TACAGCCTTAGCATCTAGTGA
>NODE_512_length_165_cov_5.872727
ACGTCTGCCCGCACCGAAAGTTCGTGGTGCGCCCTATCTTTCAATTTTTGATACATAATT
CGACACGCGTTCACTCTCTGACGATTGTAAAGCGCGTGAAGAATTTGAAGAGTCAAACGG
CTCATATGGCCCTCGCTCTTCATCGCCTCTATATTGTGAGAGACCAAGTACAGTAAGAAA
CTGTA
>NODE_525_length_2343_cov_16.944942
GCATGAGGTTGCCTGACGCACTTCTTCTAAATGATGAGGCGAACAACACGGGTCCGGTCT
CATCAGAAGTAGAGGAAAAGATATCGTAAACCCTTTTAATAGACATACTACTAAAACAAA
TCGTAGGTCTCTAAACGAAACTATCTGCCAAAGTAAAAGAATGAAAATGAGTATCCCTTC
TCATGGCATCTCCTAGACCTATGACTCGATCTGGAGATCGAAGTAGGGTTGCCCTATGAC
CTTTCTTTCATTTCTTAAGACTATTGCTTTAGCGGTCAAGTCTTTCTGCGCTCCCAACTA
ATTGATGTTTTGATTTGGTACAAAAAGGACTGAGTCTAACTTTCGAGTTAGGGTTTTCTC
GCTTAATGGATAATGGAATAGTAATTGCCTTTTCTTGTTTTCTACGGACTTTAATGCACC
AAAATATCAATCTAAATTTCAGCAAAGATTGGAATTTCATCTTACTGGTTTACCTGTCTA
ATTGATACCAATTCGAATTCAACAGCTAAATCCATTCTATTTGATACCTAGGAACTTAGA
AAGCAAATTTCCTACTAATTACCTTCCTTACCTTTCTTCCAGGGTTTTAGACTTGGCTTT
CTGCCTTTTTAGATGTACGTAAAAAGACTTTTTGAGTTCTCTCTGCCTTTACTCAGAAGT
AGCTGCTTCTTTAAGGCTTTAGTCAGACTTCAGAGTCAAGATATGGGCTGACTCAAATGA
CGCGATTTCCTGATCTTTGGAAAGGCTGTTTTTCGACTAATGAGAACTCAGTTAGAACCT
TCCAAAGTTGTAAATAGAATGACTAGTTCTGGTTCTTATCTAGGTGTTTAGTCAGCCATC
CCATTAGGGCACGCAGGTTAGAAGAGATGTTTGTAGCTTTCCTTTATACTTCCCACGGTG
AGCAGGGTGAGGAGACAGACGGGACTTGGATAAAAAGTGGCTTGAAGCTAGTTCTTAATG
CTCTAGTCTTCGGTCGTAATACGTTCCTAACTCAATATAGAAAAAGGTTGCTTTCAGTTC
TTCTGTCTCAGTAAGGGTGGAAGATCGGGTTTTTGAAGTATTTGAATTCAATCCCAGGGT
TTAGGAAGAGTTCATCCCTCGGTGTAGGATATGAAGAGGCAGGTTTTGTCTTTAGCCTAC
TGAGCTCTTATCTTCTAAGGGATCTGATTCTCGAGTGATTTCCCCCGGATCAGTGAATGG
GTTCAACTGGATTAGGGGATCTAACTTATAAGCCTACTCATACGTTCTATCTGAGCGCTT
TCCTATCTGTCTGTTTTGCCTTTCTGACTTTCCTTTTCTATCTTAGGCAGAGGTTTGATA
AGAGTTAGAAAGAGTTGCTTTTCCGGCTTATCTTTCTGACTGATTAATGCTCAAGCAGTC
AGTTTAAACTCCCCTCTATAGTGTAGGCTGAAGATTCTACTCTCTCCCGTCTAAGTCAAT
TGAATGAGTTAACTCTTGCTACTCATTCAATCCCTTACTTCAGATACTTCTTACAGGGAA
ATTGAGAAAGTTAAGACTGAACAATGAACTCCAGGAACATAGACGAAAGATAGATTTGAC
CTCTCCAAGTCAATTAGACTTATCTCTGCTTTCTCGCAAGGGCTCTTCTAAGTCTAATTT
CAAAAGAGTTATGAAGTTAAGCATAAGCAATAGTAATAGGAATGGATTCTCCCGGAAGTC
AATCTGAGTTGAAGCTTTCCTAGTCGAATTTCTGCTGATGCTTGATACTTCTCCTCCATG
CTACTGCCTTATCCGAATCTTCTTAGTCTTCAATAGCCCGGGAAGAGATCTGCCCCTGGA
ACGGCTATTTCCTAGAAATCATAATGATAGTCCGAAGGGGTTGATTCAATACGTACTTCT
CGCTAAGATCAGGGACTATTGATTCCTTGACTTCTAATATAGCTGACGGGGAAGGATAGT
CAGCCTTGGAAGGAAGGTAGTAAGGTCTAATCTGATTATATATATCATTTCATTCATCCC
ACCGGACTAAGAGAAAGATCGGAATTCAATCCTATCTCTAGCTTCAAGGGAATCTCTTTC
CTCACAATTTTCAACCGGCGGATCTGTGATTTGATTAAACTTTGATTAAAGATTAATAAT
TTCATCTCAGGGCTTAGGAAGCAGAGAATGGAAAGAAAATCCTTAGGCTTTAGGCCCAGG
CTGATCTAGGTTATCTTCTTCGTTCCCCATCTATTCTGTCTTTGGAGTTCGGGTTCGTAG
AGGAGACGGCAGAGAAGATAAAAAAAAGGGCATTGGTCTTAGCTTCGACTCGTTGGCTTC
AGAGGGCCAGATTTTACTACCTGACTTTATTTTCTCTCTTCCTTTTATCTCCTGTCTATT
TCATACAAGAAATTAGGTATGTT
>NODE_526_length_183_cov_3.721312
TTGTTGTGGCTACTTGTAATGTTGTTGATGTAGTTCATGTTGGTGTGGCCGCCAATAATG
TTGTTATTCATGTTGGCAATGTTGCTTTGGACGCTAATAATGTTGTTGTTCATATTGGCA
ATGTTGCTTTGGTTGCCGGTGATGTTGTTCATGTAGTAAATTGTAACTCAAGAGATATAA
AATATTGACAACTTAAAAAATAC
>NODE_535_length_1824_cov_16.515900
CTATCTGAAGGACGAAATCCGGGATTAAGGTCAAAGGCTCTATACCGCTTTGCCTTGTTG
GAGAGACATAGGCCTTGGACGTAATTTGAATTTTGGAAGATCAAAAGCAAACTGCACTCT
ATGAACAGTACAAGCTACGCAGGGCAAAGACTAACTCCTATCGGCCCAATCATGGTTTCG
TAGCCCGTGTCCCGCTGACGAGGTTAGATTGTGTCACTTATCGGCTGGCGACAGGCGCCT
CAGCCAACTACAATCAATCCCGACATGTTTCAGCCTATACTTCGCCCCAGACCTGTCATC
GTGGGATCTCCCACTCGGGGATGACCCCGCTACACTTGTTTGATTGCTTGTGCGGTTCAA
TCTCTGTGAACGGGTCACTTTGTGGAGCAAGCGGACAAGGACTGACTAGCCCGGCTCATC
CCCCTTCCTTTTCGGAATCCATAACCACCAGTTGTAGCGGAGGAAGCAGCAGTCAGTTGC
TTCTCCCGGGGCCCCGAACTGGATCTTTTCTTTCTCGGGCGCAGTAAAGTCAAAAGAGAG
TAGGGGTTCTAGATAAATAGACAAAGAAGTTCAGCTGCCAAAGTTGATCCTATCCCGTCT
TTATCTGAAATGGAGAGTCATCTGTCTAAACGAGAAAAAAGGGACTATAGGCATAGTTAA
CCAGGCTCGGGGCCCCTGTTGTCGGGTCAGAAAGGCGCGTAGCTCGCTCTACCCTTAATG
ATGGATCCACCAGACGCGGCTGCTCACTAACAACTTCTTTCTTAATATCCCCTAATGGAT
CGAATCCGTGGCTAGCATGAGTTCAAGCATCTAATCCGTTTTGGTAATGCGGAATTGATC
AACAATCGGATGTTGGATAAGTACATGATGAAGAATGAGATAAGCAATACAAGAGTTTTT
GAACTCTATGCTCGTGGAATAGAAGGAGTTCGTTGCATCAACAAAGTGTAGTAGTCAAAA
CGCTTACTTAAGCTCATCAATGTGTACTCCTCGGCTGCTAATGGGAGTGCATTTTTCTTC
CGTCTTCAGTTCAGAAGAATGTTCCATTGATTGGACCGTACCCATTAGCCTAGCGACTAC
TGAAGAAAACCAGGCAATATCAATGGAAGACCAGAAAGACTAACAAATATTCATATTCAT
GGTTGAGTGCCGGTTCCTACTATTATGCCTATGATAGTTCCAGTTCAGGTTGTGCCAATA
AAACTATTCCGAGTGCGACACCTGCTCATAGGTAATCCATACGCCAGCTCGGGTGCCTAT
GCTTACCGACAGCAACTCGTGCTCCTAACTTGCATACTGCTCCTAGCGCAATAAGTAGCC
TTAGCGCATAGCGCATCCGACAGCCAGCCGTCTTGTCTCCAGTCGAAGCTAGCTCTACTA
ATTCTCCTCTGGTTTATCCTAAAGCGGATGATAGGATGAAAAATGGAATTGGCACAACGG
AGCTAGTCCTCCCGTGTAGTTAAGAGTTCCCAATCTATGAGCGATAGACCAATAGACCCA
AGCAGAGCTAAAGAGCTGGCTAAATACGGATCGGTACAAACAAGTAGCCCTTTCTAGCTC
CAATGCGGATAACGAAAAGAGAACAAAATAGACCAGTAGACCAATAGGCCTTCATACACG
GCTAAAAGGAAAGCGCTCGGCTCGCTCCAAGCTCTATAGTTCTCTTGAATACTTCCACCT
ATCAGCCTGTGAACCTCCCCTCGTATTAAGAATAAGAAGTAGAGCTCAATCCCATCTTCT
TCTAAGTCGAGTGACTCCGGTAGGTACAATATCTTTATCAAATGGCACCCTATCCTCATT
TATGTACCCTACCTATGTCCATCAAATATGTACCATACAAATGA
>NODE_572_length_193_cov_1072.347168
TCGTCACCCTGGCATGCCGCTCTCAAGTCTCGGGCTATATAGGAATCCAGCCTGCATCTA
GCAGGGGCCTTCCACCCTTCCTTGGAGATTCTCTTTCCTAACTTTCGATAAAGTAAGAGC
TGGAGTAACCCTCTTGGTACTCCTCGGCAGCTTCCTCTTAGAGCCTCGCCTTTTAGTTCC
TTGCTCTAGGAAGCTAATCGTAGCCGTCTTCCT
>NODE_579_length_1537_cov_18.407288
GCATATATAAGGACATGTATCCGATCTAGTTGATTGCTCAGTTATTAGGAAGTTGGAGCG
TTAGTACCTTTCTGACCCCAGGATCCAACACCAGTGAGTCTAAAGCTATCCTTTCTTGGG
TAGCCTCCCGTGTGGACCAGGCCATAGGCGGTCCCGTGACGGACGGTAAGTCTAGAGAGC
GAAGCAAAGACGTATTAATCATTTGTCAACTCTTAGCTTAGATTGGCTTCGTGTTCCCGG
AAGCTGAAGAATAGAAGTCAAACGACTTTGATAGCGGGGAAGGGCTCATAAACAACCGAC
ATCGAAAGGAGATCATCAATCATACATCGAAAGCTATGCCTATCGCTTCCCCTCACGCAC
CTACGAGGCTATGCCACCACAAAAGCAATCGATCTGGGTCAAGGGTCCTTTTGAGCTCGA
GATTTCCACTAATCATTCCGACTAAGGAGTCATACGTGAAAAAATGATGCTGTCAACGGC
ATCTTACGGGTCTACTAGAAGACAGATGGAAAGAAGTAGACAATAAAAAAGTCTAATCGC
CCTTCAAAGGAAGTCGAAAGTCCCTTTCTTAGTAAGAAGGGAATTCAGAATTGTTTAGAA
AAAGCAATAGACCAAAGGTCCAACTCACCCATACCCATAGGCGGACTGATTCGGAAGATT
CTATCCTATCTAAAGAAGAGTGCCTCCGCTTATATTTTCTATTTAACGGGACTTGAAAGC
AAATGGTGGATAAAGTCCGGCACCCCTTTTGTCCTTTTTGGCTGTCCCAAGTGCAATGAA
AGCGGGTAAATAAAGCTTCAAGGTCTCAAAGCATGAAACGATAGGATTGAGAATCTAATA
TATAGAAGAAGATTCAGTGATCCCGGAAAATTGCATCTCGGAACTCAAGTAGTGCACTTA
GCGCTAGCAGACGAATCTTTTGATCCACTTATCCGAGTGCTATATAACTCATTATAACGT
CCTAGCTCACAACGATGCGGAAGAACTTATATTTCACGCTTAGCGATACTTTTTTTTTCG
GTTGATGAAATAGAGGTTGACGGGGACGAAGGTTATAAATCATCAATTGAGTTCGATGCA
GCTACAGATGCTTTTCCCAAGAATAACTCCATTGCGTACTGAGACTAAGTTGAGTTTGAG
ACGAGGAATTCAATATACTGGGATCCCCAATTCCTTCTTTTCAGTGGGCTGTCTGGAAGA
GCTTGTTCTCTGGGGTTTCATAAAGTGAAGTTCTTTTCCACAGCCTGACTCTTCCCGTCA
CCCTTCGGCCAACTTTCGGATCATCTTCTTGGGTTGGGAAAGATGAGAGTAGGTCTTCCC
TCTCCTCTCGCCGATGGTTTGAGAGTTGCGTTGGCGTGACGCCTTTCTACTGATATTCGA
GTGCTTGAGTTTCACTCATGTTATGCCTTTGGCCCAGTTGTTGGATAATCGATAGTTGTT
GTCGGATTTCCCGATGTTTTAGCAGCTAAACTGATTGCCCGATCCGATATAGTAGCACTG
GCTGTCTTAGACGCGGACTTCCCCTTTCTCATGCCCCTATTAGATTAGAGAGTTTCT
>NODE_581_length_962_cov_15.813930
TGGTCGACCTTAATACCCTCATCGCCCCTTTCATTCCATCCTTCAAGTCAGTCAAAGTCT
TCGGCACTTGAGCATGCTTCCTCGGAAAGGAGAAATGATGGCACCGCCCCGGCATAGAAT
GGAATTGATGAGGTTTACCCAGATCTTGATCTTCTATCCATCATGTCTGAAAGAAGCCTT
AACGGCCCGATTCGATCAGTGATCGTATGTAAGGGTCCTCGTTTGAGGCTGCCCGCTCCG
TAGCCTATTGTCTTGGGAAAGTGGCCTGAGAGTGCTGGTAGTGTGGATCCCTATCGTCCA
ATCTCATAGGATGGTCACAATCCCGATAGTCAAATATCAGGAAGAAAACCACTGGCCTGG
CTGTGACAAAGACATATCTGCTAGAACGAGTGCTTTAAGAGTGCGGTCATAAAGTCAGTA
TTTCTTTCCCTAAGGGTGCTTACAGATTGCTTTGGTTGCCGCGGATGTCAATCTCGTAGT
TGTGAATGAAAGAACTGGGAAATTCTCCTTCTCCTTGCGGGAACTCTCTGCTTAACGCCC
TTTCCTTCTTGCTTATTGGAAAGACCGGTCCGCCAGCCCATTGTACCTTCATTTCTTTCA
TGTTAATGGACATGATGGGGAAAACAAGCGATTTGCAAAGAACCTATAACAATCGCAGCT
ACTTCTGAAAGTTCGTTGTATCTAGTTCATGTGCAGCTTCTTAGACCAACAATAGGAAAA
AACCCTATTCTTATTCTATTCCCAGCCCGGTAATTCCTTTTCTCCAAGCAACAATAAAGA
AAAGTCAGATTAAAGGAAGAAGGAAAGCATTCATCCCATATCATGTCATCTCCCCTTTCA
TATCATATGCAAGACCGGCTACTGGTTGGGCTGACAGGTTCACAGCTCCTACTTGTGGAT
CGTCCTCCCTATAATGTCTATCTTTCCTAGGGTAGGGATCCTGTCCACTTCTTATCCTAT
GGATTCCATTCCATATATGGAG
>NODE_585_length_144_cov_6.548611
TAATCCCAATAATTGTAATGGGTTATTGAATTTTTCATCTGTGGGATAGTATATTCCCTT
TGTCTGAAGGTTTGACCCCAGTCTTCAGCAGTTATAACTTGCTTGATGATAACTTTGCTA
AAATTATAAACAGATCCAGTCTGTGGATTAGGAGTAAAGTGCTG
>NODE_591_length_2952_cov_17.344173
TGTCTACTACAGATGATGAACAGATGCTATCTTTCTGCCCATTGGTTTCAAATAGAGGGA
TTGTCAGATGTAACGATCTTACAGGTATATGCCATAGGAAGATATAGCTTATTCATGCCT
TTTGACTAAATAGAAATCGGCCATTGAGCCAGAGTCCTGCACTCCAGAGAGCAAGTAAGG
AACTCCATAACTAGAGGAATTGGGACAGACTGATAGAGCATACCCTTTTTTACAAAAAGA
GTGACAGAGAGATATCAGGACGGGAACCAGTATCGAATAAGCAAAAGAAGGGAACCAGTA
AACAAGCAAGACAGCTAAGCAGGAATCGAGATTGATAGGAAGCAAGCAACTGATTGATTG
CGCATTAGAGACTGAGGTAGTATTCCTCTAGAGAAGGAAAAGGAAAGCAAACAAGCTACA
AGGGATGCCATTAAGCAAGAGGAAGTTCAGCATGCCTGAGCTAACACAAGGCAAGAGCAG
ATGAAGTTGACGTCTATAAGGCAAATTCAAACCTTTTTCGGGCTTTATTACTCAAAATCT
TCTGCGAGGATGCCTTTAAGTAACCAAAAGAGACCTTCAACTAGCAAGAAAGCTACCCAT
TTCTACAACCAAGTTGGGAGATTCCATTCACTCAGTATTCGATAAAGAGAAGGACTTGGA
CAAGACAACGGATGACGCACTAATTGCACCTCCTGGTACTAAGAACTCGAGTGCCGACTG
CTGCTACAGTGTTTTAAAAAGACAGTTATGGCTATTGTAGATTTACGAATTGACGGAATG
GTGCTTTGTTCACACCTATGTTGATCTACCGCTGCTTTACTGGATAGGCACATTTTACCG
AAATGAAAAAAGACTAGCTAGCGTAAGCGGGAGGAATGGGAAGACAAAAGGAAAACCTCG
ATCTAGGACAAGAGCTCTTCCATTTCCATAGAAGGTGGAGGGTAGTGATGAGGCTGAAAG
AAGACCATTATTGGTCTCCATCCCTTGACGATTTGAATGGGTTTGTCCCGCGGATGACTT
TCTTTTTCATCAGGTGCTGTTCGAGCTCCATTTCTTTTTCGAACAAGGATTTCCCTTTAG
TCACGCTTGGCAACCTCGGACTGGTCCAACTACTTTTTCTGGGTACGGCCACATTGGTTG
GCGGCATAGTCTTCCGTAAGCTAGGCGGGTTCCATGGTTGTTGCTCTGACTTTGTTTCAC
TCCCATGTCTAGTTGGAAATCCGGTCTGTCTAAGCCAGTACCAAGCCGGTTGAGTTCCAA
GCGAACCAAAAGAGCGAAAGGAGTCAACGGTAGCCGACACCGGTTTAGTTACCATAGCCC
TATTAGCGGACTCAAGGTGACTTCTAACTTCCTCAGAGCACACAATAAAGATTGTCGGCT
TAGAAAGAATTCCCTCGATAAGTTAAAGGGCTAAGCTCAATTCCCGAGAATATAGAAACT
TTGAAGCAGAATTGGATTTCAACTCAGTTTGAGAAGAATTGGAGAACACAGTACGATTCA
AGCTGTAGGAACGAGTTTCTTAATCTTTCTGTTTACACAAAAAAATCCATCCCCTCGATG
GAAAATAATCAAAGTATATCACGTAAGACTCTGCTCTAGTGGACAGGGATAAGCTTATCT
TGTTAAAGTTCTTCTAGCTGTATACCAGCTTTATTAGTCTACCCATCGTCGCTTCACCAA
TTACGTTGGCTTCCCGCCCTTGCTTCAGTTCAACCCAGTTCTTTCAGGTATAGATTCTAT
CTGGGGGTGGAATAAAGGGTTTTAGTTGGTGCTGGAGTCCGCCTAGTATCTTCCATCATT
GATGGTATCAATCTTTCCTGTAGCTTTAATTGAGATTTTCATTGTTGTGCCAGTGTGGAC
ACACCTCAAGGCATGGCTAAAGGGTCAGCACTCTTAGAAGACGGAGTGTTAAGAATCGGA
ATACGAAGTCAATATCACTTAAAAAAGTGAACTCGAATCATTAAAAAGGTAGTTGCTCCA
ATCTTCCCCTTTATGGAATAGGTAAAATCCTTGTTTTGTAATCTCCATAGGGGAAGTCCT
ATTCGGCCAGTTAACTTGCTAAGTCTCGGCCCAGTTTCATCCTCCGCAGGACGATCGTAG
AATAAAAATGTCGGTATCGAAGAATAAAGATGGGTTAATCAAGACAAGAGAGATAGATTT
TGCGAATCAACAGACAGATATATAGTTTGTGTGCAGTGAGGGATCTCTTTTAGAGCCAGA
CTTTTAGTACTTTCTCCCTTGATCCAACATTTTCATTGTTTAAGGTCATTGACTTTTACA
CAAAAGCTAAACGAAACAAGGGAAAAAAAGGCTAACTCAGTTAGATTAATTGGATTGGGT
TGGATCGACATCATCGAAATTGGTTGACAATTCTCAAGAGAATGCTCAGCTTATGATTGC
AACTTCCACTCCTTCTCAATACCCATCAAAAACAGAAGCAAGGGCAGAAGCACTCAACTT
AATAGGATAGGAAAGAGCTGTAGGCGAACTCCCAATAGCTTAAGCAAACTCACTTCCCGA
CATCTACTTAGCCTTCTTTATTGCCTCGAACCTTGTTCTAAAAAAAATAGGCAAAAGGGA
ACTCTTTACTCTATCTATTTTATTCCGCCATAAGCATATTAAATAAGCCAAAGCTTATTC
TATTGCTGGCTCGCTAGAAAGGGGAGCCTTTAAACCGTTTAGCTCCTTGAGCCCATTAGC
TCCTTTGGAAGGGTAATCTATCTTAAGGGAAGCGAGGGAACAAGTGCAACCAATATTAGC
ATTTTGTTTTGATAAAGAAGAAAAGATGCGAGCCGGAAGGACGACGAGAGATGATCGCTC
GGAGGAAAGGGGGACAAGCTGAGCTTATAAAGATATGCGGAATGCAACAATAAAGGGGAA
CATTAAACTTCTGTGTTTGGCGTGGACCCTTTGGTTCTTTTACCTGGGAGTAGTAAAGCT
TAGCGTGGGACCTCTTTACGGCGAACTGAAGA
>NODE_622_length_512_cov_17.283203
GGCCCCCCCGCTCATGAAACGGCTCTGCTGCAATGGATGGCAGAGGGTCCGTAGTACCCG
AAGCACTGGAGTAATCCAGTAGACGGGAAGGGGCCTAGAAGTGTCTACTACTACACCACA
CTACACTTGGCTCTACACATTTACAGAGTCACCCCTGTCCAGTGCCTGGCAGAGCTAAGG
GGCCTTCAATCCTTACTCTTTATCCCCATCTTCACCCAGGCTAATGGGGCTTGACTTATG
AAGGGGGGAGAGTCGAGCCTCGAAATGTTGAGAGTAATTGGGTTCCAAACCTTTTTTCAA
CATAGGTGACAACGAGCGAGGCAGAGATGGAAGAGAACGGGAATAAGAAGCAAGCTCGCC
TTCCTTTTTGATCATTTTGATAGAGGGGGATGGAGAAAGTGGACAAAACAGACTCGCATT
TCTCATTGAACAAATACAGGAAAAGAAGAATATTGAAAACGCTTCTAATCGTAGAGCCGT
GTATTGTAAGTGATCCGAACCTGCCTGGAGCAAGCCTCCCATAGAGGCAAGT
>NODE_682_length_2243_cov_18.364691
AGAAGAAGAGATTTCCTACGCTTCAAATGCCATATAGATATCACCGCCTGACCTTCGCTT
CCTAACCTCACAAGGAGGAGAAGGAAGACCAAGAATGAGGTTAAGTGCACCTTCCTGAAG
GGTTGGTTCAAGTATGAAACTTATGGAGAAAGCACGAGATTACTTACCTTATATATTGAA
ATTTAGAATTGGAAGCCGTGTTCCCGACCCAACGAAATAGCAGCAGACGCACCCCAAGAG
ATATACTCCTCAAAGTAGGCTTCCAACGGTTCCTTCAGTAGGAGTTGTCTTATCCCCCTT
TTTAAAAGAAAGCATTGAAGAGGAGGTAAATAAGACGACTAGTAAGAAAGAAAAGTCAAT
TGAGAGATGGGCCCGGAAGCGGGGAAGTTTATAATCTTGGTTTCAGGTGCAGCCCAGAAT
AAGCTGAAAAAGAATCTATCCCCGGGAGTGACATATTAAAAGGAAACTTCCTAAGGCGTA
ATCCCAAGCTTAGGGAGATAGTTAAGATACCCACGAGCAGATGTTCTCAAATAGGCAGGG
ACGCTATTGATCTTTCGGAATAGAATGGGCACTTATATTAGATATACCATTTGAACCCAA
GAGCCAGAAGCGAAGTTCCATGGTAGGACCGGTGGATGAAGCCTAGACTCAAGGCCTAAC
GGATACCAGCGCCCTATAAGCCCTAATATGCTGGGGAGGTAGACGAAGACCCCTTTCCGA
TAAGGGTACCAGTTAACCAGCAACAAAAGAGTTAGAGGCTTCGGCTTTTGTCAATGCCTG
TCTTGTTGTGGGCTGGGTTTGAAGCTGGCTTCTCAGTGTCACTGTAAAAGTGACTGTGAG
TCTTTGGATCATTTGTTCACCAGCTGTCCGTTTACTGGGCATTGTAGGTCTTGTGTTGGC
TTGGCACAGGTTAAATTGCAATCTATCAGGCTTCCACTTCCGTTTTGCTGGCTCCATAAA
GGGTTTTATACAAACCGTCTGACGAATCTGTTGGACTATCTGGAAGTCTAGAGTTCATTC
TTTGATGGTCAGTGCGCTACTCTAGTTGAAGTCAGAAAGGCTGCCCTTGATTCACTTCTT
GTTATATCTAAAGCAATCGAGGTGTTATTGCGAGATTGTGGCATTTTCTCCACACTTTCT
CTTCCTCTTTAATCCGTGCATAAACCATCCTTTCTGGCTGTTCGATGGCTTGATAGGAAT
GATCTTCTTGTTCTTAATGTAGATAGGGCCTCGAAGGGGAACCCAGGACCAGCTGCCATT
GGTGGAATCATTCGACATAGTGATGGTCGATTCATTGCAGGCTTTCATAGATTTATTGGG
CAAACAATGAAGCTGAAATTCAAGCTATGTACCGTGGTGTTCAGCTTTGTCTCTCCCTTG
ATCTCAAATTGGTCCAGAGTGATTCGATGTTTCTAATTCAGCTATTGGCGGGTTCATTTC
CAGCTCCTTGGAGTTTCTATTATGGTGTTCGATCTATCCTGAATCTGGTTGCGGCTCACT
CCTGAACATTTCTTCATATCTACCGGGAAGAAAACCAGGTTGCAGACAAGTCAGGGAAAA
TGAAGATTCTCTAATTCGCATTACGGGAGCGGTGGGTATGATAGGCTTCGGACCATATAA
ATAGGTCTGTTGAACAGAATCCAAGTCGAATGTCTCCCGACCTTACGACCAATGTGAGAA
ATAGACTGAATTCCTCCTATCAAGCCAGGGAAGCAGATATGCCAACAAGGGGGTAAGCTA
TACAAAGACACTCGTCATTCTATAAGAAAGGGTGGAGTCGACTCGTACTTTGCTAATGGG
AAAGGACGCCTTAGTGACTCCCCCTGCTACTCAAGAAAGATGGTATCTAAGATAGTGGCT
CGTGTATCTGTTCCAAAGGGGAGGCCATGTCTTTTGAGAAAAGAATATCTGGTTTGAACT
CCTGGATAAGGTTTCATTCAACTAGTCCAATGCCTGGTCTTTTGCTTTGCTTTGGCAGCT
GCTATTCTGCCTTTCATCGAGTGGCCTAACGCTTCCTTTCCCTAATTGAATGTTCTCCCT
ACTCTAATAAATAAGAGAAGGAGATCCCTAATACCTGCTCTCAGTTTGTTTGTTAAAGTC
AGTCAACACTTCTTCTGACTGTCCTTTTGTGGTTGTGCCTACTGGGAACCATAAACTCGT
GGGCAGATGAGGTAAGGTTGGCAGAATAGGCCAATAAAGAAAGAATATGGAATCCCCGGC
TTTGAAAGGAATTGGTAGAGAATGACTTGAGGCCGTTATTTCA
>NODE_689_length_109_cov_2.844037
CCCAACGTATCAACGGCGTAGCTCGGGACGTGAGGCTACGACTCGGCACATGGGAAGGCC
GGGTAAACTTCTCAGTCGCACCGATGGACGACTTCAAAGCGGTGCTAGGCATGGACTTCT
TACGCCAGG
>NODE_703_length_90_cov_3.588889
GACCCCATAAAAACCGCACCACACTTCGCCAACGCATTAGAACCATCATTATTGACTTTA
ATGATGGAATTATGGATAGAGCGGACGTTACGCGAACTCACTCTCTCTCT
>NODE_725_length_117_cov_5.068376
GGAGTTGTTGTCTGAAGAATTATTAGAAGGATCCAGAGAGGTAACCAAAAAAGCAGATTG
GTCCGATGGTGGATCGGATCGTTTTGAACGAGTTGTTTCTTCCAGAACTAACATGGAACG
AGCCTTATAAAATAAAG
>NODE_738_length_1369_cov_16.541271
AAAGCATGACGAGAATGAGAAAGTCGAGATGAAAACCGCAATTCAGTGGTTGTTAAAATT
AGTTGGATTGGGAAAGATTGAGGATTCTACGATGTCGAAAGGATTTTTGAGAATGATGAA
GACTAGGATAGGAGTAGGAGGACGTAGTGGAGGCTGGAGGCGGATCGGTTGGAACGCGAG
CTAGCCGCCCGGGGGGTTCAATTCCTCCCCGATTCCTATTTAATCTATCTTCCCTTGAAA
GAAAGGATCATAGAAGTTCTCACAAAGTGGAGAAGAAGAAGGCAGCTCATTTCGGACCCT
ATTGGAATGAGCACGGCTAGCCGAATTACTTGTTTCATACCCTCAGAAACTCACCTTGTT
CCATAGTTCGCGGGTCAAGGTTCGACCCATACTTATTCATGTCTACGATTGAGTGGCATT
TGTATTTTTTCCTCTGCAATTCCCTAGAGACTCCTTTACTGTACGACTAGTGAAGAACTA
AACGAGAGCTGTGGTTGACCAAGCATGGGAATAATTGGACGTAACTCCTACGTCGAGTTG
GATGATAATCTCAACTCTCTTTTCTATATGTTTACCAGGCATTGCTGGCAATTGCCCCTC
CCTTACTCGTCGCCGTCTCATGGCTATGCGCCGCATTTTCTTAGGGGTATAGAGTTCTCG
CGCGGCTTCGCGAAAGGGCCGACTTGTTGATATGCTTGTCGATATGGAATTAGATCCCAA
AGTTTCGACCACTCACTATCGTCAGAGAAGCCCCAACCTCTTCCTTTCTATACTAAGAGT
CATATTCAAAGGTATCCCAACACCGGTAATGCCCCATCTCTTAGTCAATCCGCTACGCAC
CTTAAGCGCTAGAAGGAATCCGGAAACAGGTGAACCTCTTAGAAGTTTCGATCTTCCCCC
ACTTTATCCAACTTAGTGGAAAGCAGCAAGGAGAGCAGCAGGTAATTTATTAAGGAAGCA
AGAACTCTTAGGCAAGGAGGGGCGTAGCGCTTATCGTTTAAAAGGAGATTTCTATTGTTC
TTTCGAGATGCGAAGTTAATGGCATAGAGGCATATTTATATGTAGTGGTTCTCCCGAGGC
ACATGCGAACTCAGAAGCAGCAGCAGCATTCTCTTTAGCATCCCGCAATTCCTGCTTCTT
GATAGCATAGGAAAGATAGAAAACCAGTAATCCAGCATCTAGATAATATTTGTTAATTAT
GGAATTGATTTAAGTTTAAGTAACGCAAATATTTCATCTTTCATAGTAAACTCTCATGTA
GCGTTAAGAAGTCACTCTTCCAATACGAGGTAGAAATCATAGCTCTTTTCCTTTAGCTCT
TACACTAAACTAAGTAGAGTCTATATCACCGTAGATGCTGAGATAGAAAGCTTGAACTTA
GCCCTCGGG
>NODE_770_length_472_cov_13.682203
TCAGGGTCGAACTGAACACATGGATGTGCATTTTATCTTCTAATAAGGGAAAAGATTCAG
CAACCTATTGCCTTACCTCGGCTCTGACGCATCTTTGTGTACTTCAAATGTCTTAGAAAA
ATTAGATTTTCGCATATCTACTATACTATACAGAATTCTCTTCTGGGCAATGGCTTTCTA
ACTTCTTCTTGGGTAGCTCCTAGCTGTAATGAGAGGCAGAAAGCGAAGCGTCGTTTAACT
ACAACCTTCTAAAATAAAAACAAAGCATCGATAGTAATTTATGGATTATATACAAAGGAT
AGTAACCCGGCCGGCTAGCGATAAAAGGCTTGGACCAGCTCCTTGTAGGGTGTAATTCCA
TTTGTCCCAATGTCATCAATATCATAGTATACGAACAGGTCAATCGATGATGAGTGAACC
TTACCCACTTCTTTCTTATATTCTTTGTTGGCACACGCTAATGGAAGAACCAAACAAGGG
AATGGGATGATC
>NODE_810_length_633_cov_20.023697
GTGTTAAGCATATCACAACATATGCCTTTCTTTCGGGAACATTAGACTAGTATGTCTAGC
TAACTAAGAACAAAGATTGAGACCGGCAGTGGTAGAACGAAGAAGGTCAACCCCCGCGGC
TAAGGAGGTCAGGGAAACCGCTAGAATAACCATACTAAACTAAAGTGCGGCGCTATACTG
GGATTTGTAGCCTGGCAATCCCGGTACGGTATAGCTGAACTACTTTCTACAGGCTTCTCA
ACATATTCTCTCACGCTACCCGCGAAACAAAGACTGACACCTGTAGCAGCATTGATAGAT
GAATCCGCCTACATCGATACCGGAAGGATGCCTTATCGCATTACAGATAAGGTCTGGGAT
TGGCATTTGATAAAGCTCTGGGAGACAAAACCAATAAAGACAGGATCCCAATAGATAGAA
TGCAGATTCAAGATTTGATAATCTCTGCCAAATTTCAAACTAGATGATAGCACCAATCCA
CTCTCACTTTCACAGGTGTGACTTTCGAGTTTCCTAGGAAATCAAGTACGCTTGCTTGCT
TATTAGGCCATCTTATCTTGTCCTTTCAAGTCCTAACCCTGCCTTGCTTTCTTGAAAGAG
TCTTTGAAATGGAATCAAGAAGCACTACAACAATAAGCTCAAACTAGAAAGCT
>NODE_828_length_113_cov_7.663717
TGAGCATACTTTTCGAAATTCCAGAGGTAACAAGTCACTGACTGAATTCCTTGCTCCAAA
GTATCGAATTCGTCAAATAATCTTTTCCTGTCCGTGTCGGATATGAAAAGTGATATCATT
TTCTGGACAAAAT
>NODE_830_length_1366_cov_14.468521
GTATATAAGTAGTATAAGTAAAGTAGTGCTTTAGACGGCTAGTTCTTATGCTTGTCGTTT
GGAAGGGTAGCACTAGTGTAACTTGTACTTTCCATAGTCTAATGTTAGACTAAAGCTCAC
AAGGTTATCTGATCCGCCTTCATTTTACCTTAATAGGCCATATAACATATGGTTCCTAAG
ACTCTCACTAATATTGATGGATTGACTGATGGATTGACTAGCCTTCCCTTTGTAATCTTG
CCTAAGATCTCCATATTGAGCCAGCTACTCTATCAAAAAAGTGCTTCTTAGCCAGCCCTT
CTCTACCAAAATTCTATCGAGCCATTTAAAGAGCCTAGTTTCTAATCCATTTCTTTCCTT
CCAGGAATGATTTACCTATAGGTAAGGTACAACCGATCCGAAAAAGGTACCCATAGAGTC
CATGCGATACAATTGGATAAAAAAGGTAAGCAGGCTTTTATTTGAAAAAGTTCATTTTTG
AACCTGCCATTGATCCAGTTTGAGTCCTCTTTTTTGGGCATACAAAGTATGTGCTGTATG
TGATCAGGGGAACCTAGTATCTTAGTAAGTCTAATCTCGCTTCTCTTTGTTGCAAGAAAT
GAGTTCATAGACGCAGGAGAAGATAGAGTTCCCGTCTAAGCGCTCGAAAAATCTGGCTTT
AAGCCCTTGCGAGTTAGTTGGAGAAAGATTACATGAAGTGGGTGGTAGTTTTTTCCTTCT
ATCGGGCATGCCTTGTCCACAGTTTCAGTTGTGGACTAGTGACTGATGGAGTGGGGTTTT
ACAGCATACTCCATTGGAAGTATGAAAGCCTATCTCCTTTTAGTATCTTAGGCAACAAGC
TAGCTTTTAGGATAGCAGATTCTGTTCTTGGACAAAAATTTCTTTGAAAAAATGTTTTGA
AAGTCAAGATGAAAGCCAGCCATCCGCATCTAGTTCTAGAGTGGGAAATTTATACCAATA
GTATGAGGTATTGACCTATAACCATCCCGAGTCTAAAACAGGGTGAAGGTTAGTTTCCTT
GCGGCTGTCTTGCCAGCCCTCAAAATCTATAGGATTTTTTCTGCTATTCCTATACCTCTA
ACACTTTTTCCATAGCTTGCCATGCCTGGTTGGGATATTTCCAGATATATCTAAGATTCC
ATGCTTTTTTGAAATTCTTTAATAAATGTCTGATTTACCTGATCGCTTAGAGGATGTATA
GCTCATAAAGGAAAGTTTTTGATACAGATTATCCGTTTTCGAGGTGCCTTTTATCGGCGA
ACTTTTGCTTTCTTGGTGTTTACGTACCTGTGTTTCCAGTAATGTAAGTTAGAAGAAAGG
CATCAAAAAAAAAGCTCTTTCTTCCCTGACCTAACATCATCTTTCATGTGGACTCTTTCC
GGTATT
>NODE_837_length_104_cov_17.057692
GAAAGTGCAATCGCCGACTTGTTATCCACACAGATGGTCGTTGGTTCTTCTTGTGGCCAT
CCGAGCTCCTGCAGTAATCTTCTAAGCCAAACTGCATGGCAAACAGTAGATGTAGCAGCC
ACAT
>NODE_847_length_346_cov_6.838151
AAGTTCCAACAGATTTTTCTCTTTGGATGCCCGAAATCCTCACCGAGTAGCACAATTACA
CGTGAAGAAGAAAGGAAATGGCGGTTCTGTAAATGAGAATGTCGTAGTAGTAAATAGTTA
TCGAAATGGTGCTATTAGTGATGTAGATGGTGACTGCGATGGCAGCATATGGGAAGAAAT
TGAGCATGTGGAGGTGTTTGCGATTGGGAGTAGGAAAGACGCGGTTCTGGATTTTTGTTT
GAATTCGCCTTATCTCTCCCCGGCTTTGCGTTTTTGGTATGCTTCAATCAATTTTCTTTA
TCCTACTTTGCTGTAATGTTTGTATCTATTGCTTACACTGTTTTTTTTTTAGAATATATA
TTTTTC
>NODE_861_length_386_cov_21.782383
TTCGTAGCCCTGCCATGCCAATCCTTCCTCTGTCTTCTCTTCAAAGCTAGCCGAGTCGTT
CCCCTTTCGGTGAGAGACAAAAGACTTTTGACTTAGAAAGACTAGTTCTTCCTCTCCAAC
AGGTTCCATTCCTTTCTCTTGCTTCAGCCTCACCCTTCAGTGGTCGTTAATTACATCAAA
CAAACCATTAGTAGGCCAGTTAGAGCACAGCTTCAACAAGCGTAAAATACTCCATTTCTT
CTTTCTTCTTAAGTGCGTTGGTAGCGGCTCAGACATCACACATTGGTCTCCTATTGGTTG
GGATTGAACCCTAGCTTTGCACTTAACTTCTCCGCGCTGGGGCGGTTACCAATTGAACAG
AAGCCCACACTTGGTGATTTAGAAGGTCTTTCCTTCTTCATTCCAT
>NODE_977_length_189_cov_949.735474
TTCATTCCCTTTTTGAGAGAGACTTTGGGATTATACTTAAAACGAATAGTTCTTCTACTT
TTGGGTAAGGAAAACTTGCGCAAAAGGCTTCTTATAGGTCTTCATACGTTGAGGGTTCAA
GAGAAGGCCTTAAAGTGCCTTTTTCTTGTTATTGCTTTCTTGCAGCTCCTTTAGAAGTCT
ACTTTTTGGGTGGTATAGACGTCTCTTCC
>NODE_978_length_102_cov_4.823529
CTTCAAGAACCCAAAATGGCCTCCGCCGCCCAAGCACCACCATTATCTCCGCCATCATCC
GACTCGGATTCCGATTCCCCTTCTACTTCCGGCCATCAACACCACCACCGCCATAATGAT
CT
>NODE_980_length_1112_cov_18.951439
AGAGATTCTCTACCGAATCGAACTCAAGCTCCTAGCTAAAGACCACCTGAAAGAGGAGCG
GATCGGAATTTGGCCTGATAATGACGCTTTTCCTTGACGAGCTCATCTAAAAAGTATAGG
AAGACATACGAAAGGAAGAATGTAGAACTGCAAGAAGTCACTTCCAAGGATACGGATTGC
GAGACTCCCGGAAAGACATAGAGATACATTCGCGCGGCTACAAGAGAGTTCTTTAACTGT
GTCAACCTGCTTAATGAATGGTTTGGGGCTTTCGTTGACAGTCCCCTATGAAGACTTCAT
CCGTCATCACAAATGGTAGCTGCGGGACTCTATCTTTTGTCCCATGAAAGCCAGCCAGTC
TCTCTCCTTAAACTTCCGATAAGATTCTAGTTCCATGAGTATTAAATAGCTACCTGCCTT
CATCAAAGTTTGTACGCATCTGCCTCTTCCTGTGAATGCTCCTTTTTAGGATATGTAAAT
ACTGGCATTTCTTCCGAAAAAATTCTCAGTTTCAAAAAAACCTTGCGTGTGTTCATAATG
AGTTGACGGTGCTCTTAACTCGAGCTCACTAAGTGTTGAGCCTTAACCATGCAAGATGGG
GCATTCGATCTACGTAAGATGAAGTTAGCCAAGTATTAAGCCTGCCCATGCAGAGCTAAC
ACTTGGTCTACGCTAATTTGTGTGGGATATCTACATCGACTTTTTAGTCCACATCGGATC
AAGACCTACGTGGATTGGCTTGCTTCCTTGAGAAGACAGTCGTAACCATCTGGAAGTTGT
TCTCAAAGCCTCCATAGACAGGTGGCAGCTTCCCATTCAAAGCTTAATCGTTAAGTTTTG
TCAATATGGGGGGAAAGTCTAGAGATTTCCACCTCGATTTTACGGTTGGTTGTAAAAACT
ATCCGCTTTAGGTGGTAACCATACGGACACCGCCTCTTTCTCTCGGTTGAGAGAGCCTTG
GATTGCTTTCGGCAAGGAATTCTCTATCTTAAAGATGGTCTTCCAGGCCAGTTCCTCATT
CAAAAGCGAAATCACAACAGTCTCATTTCGTGCTTAGGAAAGAACCTGGGGCAATCACTC
TTTAAGAAGGTGCTCCGTGGAAGGAGGTGCATTGACCTTGTCAGTTCATAAC
>NODE_1025_length_177_cov_6.293785
CTCTTATTTTCAGGTACATCCTTGGATCCTTCTGGATACTGAGCTTGTTCTACTACAGGT
CCGGGCGGCATTCGCCCAGTATCAGCAGCTTGTTTTCAGTTTCTTCTATGTTTTTATTTG
GGTGTATCTGTATGGACCTGCGTGAGTTGTGTTGTTTTGGGTGGAGGCAGTGGTCTCCAG
AGTAGGGTTCAGCTTAC
>NODE_1067_length_521_cov_18.633398
GTATAATAATGGTAGACGAGGGAAAATTCCTTCGATCAAGTGAGGATAGGCCTTTTGCTT
TTGATAACCGATTCTAAGGAAAGCAAACTAGGACGCGTTAGAGATAGCAGGTTCTAGGGC
AAAAAAGGAATGTTGTTCCATCCTTTGTCAAGGTCAAGTTATCTTCGCTTTCTGTTCCTG
TTGAAGTGAAGTTCTAATTAGAAAGGCATATATTTCCATGTAAGTTGTATGCTATCCAGT
TGGAGTGGCCCCTACCTTTGAGGTAGGCGATATGCTGGAAATGGAACTACATAGGTTGTG
GGAATTGGATCAATTTGAACTGATCCAAATCAAAGTACCCCTCACCTCACGTATTGGCTC
TCCTTCTTATACTTTCAGTCTAATCCTCATTCTCAGCATCAAGGGGCTCTCGACTAGAAG
ATAGTGGCTAGTAGTCGATTCTTCGGAGTTCACAGCCGAAGCTGCATTAGTACAAGCCCT
ACCCTACCATCCGAACTTGTTGAATCAGCATCGTAATCAGCAGCAGCCCCGAGAGTCGCT
C
>NODE_1084_length_1013_cov_18.154985
TTTTTTTACAAAGAGAAAGAGTACCTCGGTCTTCATTCCGTTATGCTTTTCATATCCCCT
CGACGTCAAGTACCGTCGATTGCCTTTCTTACTGTCTTAGCTGTATGCTATAAGACTTTG
CACTAAGGGGTTCAGATGGGGGATTACCCCCTTAATGCTTTCCCAAGCCCAACTTTCCTG
AATCGGGTTGCACTGATTAGGCAGAAAAAGCCATCCCTGATTCAGCTTCCCGCCTAGTCT
TAGATAGGGAGAGAAGTCAGGCACGAAGACTTTCCATGATGTGGCGATGTTTTCGTTCAG
CACGCCCATTCAAAAGGCAATTAGGCCAATTAGACGACTGAAGGGAAGGTGCGAGCAGAT
AAGGAACTGTGGAAAGGCAAGGGAAGCCGATATATCTCTTCTTCGAACCGAACAATTGAA
TCTGAATTTGCTAGGCTCTTTTTAGAAAGACCAATGAAACTGAATCAAATACAAATTAAA
AAGAAGCTCGTCGAACGAGTAGCCTTTTAAATTAAACAGTAAACCGATGATTATTCAATC
CACTGCTTTGAAAAACCTTACCTAAGACGTCGAGCAATGAGAAAAGAAAAAACCTTTTCT
CTGAAAGAAGGTTAGGGCCTAAGAGTTGTTGACTACTCGCTCGGTAAGGGTTAGCGGCTC
GTAAGCTATCTGACCTTGTGGTGACGACCTCTATTGAATGATGAATTCCTTCCTTCTTTC
TCTACTCTTTCTATTATGCTGTCTTAGTTCTGTGATCTAGGTTTCCGGGCTATCTATGCG
ACATCAACCAGTACCACAGCTGCGGGACTGTTTGCTTGTCTAATTAAACAGAAGAGGATA
GCTAGCTTCCTTCTTTCTGATGTCCTATAACTCGGTAAAAAGCCTTAACCTCATTCTTTT
CCTTGAGGTCGAAATTGTGACACTGTCTCCGGACTGTCAACCTTCGGTATAAGAGTAAGA
AGACTTTCATTCATAATTCAAGGAAGGAGAGAAAACTCAGCATACAGAAGACTGGGATAA
GCACTTGACAGAA
>NODE_1109_length_175_cov_18.005714
CGAGCCGATTTCTCTATTGTCATGGCATGGCGTTATTCTTTCATCCTGAGTTATGAAGTG
AAGAAGGCCTGTAGCCCGACCTAACCTAATATTCATCTTGAGATGAAGTAACAATTAGGT
GAGATTTTCCATCTCGTATTCTAGAGTGTAGCGAGCACTCTTCCTTCTTGGACACAAGGA
AAATCGAAGTAGAAA
>NODE_1110_length_1081_cov_16.457909
TCCCACGTTCTTTCTTTCCAACACTGCCTCTTCTCTGGTTCAAATATAGATCCTATTTAG
CTATAAGCGCTGGCATTGGAATTCGCCTATTCGTTGTGATATTGCTATTAAGGAAAGAAA
TCTTGTTTTCAAGGTTTGGTAAAAGATTGAGTCTAACAGAACAGGTATTTATTCAGTTGC
CACGTATGGGGCCTACCGCCCTACAGCTTCACCAAAGAAAATCTAACATTTCTAGCAGGA
ATTGAGAGCCCCGCCCAAAAGTCTTATTCTCCGCTAGCCTTTGAACCTTTTTTTTAAGAT
TCTCATCATAACCCTAAATTCTTAGTTTTGTGTCTGCAAGTAAATGACCTATTTTGACAA
GTTTTACGTAATGAGATGTGGCCTGCCTGACTATTCTAGCGATATGGGTCCGGGGGAAGA
TTTTTGCCTTCTTGATCGAAGCTCTATGTATCATTATCGCAAGCTTTTTCAAAGGGAGAG
TCCATCGAATACTCGGATTGGGCTTGGAAGTCCCCGCTGAGCGGTCTGTCTATTGATGCA
CCAGATGCTTGTCTTCAAGCATTTTCTGACTAATTTACTTATAGGTACTATACCAAGCTG
GCCACTATCACTTCATTCGTTCGTTTTGTACACTTCCACCCCTTTCATTTAGTGCTCGTT
CCGGGGTTGGATATACAAATACAAGGATTTCAGACAGTCCCTTGAGAACTTCAAGTTCAA
GCGGAGAATCTTTCTACTAAAGAGTCTTTCTGAGTAGTCTATCAAAGCACAACGAGAATG
GGTCTGACTAATGTGAAGCTAGAAAAGCCAGATGAGTTCAAATTGTACTTTTTGTGACCT
TTACCAGAGAATGGAAATTCTCCATTCTTCGATGATCCAACGCGCTAAGGGAATGAATGT
TCTCCGTATTCACCACTACCCTAGATTCTTCCTTTAAAATCAAAGAGGATATAGCCTAGC
CCTGGAAATTACGACATCACCATAGAAGTTAAATTCCCAGATGTAGCGAACCTTAACATT
GCTGATGCCACGTTATTGTATCCTTCTTCCCTTTTCTTTGGGCGAGGAGTTAGCATTGGC
CAATTCCCTCGTTATAGCCCT
>NODE_1112_length_81_cov_4.358025
ATGGGATTTAATCCCCAGGTAAAAAACCAAGCTTTAAACCATGCTGGGATGTTGACCAGC
TGGCCTTCAAGTTGGAACATGAGGAACCAACTATGTTTCTT
>NODE_1135_length_268_cov_1179.141846
TTCGTAACCTTTGTTATGAACTTCCTAATGAGTCTCCCTTCGGAGTAACTTAGGAACTGC
CTTCAAAACCACCGTTTTGTACGGGATTCCTGGTACCTGGGACTTCTCCTGTGACTGAAA
CTCCTGTCCGTCACTGAAACTCATGAATGAAGAATTCATTCTACTGAATGAAGAATGCAT
TATACGCCCTTCTTTGGGTAATAAAACCTGAAGGAAACTACCCTTTGAATAGGGAGATAG
CGCAGACAAGTTTACAAGGGCTTAAAAGCCCGTAAAACGGGGATATAG
>NODE_1136_length_129_cov_3.015504
CCAAGAGTTTCAGTTAAGATAAGCCGGCGAGCTCGATGCGTCTTTGTCCTCATCTCCATA
AGACTCGACCCCCATGAAATCCCTCACTCGCCACTTCTCTCTGCTTTTTCATCTCTCTTC
TTCTTTCTCTTCTCTCTCTCTTTTTCTTC
>NODE_1139_length_169_cov_6.485207
GCCTTCTGAATGTAACTATCACAGCAAGGACAACGGTCTTCCAATGCAAAATAAACATTT
TGTATGCAATTTGAGCAAATCACTTGGTGAGCGCATGGCAGGAAAACAACATTAACATCA
GACTCACTGCAAATCATGCATGCCTTTGACCTTTGGTACTTGTATTTGGACTCATCTTTT
GCTTTTATT
>NODE_1140_length_146_cov_4.726027
GAGGCCAGCTTTTGGTTGCACAAATCCTTCTGCAATCCACAAACGTACCAACTTCCAAAC
TGGAATTTCAGCATCCTCTGGAAATGAACCAAAGTAAAGGAAGCAAGCTTTCAAGTGATC
TGGTAAATGTCTGTAGCTCAGATCAAGTACTCCCAGGTGAAACCAA
>NODE_1147_length_353_cov_14.903683
TCGGCATGGTAGGCCGCATCTACTGCTCTGATCCACAGACTTTTGAATTTCTCATGCTTA
TTGATCTGCCTCTCCATTTTCTTGAGAAGAGGACTCAAGAATTCAAACTCTTGCTGAACT
GTTTTGATATGATGCTTTAGCAAGGAAATTGTATTATCTCCATGGCTCAGCAACTCCTCC
AGATTTTCCAGTAAGTACTGAATAAAGCCTAGTCCATCAGTCTTGGGCACTTTCGATCTA
CACGGCTTTGAAGCATTCAGATAAATCTCTCTTCCCTTGAACTTGATATACTTCATTTTT
TCCAGCAAGTTCACCACTACAATATTCATCTGCGTGGTAAGATCATCCGTCATTTCATCA
TTGTAAAGGGAGA
>NODE_1148_length_570_cov_7.261404
TTCATCATTGTAAAGGGAGAAAACAAGAGAAGCTAATTCGGTGGCGAGAGATTCTATAGA
TCTGAATAGATCATTCAAGTTCTCGGGTCCTGTGTACTCCTTCCCCGGGGGATCTATGAG
AAGTGCTCTAATGAATCTCAACTCAGTTTCCAGCACTTTTAGTTGGTCAAGTGTAGGAAT
CTCCAATAAAAGTTCATGAAGAGAATCAAGAAATGGTCCCAACACAATCTTATCCCTCAT
ACAACTATCTGAAGATTCTGATGACTTAGTACCTTCCATGCCTCCAATATACATCTCTCT
GAGCTCCGAATTCCATGGTTTAATCTTCTCCAGCAAATTAGAAAGTCTATGCTCAATCTC
AAAAGTGCTTTCTTCAGTTGACTGGTTTGCAAAACAAGAGTAAGATATACGTGCTGCCTC
AACAGCCATGGCTTCGCTACGAGCCAATAGTTTTTTGAAATTTTCAAGCTCGCAGCACTG
TGGCCTAGCCAGAACAAAATCAAGAAAATTCTTGACAAACTGCAGCCTTTTCCTCAGAAC
TGAAATTTGATTTTTGATATTGACATTGACATTGACAACCCAATTGACCT
>NODE_1161_length_150_cov_2.640000
CTCCTTTTCTTCAGGCCTTGGTGTGTATTGAGAACATAAACTACTTGCAATGAAACTAAT
AAAAATGTATCCTCTTTTGCCATCTCATAAAACTTCCTCCATCAAATCGTTCTAGTTTAA
CAATAGAAGTAGTAAGTTCCTTTAAGGTCGCCATTGTGCTTTTTGTTTTC
>NODE_1162_length_105_cov_6.066667
TTAACATTCATGTTCGATCATAACACTCTAATTAAACACCAAGTACAAAATTAACACTTC
ATTTTGTATCTAGGCACAGTAAAAACCCTCAGTTTATATCATGAAGAACACAACAAAACT
CTAAC
>NODE_1175_length_1587_cov_16.106491
CTCCCTTCTGCCTTTTCCTTAGATAGAAGAAGAACAGGGGAAATGGTAGCTATTTCCGTT
CTTGTCGTAATTGTTACTATAAGGAACCGGTAGGAAATTGGATGCCATGGTAGTAAAGAG
AAAAGAATGCACTTACCTCTTATCGGCTCTTCAAGCAAGCGATAGCTAATCCAGCAAGCC
ATAAAAGAAAAGCGGAGATAAGGGAAAGGAAAGGCAACGAACGCATAAGATAAGCACACG
ACTACTTAGTAGACTTATTGGTGGGATGCTTCTTGACGGCTCGGCTCTATAGTAAGCTAT
GGATAGTTCGAGGAAGTTGATCCCCTATCGATACCAGTAAAGGGCGTTAAGGTGAATAAC
TAATACGAACTGCAGCAGAATAGGAGCCGAAAGCCAGAGCTGACTTTCACGAATAAGTAA
GGTTACCTGCGTTCTTCGCGGCTAACTGATGGAACAGAGGGGCACGAGCTTCCTTTCACT
AAGGAACCAATTGAGGGTAGCCTGCGTTCTTTACTTAACCTAACCGGCCAAAAGGTTCCT
TTACCGATAGCCGATCAGAGATTTAAGGTTAGTTAGTTTTCCGTCCGGTAATCAAATTTC
TTTACCGCTAAAAGCTAGCTCAAGTAAGCGTAACGGCATAAGAGAGCAGGAGGAGCTTAC
TATCTATCATAGCAGCACATACAGAGTGCCAGTTCCATTGGGTTCCCATAGCATGCTTCT
TGTTCTATCGTTGAATTTCTGATCTCGCTCAATCTTTCGGGAAGGTGGGCTTTCCGCCCC
ACGATACGGAGGCCTTCGTGCTCCCATGCTATCTCGTCTTTTGCCCGCTCTAATGCCTTA
TCGAGGGATAGGCTCCTATCTACTCAATTCTTCGTTCTAGTGGCACGGCAACTTCGCCAA
TCAATCGGTTCAATTTGTGCCCGCGGAGCAGTTATCGTATAATAAGAGAAGGGCTCCATT
TAGAAGCTTGATCCAACTAGAAATATCGTAAGAAGCCCAAACCAACTGGTGATTTCCGAA
ATTGCTTTGCTTGGTTTTTTGTTTTCTTGCATCCCCATCTTTCTCCTTCGACCTTCGGAT
CCGCCTATGAACTATGACTCTTGACTTGACTGATAGCTTTTAGCCTAAGGGCGAACTCCC
TTGAAACTATGTGATTCCCTAGATCGTATGCAACCCTGGCTGGATGTAGAGAAGCCTGCA
ACTGACACTGGCAAGGAAAGAAGTAAACTACTAGATGATAATTATATTATATCATATTGC
GCGAAACTCTATTTGAAGTTGGAAGACTGGGAGATTTTGAAGGAGGGGGGAAGTCATTAC
CAATTAGCCCAACTAAGTTGAAGATCTCGTTGGTAAGGTGCTCACTTTGAGTTCCGCTGA
CAACGGTCCACTAATGTACTTTCGGCTGCCTTTTTAGGTTATGGGTAGCTGCGAGGTTAT
ACGGATTTAGAGGTAGATCTTTAGGTTATTACTCAGCTGCCTCCTTTTCCTTAGATTCTC
GGAGCTAGCTAGGGTTATGCTTGGATTGTCTTTAGTTTAATGACTAGTCTTTTTTTCTTA
TATATTCTTCCCCGTCTCAATCTTCATCTTCTCTTCCCCCCTTTCCA
>NODE_1188_length_88_cov_4.409091
TAGTAGACCACTATGGAATGCTTAAACGTAGAATAAGTTTGTACAATCCTTGGTTACCAA
TACTTCTTTGTTGAATCGTTGCAAATAGGAAGATAGAGATTCTCCGAT
>NODE_1220_length_1011_cov_15.623145
CTTCTTCCTTCTTTGCTTGGGAATCAACTGAACTAGATGGAACTCGCTCCCATGCCATAT
GTACCTCTTCTTCGAAGGACTGCATCCTAGCTCTCTCTGCCGCAGATCACTTTTCTCCCG
GGCCCTTTACGATTCTAAGTAGACTATTAGGAAATAGGATAATAATCCTTTGCAAGGCAA
GACGTTTTGATGCCTAGTCCAGCAAGCAGACGATTCGCCGAGAATCCCTTTCCAGGATTA
GGTACGAACACCCACAAACCATGTTTTCCTCAAGGTCGCTTGTTTGCTTGCTGGATGAGT
TTCTGACTTACACCAGAAGACAGAGACCGAGGGGATACTCTAATTACCAGTCCGGAGGGG
GTATTTTTGAAATAACAATCCACAACAGGTCCGCTTTCCTCTTGCTTTACCTACCCTAGC
CGGGAGGCATAGTTCGGTTCTTATGGCGGGCTATATTTCGACTCTTTATCAGACTACAGG
ACCAGATTGGTACTGTGAGAAGTACAATGGTGATGAAGTAAGTTAAGAAGACTCGGTTGT
TGGACTATTTGGTTTGTCACCAATTCTCGGCTCCTCTTCGCGAGGAGACGTGAAGTATAA
GGACAGACAGAACGCCCGCTACAGGCTCGTTAAAGCCTCACTCACTGCCAGAAAGCTTAA
GAGTAAGAGAGATAGCAGCTATTGAGATAAACCGGAGGGATTATTACAAGTAGTCCACAG
TTTTCGCTAAAGTAATTCCCTTTCATTTCATATAATATGTAATTAACCACATAATGATTC
TAAAAGGCATTAGACAGCATTCCCAGTACGAGCAAGGAAAGCCATTAACGTCAGTTTTCC
AGCTTACCTTACTACCGGCTATTTCTTAATCCTGACCTCTTTCTTCATTTGGTGCTTATT
GCCCATCCCATCCTGCTATGCTAGTCCTTTCATTCAGTTTTCAGGTGTGAAAGAAGAAGA
GTGTGCTTGCTAGAGAATACCTTTTTTGAGGAATAAGCCCGGTAGTAGTCCTCTTGCCTC
TTAATAAGATG
>NODE_1255_length_90_cov_5.377778
CATCGTTGCTTGGATCTGTCGGTGCCGGGGCCGGAGAGGAGATTTCTGGTGGAAGGGGTC
CCCGGAAATGATGATCGCGATTTGATTCTATGGTCATGGTGGCCTGAGTT
>NODE_1258_length_436_cov_17.447248
TTTATTGGCAAAGGCGTCGAGGTACTCTTGTTCTCGATTATCCTTATTCTTTCTTCGAGT
GGAACTCCTTCAAATCCTATCTTTCGGTACTTGAGGTACAGTCCTAGGCCGCTCCTTCCT
TGACGTAACCCAGCCAGATTGGGAGCATCCTACACCCTTTACTCAACAATGGTGCAATCC
CCTTCCGTCTCCTTTCCCTTTCCATCCTTCACCCGGAATGAATCGGAAGTATGCGTTATT
GGTCGAAGGTAGGTAATCAAAGGATACCTTCTTGCTTCCCGAAATAACAGGGGATGAGCG
AGTATGGTATGGAAGTTCAGTACTGATCTGTGTAAGCAAAATTGATATCTACTTCCCTTG
CCAGGTGCAGCTAGCTGTTAAGTCCCGTCCCCCTATGTATAGGCAACCCAAGCCAACTAC
CACACTCCTTCCGAGTGAACCTTCGAATTTCCTAGA
>NODE_1261_length_394_cov_17.129442
GACGTACGTGGAAAGTGGCAAGGTAGCCCTATAAGTCTAAGGCAAGGGAGCTATAACCCA
TACTAAACCGTTGTAATCGGCATTGACAAACCACTAGTAGTCGTCTCCGGGAGCATACTC
AAGAGGCTTGTATAATAAGGCAGGCCAGGCCCTCTGCGAAAAGAGAGCCAAAAAACAGAG
GACATGTATCACCGTAAACTAGAAGACTTTCGGGCTAAGATGAAGGAGTCTGTAAATAGG
TCCAGTTCGTTGGGTCCCAATAAGGGACGGGAAGTGACTCTTGTTCATCATGCGCCTTGT
GTGCTTTCTATTCTCTATTGCTTGGGAATAAACGATCGCGATGTAGCAGGGTCGTGATAA
CTCTCTTCAAGCGGATCAACAAAGGCGAGATCGGCTCACTTGCCCACCGACCCC
>NODE_1274_length_1354_cov_19.975628
CCCGAGGGCTAAGTTCAAGCACGAAGGATCGATTCATTTATCTACTATTGTCTGTGAGCG
AATGAGCTTGTCGGAGGATTTTTTGAAAAAAGAAGCGGAACGATTGTTGAGATAGAATTT
ACAGACTAAGCACCAACCCATATGTACTGAGGAATCTCGGGGTGGTTAGGATCCCGGCCC
GAAAGACCCGCTTGAGTTGATCACACCCTTGTGAAGGTGTAATGTAAAATCCGGCAGTTA
GTCAGCCAATCTTATGGTTAACGATCAATGAGTAATGGAACGGCTTTGCAGGTTCCCATT
TTAAGGTGTTCGATCCGACAAGCAAGCAATTCATACTAGAGTAAGTGGCTAATCAGGTGC
GCCTGGGAGGGTAGGCTTACCAACAATCTTTCATAAAGAGCCAAAAAGAACCATGGAAAA
CTTTACTTTTAGGGCCGTATGGAAAAGAGGGCTTTCACCGGGGGCGGTCTGGTATCCATT
TGTAGTTGGAGATCCTTCCATTCGGGAGTCACCTTTGATCTTGATATCAGGTATTTGAGC
CCTGCGGCTTAAGCAAAGGACTTTTTTTTACGTCAACATCTGAAATCCAAGCTACCCTTT
CCTTCTTACCCTTAATTCCTTTTATTCATCCAGTTAACGAGCGAATGACGGATGAAGATG
AATAGGCCACGCAACTCCACCTGTACTGAGTTTGGTGCAAATGGTCTATGTGTTGAAGCC
TTAAGGTTCGATTCCTCAACCTATCGATTTAACTTAACTCTTTCATTTTTATAGTGAAAT
CTCACGTCTGCGGTAATTCAGGGAAGCGGACAGAGTCCCATCTCAACCGCGCTCTCGGAA
AAGAGTTGCCTACCTACCATCATTGGGATGGATCAAGTCGAGGGTAGTTCAATGTAAGTA
AGGTATTCGGGTAAAGTGACCTTACGGGGCGTAGCTACACTTCAACACGAACCAGGGTGA
ACCCTAAGAGCCACCTTTTCCAGCCGTTGATGCCCCACATCAGGCACCACCTGTGGGAGG
TAAAGTGGCATTGAGGAGATCAAAAAGAGAGAGGTTTCTTATTCTTACGTTTTGTATCTG
CATGAAGACGGTACACTTTTAGATGACCCAGTCACGTTTTCACAAGCCATAGGTGGAAAG
GATTCCTCGAGGTGGTATGATGCAATTAAGGAGGATATGAACTCCATGGGCAAGAATAAG
GTTTGGTTGATTAGAGTTGCCTGAAGGAGCCAAGCCCATAGGGTTTAAATTGATAAGACC
AAGAGCTTATAGAAGAACCAATTTCGTATATAAAGAAAATAGGCACCGTCTAACTAGTCC
TTTCTTTAGAGGTTTTTATCCTCATGTATGCTTTGAAGGGTAAAAAGCCGAAAG
>NODE_1283_length_176_cov_15.079545
ATGACTCGCTATTCACTTCGGTTTATGGTAAAAAATTTTTGATGTAGGAGAGATGACCTA
GTGGTTTAAGGCGTAGCATTTGATTAGTGAGCGATGTGCGCTCGACTCGGAATAAAAAAG
GGATTTCTCAACGAATTCTCCTAGTTAAGACGGGCATAAATGGGTGATGTATCAAAGCGA
CTGAGGCCGCGTCGGT
>NODE_1284_length_168_cov_4.625000
ACCGCAAAGCAACAGGAAGAGCAGGACCAACTGGGTTCTGTGGGTTTGATGCGCTCGAGG
CATATTAGGCATGAAAGAGCGCCAGAGCGAGAAGAGGTAAGGAATGATTGGATCTTTATG
AGATCATGCTGCTGAGGAGAGGAACAGTTGCCAGTCAGTTCCAGGTAGGATTTAAATATT
GTGGAGGA
>NODE_1289_length_141_cov_9.645391
CCCCCATGTTGGTGGGTGCACGGGCCTGTTCGAAGGGAGTGGAGTGAACAGTTCCCGTCA
CCGGTGCTTCTGGTGGAATAAGCATCACCTCGTCTTGAAACCTGGCATGGCCATTAGACG
TGCCTGCCAGATCTGCCTGCTCAACAGGGGCATTCGCTGCG
>NODE_1341_length_86_cov_11.418605
CTACTGTTCTAACATAACAGTAGACTTCTATCTATATGAAAATTCTTTTTCACTTTGACA
TACGTAATCTGGCACATGCCCTAAACACGTAAGAAATTCCCTTTCG
>NODE_1354_length_109_cov_37.064220
CTTTTCCTGTTGACAGAAGAATCTTATATCCCTTATACTGAGAGCTATATCCAATAAACA
CTCCTGCAGCAGCCCTAAATTCCAGTTTATGATCATTATAAGGTCTAACATGAGGATATG
CTAGACAAC
>NODE_1358_length_283_cov_17.809187
CGGGGCTTCTTCCACTTCAAGGCCCTAAGAATGAATATCCCATCCAGTTGACGAGACACT
AATGACCTAAAGTAGCCAAAGCTCATGGAAAAAGGAGTTCTTGCCGCCGGTACTCTTTTT
TACTAATTCCCAAGAGCCCACAGAGAAGCGACTGGCCAGACAAATAGCTTAGTCGCAGGA
AGATTCCCCAACTAAGGTACAATAGGTCTCAGGATCATCCGATCTATGAGAATCTCTCGG
ATCGTCGACTCAACCGATCAATAGAAGGAAGGACCACCTCTTAGATCTTCTAGTTCTTGC
ATG
>NODE_1363_length_471_cov_18.613588
TTCTTCTTCTTCTTCTTCCGCAACTGAAACTTATTATTCTGAAACGGATTCCGCTTACCC
TGATTCTTCTGATGCTGATTATTCTTCTGAAACAGATTCGGCAACTTATTCTGCATCTTC
TGCATTTTTTGAAACCTATTAAAGCAGCTTAGCGCTAACATAGCCTACGGTAGGGGATCT
CCCGATAGAAAAAGGGCGCGTATTGCCTTTCAGCATAGCTTTAATCTTGACTTGAATAGG
ATCATGAGAAAACTTAAGCATTACGTAGGATAGGGTTAGGGTGAGTATGGTAAGAACCAA
GAGGATAACGATAGGGATTCTTACCCTTTGTGACCCTTTCTGTTTCGAACTCGGATTTCC
TTTGCGTATGCGCTTTTTTCTCCTTTTATCAGTTCTATTCCCTTGCTTCTTAGCTTTTTA
GCTATAGAGCTATGGAATTCTCTTGCTGCAGGCCCCGAGATTAATAAGGCGATGCTCGAG
CAAAGCGAGAG
>NODE_1371_length_1162_cov_15.168674
AGCAACCTTTCGCGCAGCTGACACACTCCTCCGCTCACTCCTAAGTTATATAAAGAAAAA
TAAGACAAGTGCTTCAGGTTAGGGGAAAGTGACTCGAAATGTACATCTATATATGTAATG
TATATAAGGAAGGGGCGAAGAGGCGTCAATCGGGAAGCGGCAGCAAGACTGACTTCGCCT
AATGTAGGTTCTACTGACTTATGCGGCTAAGATGAGATAACGAGTTTCAGCGGTTAGCGA
ATCCCATCCTCAGCTAAACCCGGGATTCTTTCGCCGATTACAAGAAAGCCTTGCCAGCTT
CTAATTTGCTTTGGCATTCTAACCGTAGGCTCGACATCCTATACCTTCTATCCTACGTCT
TATCACTCGGAATCGCTAGTAAATTTCCGATCCATGGGATGAATAGGGCTTCCAAGGATC
GCATTCTCTCTGTCCTAGCTCTCTGCTGTATAAGGGTGGAAGATAAAAGCGATGGAAATT
GCCTTCCTTTACTTATTATCCTTTTAGAGGGTTATCACGATGTCTGTCTCTATGCCCGAA
GGTCGAAGCAAAGGACTAAACTAAAGAGGGTGAAGGGAAAGAGTCCCCGCCTTATAACCT
AGAATTTGTTGGTGAGTGCCCTTACAATGTACCTAGGTTGGCTCACACCTTCGATTCGAT
TTTGAGTTTAACTAGAAGTGGACTTCTCGAAACTAGAACGCCTTCTTCTCGCGCCCTACC
TTGCTACTTGCATATTCATATATGAAATAAGCCTTCATGCTGTCGTAGATGATTTGTATA
GGGTGATGATCGAGTATAGGGGGAGGAGTACTCACACTCACAGGCAGGGCCTATCTTCGC
GTAAAGGCTAAAAACGGCTAAAGCTAACCTTGCTACTATCACTCTCTTTTCTATCCTTTA
TCCTATGGACTATTTACACGCCAACTACAAGCTGACCCGCCTGACTTTCTTTAGAGCTGT
ACTACGATCTTAGATAAGGTTATCAAACTCTCCTACTAACTTGCTTACTGCTTCTAAGGG
GATGAGTAGGAGGTAATCTCTAAAAAGAAAGAAGAGCTCCCTCGGTTGAAGAGCAGGAAA
GACTGCTTCACTGAATGCCCTACCGCTATTACTTAACTTTCTCATTTGCCTTTCTGTTAA
GAATCTGTAAAGAGTAAGAGGTTGTCTATAATAAAGAATCAA
>NODE_1380_length_291_cov_5.962199
ATGAAGTCACATGATTGTCATGTGATGATGCAACAACTGTTACCAGTTTTTCTTAGATCT
GTACTGCACGAGCAAGCGGAAGTCAAGCTCGCAATTTCTAAATTGTGCTTATTCTTCAAT
CAAATATGTATGAAGGTTATAACTGTTGATTGTTTGGACAGATTAGAGAGAGATATTGCT
GAAACTTTGTGCTTGTTAGAAAGAATCTTTCCTCCATCATTCTTCGATATCATGGTGCAT
CTTACCGTGCATTTAGTTCGTGAGGTGAAACTATGCGGACCGGTTTATTTGAGATGGATG
TATCCATTCGA
>NODE_1398_length_88_cov_5.477273
CCCAGTCAGAATCTGAATAACCTTGCAGCTGTAGAGAAGATGAGTTGGAGTAATGGAGAC
CATGAAACAAAGTGCCTTTAATGTAGCAAAAAATGCAAAGTATGGCTA
>NODE_1424_length_362_cov_4.419889
AAGGACATAATCATTTCCATTTATAAAGGAACTATATGTGCTTGAGAAGTGAGAAACTCA
CAAGAATATTGAGCTTTCCATTGAAAACAGAAGAAACAGTAGCCATTAACTTCTCACGTT
CAAGACCAGAAGATACATCACAAACTGAACCAGAAACCTGAAAAGACTCATCATTTCCTT
TCCAATCCTTCAAGCATTTGATAAGATCTGACTCATTTCGAGCACAAGTATGAACAGTAG
CTCAAAGCGCAGCCAATTCTTCCACAATCGCACGCCTGGCTACAAATTTTCGAAACCCAG
ATTCAAAAAAAATTAAAAATCAAGTCTTTGAAGCAATTACACAAGCACATTGCATGCACA
ATATCAGAAACATTCTATTAAA
>NODE_1515_length_1130_cov_18.176105
TGCTTTCTTACCGCAATTAGGAAAATAGATTGAGACTGTGTTCCTTGACTTCATTGCTAT
TGTCTTTTCTCCTTCTTCATTATATGCGGAAAAAGCTAGCAAGGGCATCCCAACTTTCCG
GCATCCGATGGGCAATTTTCTACATTTGCAGTTCGAAAAGGCAGTATAAGTGCCTTTAGT
CCCCAACTTCACGAAGCTAGCAACTACTAAGAAAGGTTAGGTTCAAGCTAGAGATCTTCT
ATCTATTAGGGAAGTTTCAGCCGTAGAATAGATGCTTCCCCTCTAGCATCTGATAAGGAA
GACTCAGTCTCCAGTCACAAGAAGGTCAGCCGGGGATCTCATAAGCTAAAGACTTGGGCT
TCACTGCTTAAAGCAATTCTAACTCCCAGTAGGGCTACTGACAGCTTAGTAGGGAGGAAT
TAGCCCTCTATCTTTGTCTTGTTGCAATCCCTCCGTCATCAGAATAAAGCAAGATACTTG
CTAATAAATTCCAGTATTTCATTGGTTGTAGGAGAATGAGGAGGGATTTGAGGGATTGAG
CCCCCTTAGAATATGGCTAGCGGACAGGCCTTAGGTAGCCAGAGACTCAAAGAAGACAGA
AAAAGAGATTAGGCATCACTCCCATCTAATCTATTCCAAATCTCTCACTTGTAATCACTT
TTTTAAGCCATTGAATCAATTTACCGTGGAAGAGACTTTCGAAGAAGATCAGCCTGAAAT
TCCGAGTTCGCATGTGTCACGAAAGGCCGATCATCCGATTAAGATCTTAGTGCTAAATAC
AGTCAGGAATTCCTACTTCGCAGTTTACGGAGATTAAGAGTTCGATTGAGAGAAGATTCA
TCTTGGTACCAAAGAAATTAGAACAGAAGTCCAACAGATTCTCATCCTTTACTAGCCAAA
AGCCCAGGCATCTCTTCAAATTCCTCTATTGTTGAATGAAAGTATCGGGATCAGAATCAA
AGCAAGATCAGTATCTTCTATTGCAGTAGATTTACCGGTTGATATGGAAAGGTAGTTTTT
GAGCCAATTCCGTAAACCAAGGGTGAGCATTAGGCCAGTTTTGCCAAATGATACAGAGGA
AATACTGAATGTTGTTGGAGATCGACCCAGTATTGATGATGCTCCATTTTTTAGATAATG
AGGTGTAATG
>NODE_1521_length_222_cov_3.445946
TAATTGTATTCTTTCTGCTGCTGTATAATGTTTCTTACTTTATATTGGTCTTCCAGATTT
TATTCCATGCTTCTGTGCAAATGCTTATATGTGTTGCATGTTTTTTGGTTTAATAACTAT
GTTGATTTGGCTTTGGGCTGATTGATTCGTGTATGCTGTTATTTTTACAATGTTTTATAG
TAATTGTTTTCAGGGGTTTAGTAATTAGTCTTCCTTTTGCTTACAGCTCTTTTTGATTTT
TT
>NODE_1533_length_1302_cov_15.132105
CGTAAGCACTTCATCCGTAAGACCTTTAGAGTCTATTTGAAAAAGAAAGAATAAAGACAT
GGTAGAAACCAAACCCTAACGAGTATATTTTAGAACCATCAGTCTCACTTCTTCCCTTTA
ATTAAAATAGAATAGTATGTATTGCTTCCGATCCCCGATCCATAAAGTTTCGTGTCTTCT
TACCCTCTTTCTATGTATTGGATTCGAACCCGATAACGGTGTAATAGGACTGGTACCCTA
CAGACAAAAAAAAGATAAAGGGAGACGGTATTGGATTTCTTACCCAAGTCGAGTAGTTCC
CTACGCTTCCATAGCCCCAATCGAATCCTTACTCCAAACCGTCAGATCGATCCACTTCGT
TGTCCATCCCACTTGATGATTTCGAGTTCTTACTGTTTGAACTCTTTTTTTGGCGCTTAG
TAAGCAATGAGATAAGGGAGCTACCCCATAAAGTAGTGCTTTGGTTTGTTTCATTTGCTT
TCCAACGTATGATAGCGATCAAAAAACACTAATATTAGGTCACGAACTTGTACTCGCTTT
ATTGTGCCGTGCCCTATTCCTTCTGACCAAGGCGCTAGATCTTCTATCTATTCGATTGAC
CATCAAGCTAGGAAGAATTCCTTACAAATTTAGTTTCTTCCCCTATCAACTCTTCCTGGG
TACTTGATTGAGAGGCTTGACGCCATTTCCTCTAGGCTAGTTCATTCCCAGAAAACAGAA
CTAGTTGAATTAGAGAGGTTACTTAAGAAAGCGGGTGCCCATTAGAAGACGACTTCTCTT
TTCTATATAAGTAAAAGGACTGCGGCAACCGTGGCCGAACAAAGAGTGAGAATCAGATTC
TGATGGATTCGGCAATACAGTAAGAAAGGAAAGCATGTGACTTTTTACCTGTAAATGCAG
AGATCTTATAGATGGCACAAATGCTATAGAATAAGCCAAGCCTGGTCGAAAACGTGCTAC
TCCTACTGAAGCGGATTCAATAGGCCAAATGCCCCCCGCGTAAACGCTGTCCTCTAGTTT
AACTGAACGCCGGCAAATAGAATTGGCTTATGATCGAAGGATAATCTTCATCTTTTCAAA
GACTATCTATTTTGAACCCCCGATAAGGGGGGTCTCAACACTGGGCTTGGGGTGGGGGCG
TCCTCCCAATCAACAAAACTAGAACTACTGATGACTGACCTGGCCTACAACTGACTTGCT
TTCGGACTTCCTGGCGGAAGAGCCAAGATATATCTATTTTCTAGTCAATTCCGCTTAGAA
TAGCTATTCTGCTCGCTTCAGTAAGAAGTAAAAAACTGAAAAAAGAAGAGGAAAGGAAAA
AG
>NODE_1542_length_116_cov_14.267241
GTAGACCCGATCTTCTTGGAGGAGATTATTGTACCTTTGAATATCAGCAGGGCATTCCAT
TGGATTTGGACGTCGAAAATCAATTTCACGCCAAAGACCTTGCAAGTCAGTGTAATATTT
TTCCAGGGATCCACCT
>NODE_1558_length_120_cov_4.575000
ATCTTAAATTTTTAAACAAAAAAAAATCTTTTTCTAATTAGTTTCAAAAACCATATTGAA
ACTACTATAAAAACATTGGTTTGCTTCAAACCAATTCTTCAATCAAAAGCAAAGGAAAAA
AAAATTACAATGTTTCTGAA
>NODE_1559_length_94_cov_5.276596
GTTTTCTGAAAATTCCAGTTAAGCCCAGAAAATAAGAGACAACAAAACTCAAAATATCAG
TAGATCTAGACAATGTAAACCCCATTATCAAAACAGAAATATCCATTTCGCAGA
>NODE_1561_length_142_cov_39.000000
ATTTTGAGTCAAGGCACATCCGCTCTTACTCTGACTGCCCTACTAGTTGGTCTTACCGGT
ACTAGTCTTATCTGTAAGAGTAGGATCAGTTTTAGCCGTAACTGCAGTTGTCTTTGAAAT
TTAATCACTAACCACAGTTGGAGGGTGCTATTGACGGAGCTG
>NODE_1678_length_1278_cov_15.017215
AGAAAGAAAAAAAGAAAAAGTGCCGCTGACTAAACGCTCTTCTATATTGGTTTACTTAGT
CTAGGTGGATGAGTTTCACTACTATTTGAGAGCGAGTCAAATTCAAAGCCAATGAACCAA
ACCAATTGAATCGCCATCTCCTATTTATTTAAGCTGAAGGCTGACTATGATCTAGGCCGC
TAAGGATTTCCTGTTGCTTTTTGATTCTTATAGAAAATCGTATTCTAAGCTAAGCCCTGA
CAACATAACATTCGTTTCGTGAAGCTCCTGCAACTTTCCACTCAAATAATCAGAGGATTC
GGTGACAATGAGTTTTCCCAGTCCAGTCCGAATCTCATTCTCTGTGTTTTGTCTCTGTGG
CTGCTAGAAAGATAAGTGAAGCTCCTTTTTCGACATTGACACGATCACTAAGCTAAGCGG
CAAGCTTATAAAGCAAAGCAAGATTATCCGCATCCTGAATACTTGTTTTGTTTGAAGCCC
ATTTGACTTCTCTCAAGGGAAGAAACTGCGTCATCCCCATCTTCTACTGAAAGCGAATGG
GAAAAAAATAGAATTTAAATGGAGACTAGGCTTCCTCTCTATAGGCATTCTATAACACCC
CTATACGGATAACTTCTAGTAAGACAAGGAAGGCTTACAGACAGAATATCCATTAACAGA
TATGAAAGATATATATAAGTTTTGCCATATACAGAAAGACAGACTTCTGATATCACAAGC
TTACGAAGCTTACTATTTCAATAATTTCATATAAAGAACGTTGACTCTTTCATTTCAAAG
TCAAGGCTCCTTGGCCGCTACGCTAGGCTGCTTACTCTTCTCCAGAGTCTTCATCCTATA
ATCTAGCGTAGGTCAAACCTTCCAGTTGAGCTTCTTTTCTTCCTCTAGGGTACCCCTGAC
TTTAAGGATCAATGGCATCTTACTCTTTCAATAAAAGACCAGCGACATCCGAAGCTGGCT
ATTCAGATAGAAGGAAAGGGTATAAAAAAAGTTTTTTCTTTCCTTTAGGATTATCCCTAG
GCTTAAGGGCCTTAATCTTCTGGTTTTCACTATTATCATTACTCTTCTTCCAGCTAGGTT
TACCCTTGGTATAGGAACGGGCGGCAAAGCCCCCAAAGAAAGGAACTCCAACCCGAGGCT
GACTTCCAATTCCAGGATGCCTCTTATAGGTCTCATCTTCGGCGAAAGAAAAGAAGTTTG
ATCGTCTACGGAAGAAGAATCCCCTTTTTACTTGAACATCATCCGATGAACGGTTACCAA
ATCTGACTGAGGAGCAGAAAGTGATTCGAAAACAGAAC
>NODE_1680_length_377_cov_5.145889
ATGTAAATAAGGCTTTTCGCGATGAAGATACAGTTAAATTTCACCTAAGTAAAAATGGGT
TCGTACCAAATTACTTTATTTGGTACAATCACGGAGAAGATCATATTCGAAAAGCCAACC
TTGCAAGTTCCTCCGGAGTTGCTGTTGATACAGATATGAATAACAACCCATTACGTTCTA
TGGTACTCGACATAGCCGGACCTTCATTCTGTCCAGAACCCGTCGAGGAAGAACCTCCGA
AAGGCAGTGCACAAAGGTTGTACGATATGTTAAGAGCATCAGAGCAACCATTATGGGAAG
GTAGTGAGGTCACAAAATTAGATGCCGTGGCACGACTTCTCAATCTTAAGGCAGAGCATC
ACTTCACTGATAGGTTATATGACGATCTTAGCAAGTT
>NODE_1703_length_109_cov_4.146789
ACCCTTATTAACTGCTTCCGCACTTGCCAACGCGAATCAGCCCCAACGGACATCATCAGC
ACATTCATCTCATCAACAACCAACAGCGGTAGCAGCTCCATCCGGATCTCACCATCGCAA
CAAGAAGTC
>NODE_1705_length_684_cov_16.505848
AGTAGGGTTGACGGAGATTGCTTCCTCCCTGTAAGCTCAAGCAGGAGCTCGTTTTCTCGC
CAGCTATCACCTTTTTTCTCGACCCATGCTTTTTGGACTTTCGGTCAATGATCGAGTCTG
TAAATAGGTCCAGCTCGTTGGGTCCCAAGAAGGAGTGGGGAAGCACGATCTGTGGAGCGC
TGAGAGTTCCGGGTTTTTCTCCTGTAGTTCTGGGCTTATCATCACCATCAGAGCAGAGCA
CAGGTCGGCAGGTCCGAGAGTTCTTCCTCCCCAACCTTTCTACGAAGGGACGAAATTGAC
TGTCCCTTCCAGAAGTCTTTCTGCTGTGCCTCCCCTTTGCACTTCTTTATCCGGTATAGC
AGGCAGCTTTTCCGGCTCACCTAGCAGCATGCTCACCCACCACCCATAGGCATAAAATCC
TCGTTCAATGAGAACAACTATCTATTAGAAATAGTGGTTTTCCCGATCTTCTTCTGGACA
AAGAAGGAAAATGAAGCGATCTACTTCCTATTCTATGTGCAGTAGCTCTAAGAATGGAAA
GCCTTCCTATCACTACTGGTTGTGAACTCCCAATGGCTGCAAATAGCGCAATTACAGTAG
CACTGCCCGCAAGAGAACGTATTCCAGTGCTTTTTTTCAGAAAGTAGATTGCTGCTGCTC
GTATAGAAGTTAGGGGACCTCACATCTGCTTACCGTTCGCTTTC
>NODE_1706_length_613_cov_16.864601
GAATAGGTTTTGTTCCATCAGACGCTCTTGCTGGACTAGCAATTGAATCCGTAACCTTTG
CTATTTCATCTCCGGCTATTGAATCCGCTGGTATAGAAGAAGCTGCACATTCATCCGGTG
TGCTAGAATCAATGGCATCAGAATGCAGCAATCCAAGTGTGAAAGAAGGTAATTCCTATT
TGCTTACTTGAATAAGTAAGGAGCTGCAGATGAATCTGACTCTAGAAATTCCGATTGAAT
CGACATCTGAGATTCATTTTTAAAAGAATCCCTTATCTTCCTATTTAGGAACTGAACTCC
TGAAGGAAGTTAATCAGTGTGAGACTTGAGCTAGTGGCATAGATTGACTTTTCATCTTCC
TCGCACAGCTTAATTAATAACCCTTAAGGGAGTGAGTGCAAAGAGGCGGAGAAAGGGTTA
GGCTTGAGGCAATATCCCTAGTTTGCCTATCCGCTCTTACAGTTTCTTGTGTAAGCAATT
TCCTCATCATAAGAGTTCTCAGGGCTAGGGCTGTCATCCCGGTGGCCTATCTGTTGGAAA
AATAAGAGCTGTGAACGTAGGAACTGTTGGCAATAAGCGTTGGTAGAGTTCTTGTTTCCG
GTGTAGATGTTATCAACTCGGTAAGGCGAAGTT
>NODE_1707_length_720_cov_17.398611
AGAAAAGAAAGTAGCAATACCAATAGTCCTACCATCTATGCTTTGAAGGAAAATCCATAT
CTCTACCAGTTCCAGAAAATACCTTCTATGCTAGGGTAAGGCCATCTAATTACAGTAGGC
AGTAGGAGTTACCATCCCTCCAGGCGAATGAGTTCCCCCTTTGCTTCCAACCAGTGTAGG
AGTCGTTTTCTAGGCTCATTCCCAATCCAGTAGGAAAGCAGGCTGACGGTCGAGATAGAC
AGCAAGTAAGACAGTCGTCTGTCTAAGGGAAGGGTGTTACAGGATTGAGAGAACATAGAA
TTGGTAATTGGGTTCTGCTTGCTTGGTTGGTCATTCCCCTCTCTTTTGGTTGATGAATAG
GTGAGCGCATGCGGTTACTTCCGAACGAACCGGTCGATGGCAAGCTTTAGCTTAGCTGGC
TAGCTGAACAGAACATGGGTTAATGGGCTCTTAAGGCTTTCGGGTTCCTGGGTCAACACA
CTTTCATTCAAGGATGAGAGTTGCCAACCATTATTTCCAATGTGAGAAAAAGTAGTGATC
ACTAACGCTTCGTTATCGCTTGCACGCGCCACGTCGAAACGAAAGTGTTATCACTCTTGC
TCCTACCTTCTCAACTATACGATACCACCATCTGATATTGCTAGGCCCCACCACACTGAA
TGATGAACCACCAGGTGAGTGCTGAATGGATGCTCGACAGTCTTTCTTCTATTACGAAGA
AGGCTATTCTCGTCATGATC
>NODE_1713_length_643_cov_17.267496
TTCTTTTCTTTGAGTCAGTCCGTCCTAGGGTGCTGCTCTGTTCCCTACTTATTGTATAAG
GGAGTCGTGCTTCTCTTCCTCTTCCACAGGTCTCTCGAACCTGCACTGCAGGTTGCTGCT
ATCCCCCGAAGAGAATAGACGAAGAGGTTCTTCCCATTATGGAATGCAAGAGCAAAGGGG
GAAATCCCAGTATTGTAAGAGAAGGGTCAGCTCATCCAAGCGGAGCTAAGAGGTGGTGCA
TTTCTGAGTCACTGAGGAACCAAGTCTATCCACGAGTGGTAAACCCTGTTGTTTACTTTC
ATTGCCTCGTGGATGTCAACCCAGTTTTGTCCAATCGATTGGGTATTGGTGTTGTCCCCT
TAAGCTATAAGGTAGGCCGCTTATTCCCATCCAAAAACCGGATCCCTAGGCCAACCCTAC
AGGAAAGCTACTTAAGAAGACAGAACCCCGAGGGAAATAGTGAATCTTTTCATAGGTACT
TACCTTCGTTACTAAGATGGGTATATCCGGGTTTCTAGGGTTACTTCCTAATAGCTAGGC
AGACTCGCAGGATCCTGATAGTGCGCATTTGTATTAGTACAAAAATGGATCTATGCCCGA
GTGCATTACCAAGCTGGGTAGCTAGTAGTTCTTGTTCTTGTCATTCCTACTAGTCGGATA
GGA
>NODE_1785_length_112_cov_2.080357
ATCATCCATCCAACGAACTTCGGCTACATAATCAGGAATGAAAAAAGATGAGGGGAATTG
ATGCCACTCACTCCCAACACAAACCACAGAACCTACGTGAAAAGGAAAAGATACCACAAA
TATAAGAATCAT
>NODE_1805_length_365_cov_19.501369
AATGACCACGTCCATCAAGCAAGGATATAACTCCATCTCGCTTGGCTTGAATCCTCTCTC
GTCGGTGCACCTTCTTCACTTCTTCCTGGTAGCAAACTCTCTCAAATTTACCCATTTGAG
GATCCCTCTGTGGCGGAACTCCATGCTCAATACGAGGTGGCTCAAGTACATCACCATCAC
GAGCAACATCATCACCACAACATTGTTCTCCATCTTCTCCTCCATGATCTGAATGTATGG
TAGGAAAAGGAATATCACCTTCAGGGAGGATACTCTTACAACTCTCAATCATGTGATCAA
GCCTCTCGTGCGATAAATCCGTGGAGGACGCAGTGTTCTGATCTCTTCTGCACATCTTTG
CTTGCATCACGTAAAGCATGTTCTC
>NODE_1807_length_1482_cov_16.614035
AGGAAAGTTAGTGATAGCAGGTTTTGGGCAAATATCCCAACTCTACTATTATTCTACTCT
AAGAGTTTCACCCTTCTTAGGCTCCTAAGCGCTTTAGGCAGTTACCAGGCCAATGTAAGT
TGGAAGTTCTCATTGATCCAGTTTGGGTAAGGGAAAATAAGCTAGTTTTTTTAGATGAGC
ATTATTAGAAAGAGAGTTAGGATAGGAGTCTGAGACAGCTGTTACCACCCCTATGGTTTT
ATTGGTTCTTCCCCCTCACCTGCGTTTGAGTTGTTGTTACAGTGGAAGTCGCCGTATGCT
TTTCACATGCTGGCGAATAAAAGGATCGAATATAGGGTACGGTCGATACGCGCCATAGGT
TGCTTGTTAAGGAGTCAACCAAGCCAGTTCAAGCCTTACCAGCAGCAACTTTCCAGCCAG
TGTCATTATGGCAGGAGTGATGCTTTCTTCACCTTAATTAAATAGAAATATAGAAGTAGC
TCCTTTTCTTCTCCAACTACTGCTTCTTTCCAAAGTTGGTCGGTGTTTATCAATAGGCCG
ATCCATCCGACCTTTTGTGGCCCGGTGTCTACCTTGGGTACCTCTAATTACTACAAAATC
CAATTCTCTTTATAAAGAATGAGGAGAAAGTCAACAACTTTCCAGCTCGATCCATAACTT
CTTTCTATTTTAGTCTAATTAGAACGGAGAACTAAACTCACTTCACTAGTTTCATTCCCT
CAGCTCAAATAAGTTGAAAGTTTCGCGATCGCCAAGTAGGAAGAAGTATGTATGCCGGGA
GTAAATAGGCGAGCCTTCCCGGAAAGGAAATGTTGGTTTGGAATCCCGCTCTGGCTCTAA
GTCATCTCCTACGGGGTACCCGTTCTCTTATCTTAAATCAGTGTGCACCATCTATATACT
TTAGTGCACCGAATGAGGAAAGATTTTGACTAAAGGGGACCTATTAGCCTATTTTTCATT
CATAGTGAACTTAGTCCTCTAGCGCAAGATTGAGAGATAGAAGGCCAGGCTTGTCGCGCT
CTGAAAGAGGGCACCGACTAAAAGGATAATCATGGCTCATTTTGACTTGACCAGATTAAT
GTGATCAATAGGGAGGAATTGTACATGGACCAACTTTCTCGCAGGAGGGCAGTCTCCTAA
CACATGAAAGGAGCCCTCATACACCCCATGACAGATATCACTGCTAGGGTCAGTCCGGAT
AGTACGCCTATAAAGCATTTGTCTTCAATCTATCCAATCTGGCCTGCCAAAGTATCAACG
AAGATCTCATTTTGGTCTTCCAAATACGTCGCCATGCAGCATGCTCAACGTCCCTTCGAG
ATTCCAGTAACGCATAATTTGTAAAAAAGCCACCGTTTGCTGCATTACCCCAAACTGGCA
GATCCTCACGCTGGTCAGCTAGCCTGGCATACATAACCAAATGAAGAGACGAAGCAGGAA
GGTAAGGCGCTAAGCTCTGAAGGTCCCAACAGCCCATAATTTCATATAGAACTCAAAAGC
AA
>NODE_1821_length_945_cov_15.912169
ATACTACTTATATACTTAGTCTTAGTACTAAGCTGGGAAGCGGTCCAGAGTCAAGACCTT
CTAGCATTAAATAAAGTTCCATCAGGAAGGAAAAAGGAGTTATGGAGCACTCTCATCCAC
AAGCTTATAGGTAACTGGCCTTTAAATGGATGCCCATTAGTCTGGAAATGGAATCAAAGA
CGCTTACCTCAAAAGGGCTAGACGAAAAGATGAAGGAGAATAGACGAAGGATAGTTGACG
AACTAAAGAAAAAGATTGAGCATAACTTATAGGTCTTGGATTCGGAATAGGAAGGGCTAT
TTTCATCCTTTGTTGGTTTGACTGCTTTCAAGCTTGACTGGGCTTGTACTTGAGATTGGC
CACCTTGGCAGTAGGACTTTGTTCAAGCCTTCAGTCTTCTTCTTTTTATGGTTCGCGGCT
TAAGTAGCATGCCTTGAATCAAGAATGTCCTTCCCTTCCATTGAGTCAGTATGGATCTTT
CGGATAGAGAAATAGGAGGTCTTGGATTTCAAGGGATATAAATGCCTAAAAGTAAGCAAA
TTGGACCGCCTTCTCTCAATGATCTTTTCTCAGCTCCCCCGAAGCCAACAAGGGAATCGC
ATTCTTCTGATGATATGGGATGTCGAGAATGGGTTGTTTAAGAAAGGCATGGCTTTACTT
AGCGGCCTCGATAGGGTCTCAATCAATAGAATCAAATAAAAAATAAGGCAGGATGCAAGG
ATTAGCCTACTTTCTCGCCCTAAGGAATAAGACAATAAGACTAAGACTGATTAGTTTAGT
GAAATCCTTTCTGTCTCAATCAGTAATCGCCTTATCCTTTTTTCTCTCCCGCAGCAAGGA
ATGATCTTTCTTCCTCCCTCAGGTAGTGAACATGACTAATGTTTACGAACGATCGTCATC
TTCTTCCTGAAGAAATTCCTCACTGGCCTGTCTTCTCTTAACAGACCTTTCAATTCTTTA
GCGAG
>NODE_1822_length_133_cov_3.766917
TCAAATGGTATTTCCTCGTATGCTTTATCATCTACCCACTTCTGGAGGATTATATGCGCA
CTCTTAAAGGACCATGGGCCGCCTTGTATGACTCTGGTGAAGTCTTCATGTTTCTTGAAA
CAACATGGGAATGTGTTGGCTTCAATGGATGAT
>NODE_1848_length_192_cov_10.036458
AGGGAACCCATATCCTTGAGAGAAAACTTATCACCCAACTGTTTAATGATGGAAGTCACA
AGAGATGGATTATTTCCAGTGATGATGAGATCATCAACATACACCAAGAGAAAAACCATA
CCAGTGGTTGTCTTGTGAAAGAAAAGTGAAGAATCATATTGACTTTGTGTGAATGAAAAA
GTAAGAAGAGTGTTGCGAAACTTCTCAAACCA
>NODE_1880_length_1933_cov_16.968960
TCTTTCTTCTTTTTGATTGAAATTCCAAAGAACATGAACTGAAAGCTGCAAGCTTGCGCG
GTAGTAGGCTAGAGATCTCGTTAGATAGGTAGCTGGATCGTAAGAATTTAGGCTTCACCA
GGCGCGGAAGCTTAATTAAGAAGATAGGTTGCCGCTGAAGGCCATTATCTCAAGCTTAAA
AGCAAATCGTAGCTCCTTAACTGGACTTTTAGAGGAAAAGAGAAGGATCGAAGTTGAACC
GACAGACGAAGCAAGGGGTGCAAGTAATTAAGCTTTTTGCCGTTTTAGGTAAAAAGGAGA
TTGATTCTTTATAAGGCATGGCATCCGGTCGGCCCGTGTCTCTTTCCTTAATCTCTGTCC
TCAGTTCTCTTAGACTCGTGGAAGGTATGGAGCTCGTTCGGTCAGCTCACACTCTGAAGG
TGCGGGGAGTCTCAGTAATATTGATTTTCTAAATATTCAATCTCAGACTCGGCAATCACA
TAAGAGCAAGAGTCCCTGCCATAAACCCTTCGCAGCAGGCATCAGATGAGAAAATGCACC
ATGAGCATTAGCCTTAACGAGCTTGCTTGGAAAAAAGAAAGTGAAAGCGCAGACGATTGT
TCTCCACGGTTCACTCAGATGATCCACGGTCAACCTAGGGTGAAGATATCCATGCTCTGT
GGCATTGCCTTCATTAAGTTATTCTAGAAGCTCTCCTATCGCATAGTGAGCCGTTATCAA
TGAAGGATGCAGAATTGGGTTCGTGCACAGGGGGATGGCATTCCAAGGGTTTTTTCTACT
TTCGACTGAGCGTACCATTTTACAACAGTGGTTGCTTAATTCATTGTCTAATAAAATAAG
ACTTAATAAGCTCCTTTACCTTGCCTAATTGAAGATGTATCATTATGGGAATGTGGATTG
GAAAAGTGTGAACAAGAGAGCTATTCAAGGTACCGAACATAAGATATAGGTGTAGTAGGC
ACGGGCACTGATTCGATAGATTTAGGCTTTTTCCCGAAGAAGTAGGAAAAGCATCTTATT
GGGCCTCAGGTGGCAGCGGGGTACGAAACCCTTTTATAGGACATTCGAATAGCCTTGAAA
GGCGAGAAAAGGGCGAGAAAAGAGTTTTCATTAGAAGATCGGTACGTCCCTTTCAGAAAG
TCAACTTATCAGTCTTCGGGTCGGCGATCTTTCTCTTTATTTGGAAGTGGACACGGGATC
TGAATCAAAAGACTCGGAGAAAGGTTCAGCTCTCAATTTATTTAGGGTCTGTGGAATAAG
AAATTCCATAACATAACATAATAAGTAGATGATTCGACTCACTGCTTCTCCATATGCTAT
TGATATCGAATCTAGCTTTGACGGTCTCTCTTCTCCTTACCTAAATATATATCCTCAGTT
AATTCATCGGATAGGTCCCTGCCTTCCCCTATCGTCTTATTCCTTGCAGAGCTATTCGTT
TTATGGATTCACCCTAGGTAACCCTCACATGTCCTCGTTGTCTTATCCGTGTCTTACCTT
TTCTATGTATTGGAAATAGCTTTTTTTGGGCCATAGTGCCCATTACGGAACAACTAACAG
TAATAGCCGGACTCTTACTCCTTATTAGACATGAAAGAAAGGATAGAAAGCTCCATTCAT
CTAGGGGGAACTTCTATCGACGTTAATTCGACTGCAGAAAGAATAGTCAGCGAAGCCGTC
AACGAAGTGAGAGGCGAGAGCATGACAGATAAGGTGGAAGCAGAATCACGAAAGAATTTG
TATTTTGAGTTGCGTCGGCCCTAAAGCTATCGCTAAGGGGTGTGGTTGGCTAGCTAGTGC
CCTGCCTTTCTTGAGTTTCATTCTTAATATAGTAAGGAAATTGAATATCTCTTTCACTCT
TAATCCATTCTTCTAAAGGAAGGTTATATTAATTAAATTCTTTCATTTCAATTCACATAT
GTGATGTTCGAAATCGCTGATCCAGCTGTCGCA
>NODE_1886_length_214_cov_4.738318
AGCTTGATAATTTATTCTTATTTTGTTCTCTATTCAGTTAATAGTGCAGCATCAATATCA
GCTAACATTAATGCACTACCAGCATTGAATGGTACAAACTTCAAGTTTTGGAAAGAAAAT
GTTATGATCGTTCTTGGTTGCATTGATTTGGATCTTACTTTTCGAATTGAGCGACCACAC
GAAATTACAGATTCCAGTTCCCCTGAAGAAAGGAGGAATTGGGAAAAGTGGGAG
>NODE_1888_length_2407_cov_16.611134
CCGTTCCAACCTAAAGCGACTTCAAGGCGTTGGCTTTTCTTCAATTTCTCCCTGTGGGTG
GAGTCCTGTACGAGAAGCTTGAAATAAAGGACTTGTCGGGAGAGGAAGATTGCAACCTTA
CCTTACCCACTTCAGTCATCCCTTACAGTACGTAGGGCTAAAGCAAATCAGTACATAAAA
ATGAATGAACCATCGAGTCGAGAAGACCGAAGCGGAAGGGTCTTTTCTCACAGCCCGGAA
AGCGAAGCCGAAGCGATACGTTACAGCCTGCCGCACGACTTTATCCATCTTTGGCTCTAG
AGGAGCTATAGAATGAAGTTATTTACTTTTCCCCCTCGGGTCACTGAACTATAGTAAGGG
GACTTTTCTCTTTAACGTAGTCAAAGAGTATGCTTTTAGAGGCCTTTTTCCGGGTCTTCT
TCATTCGTACGTACTAAGTACAAAAAATCCTAATTATGAAGCTGACCAGAGACTCCGCCT
TTCATGTCAAGGAAAGGAGTAAGGGGCTAGCGATACGAATTCCCATTGTTTCGTTCAATT
ATACGGGCTACTTAAACTAAATTCTTAAACTTCATTTTCATTATAGAACCCAAAAGTCAA
GGGGTATGTAAACCTTTCTTCCTATTATTGAATAAAAAGAAGAAAAACAGGATTGATAAG
GTTCGTTCCGACCGACGGATAAGGATGAGAGTCCTGTAACTAATAAGGCAGGGGCGAGTT
ACCTCAGAGCAAGCTATCACTGGTGCTACTGAAATGGGCCTCTACCCCTAATGCTAATGT
TAGTAGCGTAGACCGGCCTCGGACAACTAAGTGAACCGGACACGGACAAGGATTTTGGGC
TTTCAAGGGTTCCCAAGAGTATGAGGAATATAGATTATATATTCTTATTATGTTCTAACC
TGAAAAACAGGATACCTGACAAGAATGGAAAGCTCAACACCCTAAACAAACTTCATCGAG
ATTGAGATATATTCCCTGCTCCGAAACGGATTCTGCCAGTGCCAGTACGTTACGTTACTA
GAATAGGCGGTTGGCAAAGCTAACAGGGATAGGATGCCGCGACAAAAAATCCAGTTGGAG
TCTATCGGAGAGCAACTCCAAAGCAAATGGGGCTGATTAGAGAAGGGACTTTTTTATCCT
TCACCACTGGTACACTTCTTTGTTCTTGGTTAGCGCTCATTTTTTCCTTGTATACGCTCC
TGTGTTCAGTGCCCCCCTTCTTCTCGCAGAAATTGGATATCAGAGTCATGCAGTCCTATT
TTCTGGCTGCAAGGGCCGGCCCAATGGTTGCTACCGCTCTCTGCGCTTCTATGTACCATT
TTTAGTCAAAATGGATGCTGGGCATATCTACTGACCCGACGAAGCTGACGTAATTCTATC
CATAGCTGTCTGTACCGCTACCTCTAGACCTTTTCCTCGCTTTGTCACTATTTGAAGAGG
AACTGGCGGAATAATTAGTTTAGTCTGAACGAAGCGGAACCACCGAAATCAGACCTGTTG
ATGTGCCGTCCTCATGTAGTGGTGTCCGTGGTTGCGGTATGATCGGCTGTACCGCCCGCA
TGCGTGAATCTTTGAGGTCTTTACTGTATTTACGACTCTGCTTGGGCCAGTGATCCCTAT
GCCCTAGTTGACTCCGTCGGGAGGGGTTCACCATTACGAAGTCTGGAAAGAGGGTCCACT
GCGCATTTATCGAACAAAGCTTCTTCTCGTCACAATCGTTCAATCAAATTCCGTCAAACC
CGGCTTGTTGACCAAGTAAAGCAACTCCAACTGTCACTGCAACAAGTTCGAAGGCAGAAG
CAATTGAATCTGCAACTGGCTATAAAACTCTTCCTGCTTAGGGATACAACCACAACCTAT
GGAAACTCCCAATGGCTGACTTACTCCAGCATTGCTTTGACTTGCTTGCTACTTAGGGAC
TCTAACCCCTAGAAGTCGAACTCGCTCGCAGGTAGGGAGAAAAGGAACTCCATGTAAGCT
TTATCCAATTGGCTCACAAGAAAGAGGAATGGCACGGGAAAGAGATGCCACTCTATTGTT
AAGGGCAAGAACAGGTACTGCTACGAGGGCTCCCACCCCTCCTGCTAGACTGGCTTCCTA
TGGTATTCCTGTTTCAACACCGAAGGAATCAAAAACTGGTAAAGAAAAGAATATCTGCAT
TCCCTTTCCTCTGATACTCAATATCTCCCATCCCATGGCTTTCTATTCACCTATACCCTG
GCTTTCTTCATAAGAAGAGGGGAATGAATGCGCTTACTTAGAACTCCTAGTCGCTCGAAA
GCAGAAGCACTTCAAATGTACTAGTAAGGAACTATCACGGTATGGCTTGCATTTGCCAAC
TGAAAAGGGGGAACTGCTTCAAAAGGAACGACAGCTTCCACGCACTCATACCTTAAAAAG
GCAGAAGGAAGACCAAGGACTGGAACT
>NODE_1891_length_126_cov_3.976191
TGGACTTCTATTTCTGTGCAATATACTATTAAATATCTATGTAGACAAATAATTAAAGTT
GAAAACTGGCCAGATTCATTGAGATGGTCCTAGTGTTTCTTGTATTGTCTGTCCACATGC
ATCTGATCTAATAGTTATCTGAAGGA
>NODE_1897_length_1172_cov_17.290956
GGGTGCTATTGACGGAGCTGAAGGCGCATTCACCTACTCGCACTGGGACCTAATCTACAT
CACACCGTCAGCCCGGATCAGGTAAGGTAGGGCGAAGGTCTTAGGCACCTACCACTGCCC
TAAATCGAGGGGTCGTCATTCTATTTATATAGCAGCCAGCTTACTGTAAGCCGAAGGAGG
ACGATAGTGAGACCTCGTATAGATGAAAGAGGTTAAGGTTAGATCACGGGGATAGGGGTT
CGGTTCGCTTTATATTCTGCCAACTTCTACTCAGCGGTTACCGGCATAGCGCTGCTCTTT
GCTTGGGGGCAAAGGTTATGCTTAGTGTCCATTAGACTATGGAGAACAAGAGGTACCGGA
CTAGAAAGACAGACAACATCTTATGAGAAGGGCCTCTTGCTCGATACAATTTTTGGCAAG
TTTGCCTACGAAGGCAGACAGATTCGGCCATTTACTACCGCTAGAATAGAATCAGACTAG
ACTACTGAGGGTTACCCACGCCCACGACTAAAGGGATAGCAAGAGCACTTGCCTAGCCTA
GCCTTCTGGAAAGGAGATAGATGAAAGTGACGGCTCGTATTCTGAACTGAACTCTTCTTA
TTGGCAATCGTTATATCTCTCGAGTTCACAAAACCCTCAACATCCGCCCCCCTACCCACG
CAGCGCGCCCTTGACATTTCAGAGGACTCACAGCTGCCTTCTTCTCCCGTGTACATCACC
GCTTATGAGAATTCGATAAGGCCAGCAAGAGGCAGGCTGATTGCCGATGTCCAAATAGGC
CTGAAAAAGGCCAAATAAAAACCACCTTCCATGTCATAGATATCCTCACTTCATTCAACT
TAATCCTTGGTTGGTTGCGTGAGGCCGGATCCTCCACATACCATCAATGTTTCAAGTTTC
CGTTCTGAGGTTCTATTGTTAAGGTCTCTGCCGAAGTTCAACCGGCATTGACCGCAGCGA
GAACGTGAGCTTCATGCCTTCTATAGAATTAGGAGGCCAGTTCGTGCCACTAGAGAGTAC
GGAGATGGCTCCTTCCACCCTGTCCTAGACATCAAGACGCCTGGGTCTCGCCCTTATGGT
CATACCGTTATCATCCGAAGAAAGCCGAAAGCTCTTGCCTTGTGTATTAAGCTTATAAGG
ATGATAGAACTTAGGGAAAAAAATACACTAACACATTGATTTAGGAAAAAAA
>NODE_1909_length_392_cov_18.642857
GAGATGGCATGAGCTTGTTCGGAAGCTCATGCCGGTGAATCAGGGGTAATCGTCTTAAGA
CTGGGAATTTACAATGACAATAATAGGTCCTTGAGCTCAATCCCAACTCTCTTATCTGGT
GCATCATCTGCCCTAGAGCTATTGCCAGATTTCATCTCAAATCGAGCTGCAGTTCTTATT
TGTGAAGTGATTGTAAGACGGTGGTATTGTGAGTGAGGGTAACTTATTGGAGTAAGTGTG
GGTTGATTAGAGCTACGTGTCATAAGTTAGTTTCTATTTTGAACAGACTAGAATAAAAGA
ATAAACAAGGGAGCTAGTTCTCTTTCCAATCCCGGGATAGAAGGAAAATACATTCTACCT
AAAAGGTCAGACCTTCGATATCCCGCTACTTCTGGTACAGCCTTTCCTGAAA
>NODE_1910_length_1198_cov_18.257931
AGCGGTGTGACTTTCTTCTTTCAAAGACTGCTTGACTTGCTTTCCTTGGCTAAAAGGTAG
TGAGTGCAGAGAAGTTGGAATATAGTCAGTGTGCCACGAGTGACTCCTTGTGCACTGTCG
ATCAGGGTTTGCTTACCAAACCATACTGGCTTATCACCTTAGTAGTCCTGTGCATAGTCA
GTACGATTTCTAACCTGAAGGACTATTCCCTTCATAATATATCCCCCCGGGCTTTTTACT
TCATTTTGTGCACCTGGCCTGGCAGCCTCTACAACTACAAGATCATACAAAGCTGGGTAA
TGCAACTGAGTTGCGGACTCAATAGCATCCTCAAACCTTTCTACTAAAGGTTTTTCCTAC
CTGCAGGTTGGGAGAGTGTAACACTAAGTCAATTTGACTTTCGAACTTTCTACGTCTAAA
GACGGTCAAGCACCAAGAGGAATCTCAATACATGCAAAAACGGAATCTTTGTCTTCTCAT
TCTCATCTCTAGCTAGAAGCTAAGCGGACTTCTCGTCTGGCATGCTGCAGGCAGCTCTTT
GAGTGCTAATCCAATTATATAGAGAACTCGGAAGAAATGAGGTCGTATAACTAAATATCT
AAAGGCTAAAGGAAGCGGCTCTCTTGCTTTCTTAACTATAAAGCCTTGAACTTCAGCCTA
CTCTTCAACCTTTCTGGGCTACCTTAGCTTTTATGATGCTGGAGGTGAAATGAGAGACTT
TCTTCTTTCAAACTGAATTTCCTGCCTTAGATGAGGAGGGTAAGACTTAGATGAGGAATG
GTATTGGGCTAGAAAGGCTCTAACTGCTAAATCGAAGGCCTTTTTACGGCTTATCAAAGG
AGGCTTCAAAACTCAACTCAGGATATACTGATGAAGCTGGGGCTTGAACACCAATACAAT
AACTTCAATCCGGCTTCTCTTCTAGGCTTACGCAGGCTACAGGCCTAACTGCACGAAGAA
AAGCAAGAAAGACGTCTGTCTTAATGCGTTCGTGCCTTCCCACGTAAGTCACTACGAAAT
CAGACAGATCAGAGGAAGTCCTTTTCCACTTTCCACTATCTTCAGTGCTCCGTGGGAAGT
GACTAACGAATCTGATCCTTTATCCGCGAACTGATCAATATTCTCTTCTTCCCCAGTTAC
TTACTCCCCGCTAGAAGAAATGACATCTAATAGAGCAGAGAGAAAGAAAGTGGGCAAGGC
AGTAACTGAAAGAGAAAG
>NODE_1925_length_335_cov_18.955223
CTCTTATCATCGAGTTTGGTTCTTCTTTGGTCTGGTGTATGCGCATAGGCCACACTACCA
AATACTTTCAAATGTGATACAGTTGGTTTATGACCGCTCCAAGCTTCTTGTGGTCTTTGA
TTTGCTGTATGCGGACATCGATTTTGCACATATACGGCGCATTGCACCGCTTCCGCCCAA
TTTGGCTTGCTCTTTAACATCGATCGATCGTTCGATTTTTTCTTTCAGCGACACCATTTT
GTTGAGGTGAGTACGGTGCTGTCAAGAATATTTTTCTTCCTTGTTCCTCACAATAGCTTG
TGAAGGCAGTTGACATGTACTCTCCTCCTCTGTCAGACCGTAAGGCCTTGATGCA
>NODE_1933_length_92_cov_5.021739
CATTGGGAATGATAGAAGGACTAATTATCAATATGAGTGAGTAGAAAGTAATATAACTTC
TTTTATTACTCACTGGAAAAGGTACACTTACATGTAGAAAGTTCACACACAT
>NODE_1964_length_110_cov_9.554545
TTTCTGGTACAAATAATCTTCCATTTGCATTTTCCAGAACCCAAAATCAGCACCATTGAA
CTTCTCAATCTTCACCTTTCCGTCGTCTGCAGCCATTGCTCCCACTTGAATCGGACCTCC
TCGTCTGATT
>NODE_1965_length_874_cov_15.846682
CCCTGCTAGCGCATTTCTTTGGCTTCCTGTCTTGCCTTGGCCCGTTGAGTTCGTGATTCC
GGATCTACGATTTGAGCTCAATTGCTAACTTTCCCTGGTAGGGGAGGGCTTCGCTAAACC
ATTAGAATGTCCGTCTCAGAGGGGAACTCGGGTTGATAGCTATAGTTGATGTAACTTGAC
TCAAATAGGAATGGTGCGCAAAGGTACGTGCAAGGGTGAATGAAGAGAGGTTGAACAACA
ACTACGCACGAATTGGATTCGCCTTGCTTTCTTCGGACAATCGTATGATAAGAAAGAAAG
CCAATCTTTCCATGCCTCGATGTCAATAAAAGAAGGCTTGCCCGAGCTCTGGTAAGATCG
TCTCATACATTGCGCAGGGCCTCTCCATCTTCGAATGAAGCCCAGAACGAAGTAGCAAGC
CTAGACCAAAGATTGTACGAATCCATGTTCGAAGGCACGATCAAACCACATTGGCAATAG
AGTCTCCCCAGCCGGGAATCGACATAACATATAATCCGTGTCGATCTAGGCCTGTGGATT
GGTATCCCTAATAAGATATTTGACTTCGTTAAACAAGATCGGGTTACAAATTCTCTAACC
ACCATGTTTTAGGCGGGTCGTAGATCAGATCGACGAAAAGCACTTTTTTGCAGCCGACAC
TAGCTTAGCAGAAGCTTTTTCTCTGTTTACTTATACGAAATAAAGATCGGAAAAATGCAC
TTTGAAGAAAGCGAAGATAGGGCTAAGCAAAGTCCTTGACTCTTTAGAGACTTGACTGTC
TAAGCCCGCCGCGCAGGAAGGGGGTCGGCAGAAAGAAGTTCAGCCGAGCTAATCGAATTG
GGAATTCCCGGGTTATAGCCACCTAAAAAGCCCTTTTTCCAAAGATCTCACGAT
>NODE_1976_length_1320_cov_16.620455
CAAGAAATCTCTAGCCTGCGAAATTGTTTAGTATCAAGCTGTTGATACTAGATAAAAGGT
AACTCCAATCATTTCTTTGTCCCCATTTCAAGGAATTAGAAACTGAAAAAGTTTTTTATG
GTTATACGGGTATCCAAAGTACGAACGAGATGGATGTTTGTTGTCCCAACCATTCTTGTT
AATCCCGATCCCGATAAGGGTAATTTCTAACAAAGTTTGAGCCTAGGCGTAGTGCTTCTT
TTCTTCTTCTTCTATGCTTGGTACTAGTGCAGTAGAGTTGGCCTACAATAAATAATCCAT
AGGTGTATCCTCAATACTCAAATCGACAATTGAAGCATCTAAGGCTGCATTAATCGGGAA
TACACAACAGAAGGAATTGGTTTATTTACAATTCAACTGAAACAAACTAGAATCCTCAAA
TAAGAAAGGAAGAAGGAGAATCAACTGATACAGGTAGGTGATTTGGTATATAACCAAAGG
AGAGGGAAAAAAGTCCTTTGCCAATTTGAATCAATTTTCGTATTGTTGAATCGAAAGCAA
GATTGACTGCGAACTCACTCAAGGGTTATAGGTTTTCTAATAGTTTCCTGCCCTGTGCTT
TGCTTTCTTCCTTTGAATCTGGCTTTCATCGATGGCATAATCAGTGACGTACTGACGCGT
GGTCTTACAAAAGCCTATGTGACTGACTTGCCATTGCCAACCGTACGCCGCGTCCTGATC
CTCACGTAGCCGTAGGTCTCTCGTTCCTTTTCTCACTCGTCGATGGAACCTCACCCTCAG
GCTCCTAAATAGTAGTTCTTACGCTTCCGGGGGTCTAGCCTTTCCTTCCCTCTCTACAGT
GAGGTTCTGTTTGAAGTTATGATTGAGACAACGAGTCATATCTTGGCTATTAATCACCAT
CATTAGCAACAAAAAGAGTAAGACAGGACTTTCACTCTTAGAAGAAGACCGGAACCAAGA
TTGACTGTGATGCTACGTGCATACACGGATCACGGAGGAGAAGAGAAAAGATGTCATAAA
GCATAGGGACATCGACTTCCCCAAAAAACCATTGATTGGGATCGATATAACAGAGTGTGC
TCGATAGTCATCACTATTATGTCCCCGAATGGAGTCACCTTTTTTCTCATTTCCCCCACT
TTCCCTTTTAGACCAAGCGTATAGTTTAGTCGTCTCTTTATGCGAGGGTTGATTCTCCAG
TTTCGGATGCCTCTGGCTGGGAAGAAGCCCTAATCTTCGAGTCAGGAGATACCTTGAGAA
CAGTGAAAGCAGAATCCTATTTTATTTAGTTTAGAAGAAGGCTTTGTCTTTCCCATTGTA
ATTGTAGGAGGGAAAGTCAA
>NODE_2003_length_1798_cov_16.791990
CTGATCGTGACTTTCCCGGTTCGTCATGCACAAGAAAAGCAAAACGAAACTAACATCTGG
GGGAAGATGGGATTTCTTTCTCGCTCTATATTGCCTTAGAATGCGTTTTTCTGATCATTA
TGTGGGGTTAAACGTTCTTTTTTTTAAGTAAGAATTACTTGATCTACTTGAAAGCTGCTT
GGATAACGCGTAGGTAGATTAGAGATCGCTCTTATCTAAGACCATGTAAGGAATAGTAAG
GAATATAGGCCTACATTTCACCTCAAATCAAAGAGGATATAACTCTTTCCGCCTTAGCCA
AACTGGGTCTAATTTGAGTCTTTTATAGAAAAATCTTTATCCGTTTTGCTACTCTATAGT
TCGAAAGTGTATACTTTATTATATAATAAGCTGCTTGAAAAGCCATACAACTGAACCTGC
TATGCTGGATGTATAGGCATCCTATCCCATCCCATACCTAGAGCATCCTAGTGGGCCTCT
TTGTTGGCGGTGAAGCAAGCAAACGTCTCATTTTGCTCATTGCGAGGTTAAGAAAGGGAG
CAAATTAATTCGCGGAGAAGGGGCATAAGCAGTCGTCTGTTCGATACTATTAGTCACTGG
CGACTGTCCTTTCCTTATAACTTACAAGCGAGAAAAGCCCTTATAGATAGGCTGAGTTGA
AGGCTCAGTTCTTACCTATGGTAATGTGTCGTGGATGGCACACCATTCCTTTGTTTAGGC
TTCCCTAATCCACAGCTGCAGCCTTGGCTGACTTAGAGAGCTGAGCTGGCTATCCGAGCC
CCTTAGTTTAAGCAACCTTCTGCCGAACAGACTTAACTAGAGATGGAAGCTTCAACTGGA
GCTACTAGTCGTTCAAGCCGACTATTTGAGTCGAATACCCTCGTTATTGAGAAAATAGAA
TAGAAAGATTATATCAGAGATAGTAGCCGATAATAATAATAATATAGTGTGATTTGATTC
TATCTTTTCTTTGGTAAGAGCCCCTTTATTAAGTGATTGAATCAATCAATCCTGCGACGG
GCCCCCCATTATACTCTCCAATCTTGAACCTTATTAGTGCTAGAGAGTCATAAAGCTTAA
ATCGCCTACGCTCCTTTCTTACTATCTGGAAAACAAAGGTAAACTACATTCACGGAACCT
ATCTATACAGATAGGAAGCTAATTAAGTCGGGCGAGTTCCCTGTTATAGTTATGGAGATG
GGATCAATTCGTATTCCCAAGCCTCCGCTTTCGAATCTCGCCTTCTGATCGACATCAGTT
CTCTATGATTAAGAATAAGGGATGATTCTAGGTATACCAGATCTCGTCAGAGAGATGGGT
AGTAGTCCGGGTTCATACTTTGACTGTCCATACATCATATGAGATATAAAGCAGCGAATA
ATGGACAATCTTTGGATTCTATAGTGGAAATTCCTCTTATATCGTGTGATTGGTTGCTCT
CTATTTTGCACTCCTCGTTGGGAACAAGACGGATATGCCAATGGCGTCTATCAGAGATAG
AGTGGTTTCCTGGATTGGTTGGTTTGAGGCGTTAAGAGAAATGACAGTAGCTCTATCCCG
GACCATTAAATTAACTGAGTATCCTCTTACGGATAGTTACTGATCTGAGGAATCTGAGCT
TAGCTTGTAGTGTTCTATTGGTCTTATCGTGCTATCCCTGTGATGAAGCCCAGTCCAGCA
GAGTCAAGATCAAGATGTATTCATTCTTTTTCTTTTTGTTGGCTTCTGTACAATGGTCAA
AGTTCGAGCGAGTATGGTTACCGACGACATCTGAACAGAGCAAGCTTTTTATCAACGAGG
AATTTGAAGAAAAGAAAA
>NODE_2079_length_178_cov_3.421348
GGCCATTTGTGGATGAACTGCTTGAGTTTCTCAGTAAGGATTTTGAGATTGTTGTGTTCA
CTGCCGGAATTGAGGAATATGCTTCTCAGGTACTCGATAGGCTTGACAGTAAAGCCGTCA
TTTCCCACCGGTTGTACCGTGATTCTTGCAGAGAAGTGGATGGGAAATTTGTCAAGGATT
TATCTGAATTAGGAAGAG
>NODE_2159_length_1911_cov_14.908425
AAGGAATCTATTGTTTCGAATGAAAAAAGGGATATGCTGCTAGGGCGGTTGGGGAAGGTA
AGTGAAAAGGGGGTTAGTTACCTGGACTTTCAGCAGAATGCACCTGTGCGTGGTCTTTTG
TGATAGCCGAAGTGCTCTTTCTTTAGCCATGGGCAGTGGGGAAGTAAGCAGACTAGGAAT
CCTCCATGGAGTCATAAGCCGAGTCAAAGGAAGAATTATCCACCGAAGCGTTCGCAGAAG
CTAGGCCTATTGGTCTCTTCGTTTGGAAGAAAACCGCGAAAAGCTCACTACTCCACATAT
TCAGAGTCCTCTAAGTCAGACTTCTAACCAACCCAATCCAAATCTTCCGACCAAACAACC
TAAGCACTTCGCTTAAAAAGCCTCTATATTCGAAAAGAGGAACAGCTGTCTCATTCGAAT
GCACCAGGCCTTAGTGCACGGTACTCTTCTTTCATATCTGATATTACCATTGGCAGGTTC
ATAGTCCTTTTGCTTCGGTGTCAAGGGACGAACCATTGAATCCAGTATTTCATAGATGTA
TGAAAGGAGAATTCCGGGAGTGAACGGAGCTCGTCGAAGTTCAAACTATAGCTTTAGGTT
CACTAAGGTCACAGAGCCGGTAGGAAGGGCACGTGCTCTATATGGCTTCCTTTTCCCCGA
GGTGTACTAGGATAGCAACGTTTTTTGGGATATTCTAGTGAAGCATGGGCCCGGCTAAGA
TTCAAGTAGAAGTCTAAATTCATATTCTCTCGAGTTGAGTTTGTTTATAGAGTCGGTTAG
TTAGAACTCAGAGGCTTTCGGATTGAAGTTCAAAATCTCGATGTTAGCGGAAGACAAGAA
CACCTGAAACCTTTGAGTAGGCCGTTAAGGTATGGGGCAACTCATTTATTCTTCGCCTTG
AATGCTCCCTTTCTCTTAGCATACTTCATATCATAAAGATTGACACCTAGCTCTGTATAG
ATTATGCAGGTTCTAAAAAGAGGGTATCCTTAGGTCTAAGCGCTGTCTGCTGCTGATTCT
ATAAGAGCTTGCCTTAGGAGTGCAATTGGCTCAAGAATAGCTGGTAGAAGCATGCAATTT
GGATGTCTGCCAATTTATTGGAAAAAAAGAACCTAAATTTGATCAATGGCTGGAAATGAA
ATGTGAGGTGCAAACTCCTACCTCCTAGGGAAACCCTCCTATGAAGCCTACCCTATCCCC
GATTATCCAAATCTCACTTCACTTTCTCCATCGGCAACACGAAAGGTTTAAGCTTAAACT
TAACCTGGCTCGCTATCGAAAGCTACTAAATCCTCAGAGTCAAAAGTAGAACTCCCACGG
AAAACTCTTAAAACTCCATATCGAAAAAAGGCTTCTTCCCCTAGTCCTACTACTTACCTT
CGAGTTAAGTTCCTAAATCTAACTAAAATAGTAAATTAGGCATATCAACCGTCCTATCTT
CTCCTAGCTCTAGCTTCTAAGCAAATTCTCTTTTATCTTTCATTGTAAACTCACTTAAAA
GAGAGATTAAGAGGATAAATCTGCTACTACTCCCCTTAGTCTTGAACTAATGGAAAAGGG
TAAGAAGTCAGACTATAGTTATCTTTATGTTAGTGTAAAGTCGTATAGTATCATTTGACA
TTAGAGAGAAAGCTCCGTTATCAATTTGGAGGATCAGACCCAAGTTCAATAAAATGAGCC
AAAGGTGGTCAGCCTCTAGTAGAGTCAGCGTAGATGTAATAACCGATCTGGAATTCCTTT
CTGTTACCCTTATAACTAGAATAGTCAGTTTAGGGAATCTCGAAGAAGTTTGAAAGAAGG
GCGAATAAGCTTAGCTTGAGGGTTAAAGGCGGAAATCCCCGTTCTAAAGAGATTAGGCAG
AACCCAGAGAAGAAGTCCCGAGTATATATAATAGTGAAAGGTGGGTGCCACCTGTCTTTC
TTTCAATAGTA
>NODE_2176_length_282_cov_16.893618
GTCCTCATACTCTCACATCGGATACGAAAGCACCGGAGTCAATAGCTGCGCTTATTCCTT
GAACAGCGGAGAGTTTCACACGAACTGAAAGACATTCTACAATCACTTGCATTCAAACTG
ATCAATGCTTTGCTACCGGGCTTCTAGTTGTCCTTTCTCCAACAGATGAAATAGCAGCCT
CCACTTCACTCTCTTGAGAGCTAGCTGCAGAGGATATTCTAACAATAGCGGAAAGCATTC
GTTCACAGTCGATTCAACAAGGGCATCCTTGACTCTATTATCTTATTTCACCCTTTTTAT
AC
>NODE_2193_length_317_cov_18.416405
CTCCCTTTCGCCTCAGCCCACAAGAAATGACGTAAGTAGTAAGTAGTAGTGCGGGCAGAA
AAGGCTTCTTTTTTCGGCTCCCATCCCTTCTCACGAAGAGACGAATTCGTCGTTCATTGC
TTAGGAAGCCAGCATTTACAGTGACAGAGATCGGACTTTGATGGAATACTTCAATCAAGA
ATCAATTCCATTTATCCTTTCGAGTTCGAGAAAAGCCCTTCAAAAGCCTCCTTAACGGCC
TTTCTATCACAAGCCAATCATGTCATGCAGTCTAGCTCAACTCGATATATCTAGTTTTTG
TTCGATCACAAAGATGGCTAACGAAAGAAAAAGACTG
>NODE_2232_length_636_cov_16.948112
CCCCTTTTTTCTTCTTTGTTGAAAGATGAGCACGGATGATCCAATCAACTCCATAATCAT
TGAAAATAGAATTTCCGCGGCCTGTAACACATGGTTATCAAGCCAACCCTAGAATTTCCT
TATTTACAAACCTTAGTTTCACACTATCAAAAAGGCAATTTTTTCATTTCTCAGATCGGA
GGGCCAGTGGAAGATCGAAAATGGTGATATCATAGAATTGATACCATACTTCTTCAAGTA
TGTAATGGTGAGAAAAATGAAAACTCAACAAAGTAGGCAAAAAAGGCATTTGGATGGATG
AAGAAAGTGCTAGTTGCAGCAAAGATCAGCCTTTTGGCAGGAAACGAGATATATCAGAAG
ATCTGGTGAAACAATCACAAAAGAAATGCCAGGAGAGTAATGGCAAGAAAATGGAGATCA
GGGTATTCGTCAATTCAAAGTTTCTAATGATAAGATACCTTTCACTTTTCGACTGTTGAG
GGTTCAAGGGCGTTAAGCATGGGCTAACACCTTAGCTCTTTCTATAAGAGTGATGTGATT
CAGGGGAATGTTCTCCTTGCTATACTCCTCTCAAATTACATGGTGGACATTGATTGGCTA
CTTTCTGCATGTCCCATGCTGAAGCCTCATGTCCTAGTCATACATGGAGAAGGTGA
>NODE_2238_length_146_cov_7.424657
CTCTCCGTCACTTACTCTTTGATGTAAGAGATAGAAATTTGTTCAAGGACTTGCTCCGAA
TGGTTTGCCTCATCAAGGTAGAAATCTTCCTTAGGATAGAACTTGCTGGTGATTTTGCCT
TCAAGTTGGAGGATCAAATTGATGTCCTTCGTCATGTAGTTTCACT
>NODE_2255_length_776_cov_16.787371
TTAGAAAGTATACAACGAACGTAGGAGTTAAGAGCTGGAGTTAGAGTTAGTCAAAGGATT
ACCATACTCTAGAACAATGGTAGAACGATAGCTAGTTTAATAAGATAGAGGTGGGAAAGC
CTACGGTACCGTAAAGGAGGATGGATTCATCACTTCGGGCCAAATCGAAGACTTAGAACG
AATCGACCACTAGACGTTATGCTTACGTAATTCACTCTTTTGTTTGCGGATGTAGGACTG
GCTTGACAGACTAAGGGAAATGGCCACTGCTACGACTTCCCCCACTACCACTAACTGATA
GACCTACTAGCCGGAAAGAATCGAATCAAGGCGGGTAGGTCGGCTAAACAAAAAGAAAAG
GGCCCTATTTTCGTCGGAGGAATAGGGTTAGAAACCTGTTGACACAATCCAATTTGTCCT
ATCAATTCACTTCGAATCGTATCTTTGATAGATTTTTTCATATATAAATAGTCGAAGCTT
CCGTAGAGAAACCGCAGGTTGGGTAGCTCTTCCTCGGTATTGGTAATCAGTCTCGCTATT
GACGTTCGAGCTCGCAAGAGTGGGGAGTGCCTTGTAGGGAAAAGAGGTTATCTAGGCAGA
TAGAGAAAGAGAAGAAAGAATGTTAAATGAGAGTTGCGCGCCGGCGCCTCATCCAAATGA
GACTTGGAAAGCGAAAGCGAGATAGGTCCTTAACTGGGAGGCAGGAAGAAGACTACACGA
GTGGTTCGGGAAGGAAGATTTTTGACTTTCTGGTGCCATAGCTTCGACTCCACCCCAGTA
ATAGTAGTGAGCCGTA
>NODE_2282_length_94_cov_21.255320
TATGAAATAGGAGGGTCAAGCAAAACACCCTCACCTGTAGGCCACATATCCTTGCCGTTG
ATTGGCATAAGCAAGTTATCATACAAAGTCACGTACGTGTCTACCTTGTAACAA
>NODE_2305_length_1293_cov_17.914154
AGTTCAGTCTATAGCCCTAAAGGAAAAGGAATAAGTAGCCTTTCCTTACCTTAAGCGTCC
GTTCGCCTCAGGCGATGGCAATTATTGCTCAAACTAAGCATTCGTTCGGAGTCGCTACGA
AACTACCAATTTCCCTGCTCGGTCTCGGAGAATGCTTTACTCCAACTATTCAATTGACAA
CAGTCTCTTTGAAAGTGAAATAGAGACTGCTGGTCACATAGCCTAATAGGGAAAGAACAC
AATTTCCTCTCTGGTCGGATGTTACAGTCGGCTCTACTTCTTAGTCAACTAGTAGTCTTT
AAGTCGGAAATTTCCTTTGCAATAGCAAGAAGCATAGGGAACCTGGATGAGATTACTGAG
ATAAGATCGAAGCTGCAATGTGGCATACATAATTTCATTTTGCTTATTGTTGCTGCGAAG
GTGAAGATACCCACGGAGCGGTAACTAGAACTCGGTAGCGTGCCTCTTGTTCGACATGAG
CCAGAACATAAATTAGATGAATGCCACTTAGACGTAAGAAAGTAGTCGTAATGTATTGAC
AAGAATGCCTTCTTCTGTAGTACACGAAGAGGGTGCCAATGTATGTCTTTAGCGAGGACT
TATGTCATTCGTTCATTTCACTACTTTATCCGCTGATGAAAGGAAAGGCTTGAATCCCTG
ATAGCGTGCTTTCGGCATGATGTCTCGCATTTCCTTGCCTCCAGACCCATTGTGCTTTGT
CCCAAGTCATGGGGTCAGTTCCCTTCACTCCAAGTCGGATGAGAAGCTTTTCCAATAGAA
TAGCGGTAGATGAAGAGGAATCGCCCGGTTAAGTTGGACAGCAGTGACTCCCGAAAGCAC
CTCTGGGAAAGGATCGGCACGCAGACTAGCTATATGAGCAGGTGATCCTCCACTCCAATC
CGGAGAGAATCGAGAAGGACCTAAGCGGGACCGATGAGTGATACAAATAAGTAATTTGAG
ATCGATTCTTCGGACGTCAGCTGAGAGATCTAGGAGATTAGACAGTAGGGAACCGAAGCC
AAGAGCTAAACATATGCATATAAGAGTACGTCGCTTTCATTTCTAGCTAACCGGGGCTGT
TTAAGTTGCTGTTTACGCGCTTAACTCACTAACTAAACTAATGGAATCCTGGGTGGAAGC
CGAAAAGCAAATTTCCCTAAGGGAGAAGGAGTCTTTCAATAAAGGGAGCTTACTACGTGA
ACAACGCAAGCATTTTTGCCGGCAGAAGCCAAGCTAGCCTTCCTCCCTTTTAGAAATCCC
ATCCATTTATGTTACCAGTTTAGACTGGTAGGACTCTAAGAGAGACATTGATT
>NODE_2338_length_356_cov_18.353933
TTTCTCATATTTTATTAAATAAGAACCAACGCATCTCAATCCAAGATAGCGGATCTCCCA
TCTTGGTTAGCTCGTAAACGCTAACGCGCCTTGTCTGCCATAGTAGGCTTCTCTCTCTCT
GGAAGAGATAGAGTATGTATCCTCCTTTCATCCTAGGTAAGGTAAATGAAATAGACTGAA
ATCCATTCCTTCGTGCTCCATACCCAACTCAGTCATTTCAAGATGGTGGGAATCCTTGCT
TTTCCGGTACCAGTGCCTGACGGTTGCTACAATACGGGCTCGGAGGGGTGCACATTCATG
TATCTTGAAGGATAATGAACGAGCAGGGGAAAGGTAAAGATGCCTTAGCCTTGGGTACCT
ATAATCTTTTTTTTTC
>NODE_2365_length_756_cov_17.230158
TTCTGCATGTCCATCTTCGATTAGCAGACGACTGTCGTTCCTGGTCACTGAGGCAGTTTT
GCTCCATACGTTGATTGGCTTCAAGTGCCAAAGAAGGCATTAACGAAACCTCTGGAATGG
CAGTTTCATTGGTGATCAGCCTATCTTTTGATTATGCCTTTGGAGTTGCCTAAAGACAAG
TGAACGAAGTTAGGTAATGGACGGATTCCAGGAAGAGTTGAAAGCGCTTACTCGTGAGTG
AGGAGGGTCCGAGCTCAGCTTGGATATAGAATAGAAGTTCCACATCGTTTTGACTCCTAG
ACAATCTTAGAATCCCCTTGGGTGAGGCATGAAAGGAGTAGGGCCACGGTTAGCAAACTT
ATCCGGCAGCGGTAAAGAAAAAAAAACTTGAGCTTTCTACCTAAACTTCAATCGGTAAAC
TATGTACTTCAACTTCAATGGATAAAACTACTTATCATACTAACGAAAGTGGAATGCCAA
TCTCGATATCTCGAATAAACCTTGAATGAGAGCTCGCGTCAATTACATCGACCCTCGACC
GTAAAGACTTAGTTGCTAATGTTCTGGTCTTCAAACAACTCGTTCGACTTCACGTCTAAC
CGGTCGAACATGTACTGCTTCTTTCTATTATTGCTTTGGTAAGTGAATAAGCTGTCGTAT
CAGCTGTGATGTTATCAATTGGCCTCAAATAGCCTTTTCTCCGCTGCTACTGCTATCGAA
TCAGTTCGGATGACTATCACTCAAGGAATAGGAGTAATTGGCGAATCTAGCTCTTC
>NODE_2366_length_679_cov_18.717232
TAACACATGCAAGTCAAAGGAGGTTTTCGGAGATAGAGTAGAATGCCCTGGAACGAGGCG
CTTAGCACTTCAGTGGACAAGAAAGACCATGGCCTTTCGCCAACAAAGCATCGTCTTGGT
GTTGTAAAGTGTTCCTACTTAGTTCGATCTCCTCTATATATATATCCTATCCCCTTGTTC
CGAAAGTGGGAGATGCTCCTTGACTGACGAGCTGGTGGTCCAGGAAAGGTCAGCTTGTCC
AGGTCAAGTAGTACAGATGGACCTCGGGCAGTCTCGCTCACTACCGTATCGCCTCAGAAA
CAAGACATTGCTGTACAGTCGATCTCGTGCCGAGCCTCCCCCCCGTTCACTGGCATCATA
AAGAACTGGATTTGGATCCATTGATTCTTGATTAGCTTCCTGCTTGTAGTATTCTTACAT
TAGTCCGTAGTTCCTTTGTCTATCACACTAGTTCCGTCATTGCCTCTTAAAAAGAGTATT
GTCCCAGACAATGAGTTCCAGCCTTCTCGTCTTTCTACTTGATGTGTTCTAGGTCCAGAA
GGCAATAGCGGAACATCACTCCCACCGGGGAATGCCTTCACTTTACTTCTTGGAACACGT
ACAGATGCGAAAACAGAAGTAATACATCTATAATAGAAAGATGCCTAAGTCCTAGCTCCG
ACCTTAAGGGCAGGAGCGGACTCTCATTCAAAGAAGAAG
>NODE_2379_length_317_cov_9.712934
CTTACATATGTTGATGATATAATCATCACTGGTAGTTCTTCTGTTGAAATCAACACTGTC
ATTGATAGTTTGAGCAAGAATTTTCCTTTAAAGGATCTTGGACAATTACATTACTTCCTG
GGAATTGAGATTTCACAAACTTCTTCAGGTGCCTTTCTTAATCAGAGTTCCTACATCACT
GAAATTTTGAAGCAAACCAACATGATTGAGGCCAAACCAGTTGCATCACCTATGGTGATT
AATCATCAACTTTCAAAAATCAATGGTAAACCTATGGAAAATGGAACCAATTACAGGAAG
GTTATAGGAGCTCTTCAGTATGCAACTATCTCCAGGC
>NODE_2380_length_674_cov_17.175074
AAACCTTACCCGGTATTGGTGCTTTGGGCATTACGAAATGTGTCTGTTGATGGCCCTGTT
CTCTTATCTGTTCTTGGCCGCTGCTGGAGTAAGGGCTATTTCTTTTGATTGAGAGCTGGG
AAACCTTAATAGAAATGTGGCCACAAGCCCAGAAGAATCGCCCGATATCCTTCTCACTCA
TATTTTTTCTTTTGAAGAGTCGTGCTATTCGTAACTAAATCAAAATAAGCAGTACGCTAT
CCTCAAGTCAGGAAAGCGGAATGCTACCTTCCTTTGCTTCTTTCGGTCTTACCTTTTCTG
TCTAGCTCGTTCTCTTAGTCAAAAGCCAAAACGACTCCTTAGTGGCCAAGCCAAGAATCA
TCGCCCGGTGAGAGCTAAAACCGTCAGGCTGATCTGATCTTGATAGAAAAAGAATACCAA
AGACAGATCTTAGTTACGAGAAGAAGGGTATGCTTGGATGTAGTTCATTCTAACCAATGT
TGTTGACTTTCGGTCGTGGTACTTTTGCTTGCTATTCAAGCACACTCTCGAAAGGGGAAG
ATCGAATTAGCTCTGGTTCAATAAGCCTATCTTTCGTAGCCAAGGGCGTTAAGGCTCGAC
TGAGTCGGAGAGGAAGGCAGAGACTCGAGTGAGAACGAGAGGAGCTGAAGACGGTCTACC
GTAAGGTGGAGGGAATGAAAGACAGAATGCCACT
>NODE_2389_length_401_cov_17.578554
GCTGGATATAAGCATCATCCAGCAGCTCCTTTTTCTCCTTTCTGAGCTCTTCCAACTCCG
GTGCTTACATTCTATAAGGCGCCTTCGCTGTTGGCTTAGCTAGAGGCTCCAGCTCAATCT
TATGATCCACCTCCCTACTAGGCGGCAGCTTCTTAGGCAAGTCGGAATGGGATCACGTCC
TTGAACTCATAAAGTAGTCCAACTATTTCCTTTTTCAGCCGTATAGAAGTCTCTCCCAAG
TCCTCACTCTTCTAAGCACGCAAGGCAGCCAAGTAGGTGACCTCTCCCTTCCCTCCTTCT
GCATGGCTTCCAGCATGATGGGGCCCATTTTCTCTTTCTCGCTAGGGCGTTTCGGGAAGC
ATAGAAGATCCTCCTTCCAAGATGCGGACAGTAGGAAGGTATGGTAAAGGTAGCTTGCTT
A
>NODE_2402_length_192_cov_13.260417
TTGTTTGTACCAAAGCACGCAAGAGGTGAAAATTATGAGAAAATATTGGTAATAATAGTA
AAAAATGAAGAGGATAGGTCAGTAAATCTATCAATCATATAAAAACGATAGATTGTGTGT
TGGACTATAGAAAAAAAATAAAGGACAAAATTCTGTAGAGAAAGAAGGTTGCTATACAGA
TGAAAAACGATTAGAAAAAGAAGCAGGAAAAC
>NODE_2460_length_1580_cov_17.619619
AGGATAGACAGGTTAAAGGTAAACTCAAGCCGATCAAAGGTGACTTTGTCAATCCTTGAT
GTAATTGCATTGCCCTCTCAGAGAGGGAAGGGAGAAAGAGTCTTTCGTTGACTGACTGGT
CTACGGTTCTCATCTCATGTGTTCTCTTCATTTGATCATTCTCATATCAGAAGACATTGA
ACTTTTGCCAATAGTACGAAAAAGAGTCTTATTAATAGCTTCAACAAAGCTCCATTCCTT
AGAGCAAACAAGCTTCATGTTCTCCTGCTCGGAGAATGCTATTTCTGCGTATATTGAGAG
AAATTCTATCAATATTCTCGGCTTGCAATGATCTTGAATCTCATGACTGAAGTTGGCCAT
GAAGCCAGCAGAAGGGAACCGGGCCAAGCGTGGACAACGAAGTTGATTGTGTAGTTCCTG
TTTACTATGGATAACTGGATAACTAAACAGACTCCGGGTGCTTACATAGTTCTGTCACAT
CAGCGGGCCATCTCTAAGGACTAAAGGGGGGGAGAGGAAAGTAAAGACCGGAACCCTTTT
ATCGCTCATTCCAGATTCTCATAGGTTAGCATCTTGGCTCTCAACTCGGGGTCGATATAT
TTGCTCAACCCTTGGGTTTCCGGTATCAAGGGCGGGATTTTACTAGTTGTTTCCATTGGT
GAACTCAATATTTCATTCAAATAGAGTTGTTTTTCCATCTGTAAACAGGGAAAGAATGCA
TAGACGTTGGGACGTTGGAACCTCTTCGTCATGGGGAGGAAGAACTACTTTCTCTGTTCC
CGGGGTCGAAGCTAGCATGGATGCCACTCCTGAAGCTAGAATACAATGAACATCGATATC
TTCCTAACCAACTCACCTAGAATGAGCAAAAAGACAACTTTTCACATCTAGGGAGATAGA
AGTTTTCTAGTTTCGTGGAACCGGGAAAATCCCAAAGACAACCTTTGTCATCTATATGCC
GATCAGCTTTTTGTTGACTTGCATGTCTGCTCCTGGACTTTATTAGTTGCTCAACTTTGA
ATTCTTGCTCCTTTCCTCTAACCGGACAGGGATAAAGTGAGGATGCTGGTTCAGAACCCA
GGTATGAAAGTTGGAGCCCATCAACATTCTAAATTAGAGTGGATCTAATTTCTGCCCTTA
GCGCTTATGATTCATTCTTTTATTGTTCTCATTGAGTGAGCTTTTTAGCTCTCAGCCTTC
CCCTTTGGGTTGAAACTATGACCAACGAACGGGATTTCCCGCCTTTAAGAAATCATTGTT
AACTCAACCTTTCACGAAAAGAGGTTGATTTGAAGTTTAGCTCAAAGGGCACAGAATGAG
TTAATCAAGAAAGTTTCCTCTGCGGAGACGCCGCTCTATCATCTACAGGATTCTTGAAAT
ACTTAGTAGTTTCATACGAGTCCCGAAGTAGACACCGAGTCTTGCTGTTAAAGCTTGCCA
AATACCCCATTCAAGCGAAGTTGTAATACCACTCCTTTTGGTGCAAGACCACCTTAGAAG
AACGAATTAATCGAGAAATTGATCACATCTGGAATTGCTAAAAAAGTGTACCCAGGTGGA
TACAAGTTTGTTGAATCGGACTCTCTCTTATGAAGGAAAG
>NODE_2492_length_1229_cov_17.637917
TCTTCGATACCGACATTCTAAGATGTAGAGGTGACTTCCTCATGCAGAGGATGAAACTGC
TTAGTAAGGCCGAGACAAGCTCAATTACTTGTTAACTGGGACTATCTTTTGTATTGACAT
AGCAAGCTGTTGCGAGAACAAACAAGGTCCAGTCTGGCTATTCCGCCTCTCACTCTGTTG
ATGAAATCCGGTATGTTCCCGATTGAAAGGAAGGAAAGTCAGACAAGCCAATCATTCCCT
TTCTGGGGGCATTTGCAATCAAGGAAAAGTAATCCGGGTCCGGTAATGCAGTAAAGTCAA
GCAGTCAATTCCGTAATCGACGGCACTAAAACACTAAAGCAGAGCAGCGGCTGCTAGTTG
AGCTGACAGACTTTTCGCTCCTTTCCAACCATCCTACGATAGATGATTCAATGCCATCTC
AATTCACATCGACTCTGCTTACAAAAACGTTGGCTGTTCTAAGTTCAATAGCTCTCTATT
TTCTAGCAGCCTTCACATCTCAAGCACTTGCCATTTTCTGGCTATTTGCCTTGACCGAAT
CTTTTCTTTTCCTTCCCTTTCCTACAATCTTCAAATGAAAGACCATCTTGTTAGAACCTG
GAATAACTATCACGAGTAGGCTCTTAAGTTCAAATAGAAAGAATGAATTGAGACTCCCAC
ACACGAATCCTATTCAACTACTCGCTTTGGATAGAAGGATGAAAGTTATCCCAATATTAC
AGATCTGCTCTCATCCAGCAAGCTCTCTAACACTAGTTAGCGCTAACCTTTCTACAGTAA
ACAAGTGAATAGACTTGCCTGCCTGCTCAGATGCGCGTAATCGTCTTGATGTGGAGATTC
GTCTTGGATTCTGCTTTCACTAATAGAAAGATGGAATACTGAAGATCGGGTTATCTTCTT
ATCTTTTGGGCGGCCACCCACGTTGGCAGACCGTCTTATCCTATCCGTCCATTCGGTCCT
ATCTTTCCGGTCTGCTATCGTTTCGACGTCTTCCGGCTTGCCCTGCTTTCGGTGCCTTTT
CTTTTCCTTTCGAAATAGATTTGAAACAGCTCACTTGGAGCAAGCTTCAGTTGTCTTCAT
TTTAGATTCCTTCCTCAAAGTGTAAGTGGGGCTAAGAGATGGTTCACCATTCCTGGTATT
CTCAGGGGCATTGGCTTTTGCCTTATTTCCCTTTTCTCTCTCCTAGTCCAAAGCGAGTGT
AAGAAAAGGTCTAGCACCATCCGCCCTACCTTTATTAAATTCAAATATT
>NODE_2505_length_2655_cov_16.955555
CTATTTCTTCCTCTTTGTTTCGCATCTGCTCTGAGGGTACATTGGCCTTGGCTCTCCCTT
CAGAAGGGTTACATAAGAAAAAGACTATTCTACTTAGTCTATTGACTCGGGTACTTTGGG
CTTTTTCCTCGCCCTTGTGGCCTATATAAGCTCTGGTTGTTCCAGGTTCTCGGCACTATT
TGTCCGTCCATCTGGGCGATCTTGTAATTCCCTCGATTTTCACTATGAACGTTCCCAGTT
CGCCGCTAACTCCCCCTCTTTTTCTTCATCTCGGCCTTCCCCCCCTCTATCGCTGCCTAT
CTAAGAGCTAAGAAAAGGCTTTCAATCCTCGTTCACAGGAAAAGCGAATTCAGTCACCCC
AGGGTCTCAATCCTAAGATAGAGAGAAAGGCAAGTATGCCATTACTCTCAGCTGCTCACT
CTTGAGAAAATATTTTTCCGGGGTTCCCTTATCCTTATTTATATGGTAGAGAAAAAGCTA
GTATTTTTTGAATCTCCGCTGCACTCCTTTCAGAGGTTAAGGAAAAATCCGGTGCTATTG
GACTGCCTGAAAGCTTGACTTGGCACGAACGGGAGAAGAAGAAAAAGAAGGCTCAGGACT
AAGGAGTTAAGAGTTCCATAAGCCAACTTCTCCCCGGGGTAAATCGTTGTAAGTGGGGAG
TTCGAGTTTGAAGTGGCGAATGCTCTTTGTCTGGGAATCCTAGCCTAGTCTGACTCATCG
AAGATGCACAGAATCATCTTTTTGACTTTTCACTCTTAGCAAAGCAAGTAGTCGCTTCCG
GAAGCGGAGACTTGACCAATTTCGGATGGAGCAAAGAAAGCAAGGGCTGAACTTCTGCCT
GCTCTAAAGGAAGTCAATCTATTGAATTGATTGCTCCGCTCGCTGGGAGAGAAAGGATTC
ATCCATGCGACCAATGGCCTTACCGCTCCGTGGGCGCCTTAGAGCTGGGTCAAGGGGATG
AAATTAGTTCAGGATCGGGACTGGGTAGGGGGCCCTCCTGCTTAGCCTTTGTTGGGTAAG
CGGCCCCTGTTGGCTTGGGGATAAGTAAGAAAGGGGAAAGAATGAGAGATTCAGTTCATC
CTCATAGCAAGAGGTGCGTAGCGCTTTTACCATTCTATTTTCGAGATGCGAAGTGAATGG
CATAGTGGATAGCCTGCCCCAGGAAGGCCTTAACGTTGGTAAGAAAGCCTCGTTTCCAAG
ATGGGGAGTTTGGGTGAGTGCTTTTCCTCTTCCTTAGCGGCCTAAGGAATTTATATGGTT
TACGTCTGATTCAATTCTCCCGCTGCACACCTTCTTTGTTCCGATAATATATTATTGGTA
GCCTTTAGCCTTGAGTTCTCGTCTATCTATCTGTATAGGTCACCCCAATTGGGACAAGGG
TCTCAGACTCTTCTTTCTTCTGATCTGTCAGCAAGGCTCTATCTTCTTTCTTTGGTCATC
TGTCCGCCCTCTATACTTCTTTTTGTTTACAAAAAAAAGATTTTTTTTGAATACCAATCT
ATCCTTTCGGTGCCAGCTACCTCGGTATGCGCGAATCCCCCCCTTGCTCAATCTACTCCT
GCCCCGCCAAGTGCTCAATCAGTAAGACGACGAGCTTATTGACTTGAAAGACTACTTCCT
TAGCCTTCTGAGCTCTCTCCTTCCTTTCCGGAGTGAGGGATTGAGTCTCTATGCCCTCCT
TTGTTTAGTTAGTAAGAATAAGCCTAAGCCGGTTCTCTCATTGAGAGGTACAAAGGTCCA
GTTACAAGTCTTGATAAGAGGGTAGCGTAGCACCTAGCGTTCGAAGTCTCTCTGTGTCCT
TAAGCGAGACCTCTTCGGTCTAGCGGCTAATTCATTTAATTGGTCGAACACCTTACCCGC
GGGATTATTCCGAGATTCTCTCAAATAGGCCTTTTTTTAGACCCAAACTGAAAAATGTAT
ATATAAAAGAGGCTCTGCTCTGGTAAGGCTCGCATAGGCTATGACTCTGAGCTCATCTGG
ATCTGATAACGCCAATCCGCTTACTCCGGCTCTGCTGGTGCAATAGGGAATATCTCTCTC
ACTTTTCCAGGTCAGCAATACCTCATTCATTCCTCGGTAAAGATAAGAAAGGGCTAAGGG
GGCCAATGTCACCCTCCGACCACTATGGAGAACCGGGTCTACGAAGTCGGCTGTCATAGC
AAGAGTAGGAGAGCAGCAGAGGTATCGATTCAACCAAAAGAAGCTTCTTTCTTCAGAGAT
AGAAGAATCGGATTTCATGCAAGTATCTATGAAGGTACCATAGGCCGTTATGAAGCCGGG
CTTCCCCGCCTATTTTGGCCGATGGTATTCGATATAAACCCGCATAAGCAGTCTCTCCTG
TACAACGGTCAGAGCCACGACATCCATCATCGTCGGAACCATGGAACCCACACGAAAGTG
GAATGAATGTTCAGCCGGACACCAACATAAGAGTAGCGGAGATCAGCGGTTTGTGACTCG
GAGGGAGCTCATCATAATAGCATCAAAAAGACCTAATTTTTTCAAATTCTCTCCCTTGCC
CAGGAAGACCAATTTTCTAAGGGGATGGGACAAGCCCTAAAGATTTGACCAACACAACAG
AAGAACCACTGACAGACCTTTCCTTGAAAGGGAGAGACGAAGAAGGAAAGAACTGGGAGA
ACTCAGATGGTGCAGGGCCGGCGAAGATCAACGCG
>NODE_2511_length_96_cov_9.395833
ATCTGTTTATTGTGCAGGGCGGCTGGAGCTGATGTGGATATCATGGATGACGACTTTTAC
CCGGGTGGAACGATCTCTGCACATGACCTTCGCAGGATCCTCCCCCCACCACCACA
>NODE_2522_length_625_cov_16.695999
CCAATCAATGAGCGCATACACGGCCAAGCCCGAAAACCATACCTAAGCGCTCGTCGTATC
GCCTTCCCTCCTGGGGTTTCTCGCCCCAGTCCCCAAACCGTAACCAACTATTATTTTGTT
ATGAACCTTAGGATGAACCATAGAAATGAGAATTCTTAGTAAATAGAAAGCAATGTAAAA
AAATGCCCCATTTCATCGAATCCAAATGATGGATAGTTCGCCTCTGCACCCACTGCGCGT
TCGGATGCTTCTCCCACTTGGAATAGGACTAGAGGATGAACTCACCAATCTCCAGGTCTG
GGAAAGAAGGGATGGGAGATCAAAAGAACTCAGGTGCGTCTACGGGATACCATGGTAGAG
AAAGATCGTTCATTCGAAGAAATGATGGGTAGCCTAGTCGATCGATGGATTTCTCAACCT
AGATGCTTTTTTTATACGTGGGGCTCGATGGAATTGAGGGAAGTTTTCAATTAGTCACAT
TGAAATGGCTCTCAAGCCGGAGTGAAAATAGAATAGGATAACCTAACTCGTATCGGATCA
ATCCCGAACTGAAATAATAACTAAATGACGTAAGAGAAAAGAGAGGAAAGAAGAGAAGAA
GAATCAGTAAATGCATTGTAGAAGTGTAGAAAACGAGGATTCAGG
>NODE_2550_length_153_cov_4.071896
ACAAGAAGAAGAGCAAGTAAAAGAAGATTGCATAAGCATTTCTCTCTACTTCCTCATAGA
TATGTTTTACTTTTCTTTCTTTATGTAAGAAGTTGATGATCAACTTATCACCAACATTTC
CCTAATAGATTAGTCAATGATGATATCTACTTTCTCGGATACTTTTTTTTTGT
>NODE_2592_length_376_cov_41.215427
TATCTTCTTCAAACGGAGGAGTATCCTCGACATTTGGAGGGGATTGAAGCTCCCCCCGCT
CAATATCCTCTTCGAAAGTTTCATTCTGAGTCTCTTCAGTATCATCAGGAACTTGTGGCG
GTGTAGGATCTGGAACAATGTCTCTTACACTCGATTCTCCAGATTGTGATGGTTTTTCAG
AACAAGGGTCCTGATGTATCTGGTTCTCTTGGAACACAACGTCCCTGCTTCTGATGATCT
TCTTTGCTACTGGATCCCATAGCCTGTATCCAAACTCTTCATCTCCATAGCCAACAAAGA
TACATGGAGTGGACTTGACATCTAGCTTCTGTCTTTGCTCTTTGGATACATGTGCAAATG
CCTTGCACCCGAATACTCTCAGATGAGAATATGACA
>NODE_2618_length_824_cov_17.754854
TCTTCTCCGTGGGTTAGAGGAACTGCCCCAAGGCGAGAAGTAAGAGAGAACGAGATCACG
TGGAAATGTTATAATGATACCTAAGATTACCCCAATGTTACTGTAGTTCTAGCTAAGGCT
GCCGGCGGTCTAGATAAGACGCAGGATGAATAGAGGCTAAACGATTCAGGGATTTACCAG
GGGAAGGAAGTAGTTTCAGTCCATACTAAAGTAAGTCGGCTACTCAACCTCTTGAACAAG
CAGGGCATCTCCTCCAATCATGCCAGCCGAGTGGTAAGGAAAAGTTAGTATATGGATGGA
AAGCGTCTGAGAAAGATAGAATATTGGATCGGGTTGAAGGGCTGAACAGCTCGACAAAAG
TCTGTCAGTCGCACGTACTCTATTCACCTTTAGTTTTGAACCCAATCCAATTATCAGAGT
CTCGATGCCCCCTACGGTTAGGCTCGCACGTGATGCTAAGCAAGAACTTCCACCTTGACT
ATAAGACTTGTAAGGAAAGTTGGGCCTCGAGCCGAATTTCTTTACTGATCTCGGCTGACA
CGCTGCTCGGGATCAGCGCGAACGTCGGTGAAGCTGCGATTTCACTACGATCTTGTACAT
GCAAGCCGTGAGCCCTCTTCTAGCCAAATCCTGGGCCCATGTACTCCATCTATGAAAGCA
GCCGTGCCTTTCTCGCTCTCCGAGAAGAGGGGAATCAAAGCCCACAAACCCGCTACTCAA
ACGCACTTTACGCCCAGGCTAACGCTCCATATCCATACCACTCTGTCGTTCATTGTAGGC
TAGTATAGCTGACTATCGTGCAAATCCGGGATGTTCTGAAATTCGCCCTTATATATTGAC
GGTA
>NODE_2619_length_765_cov_31.018301
TTGACTCAAAATTGAGAAACCAAGTAGGAGAAGCAGCCAAGGAAGGAACCTAAGCTAAGG
AAACTCTCCGCAAACTAGCTGCATTTGAAGGCGCTTCGACTTGAGAGGAAGAAGTGGAGA
AGGACTATCCTCGGATAGGCACGGCACCACCCATGAGGGGTCCGAAAGGACGATTTCTCC
AGTCAGAGGCCTCGCTCCATTTTCAATGTTTAGCAAAGCCGATACTGCATATCGCGCATG
CCATTGATTCTGATTAAAGATCACAGAAAACTTCTGCTTAAAGTCTAATACATATAAGAA
AAAACTTTTCTCTCTTCTTTCCCAGACTATCCTCAATAAATTGTATAAAAGTAGTCACTC
GGCGTCGGAGGGACTGACTCGTAGCTAGGATCCCATCTCTCTTCTCTTATGAAATTGATA
GTTAGAGGGGTAGTTCTACTCATATCCAACTTGGATTCCGCTTTCACTAATAGATAGAAA
TGAAACTTTCTTCACTCTCCTTCGTTCCGGGTCCTATCTTTCCTGCCTCTTTCGCTCCTG
GCAACCAATGACCAAGAATCAGGACTGTACTCCTATTGACTTTTTAGGCCTGATAGCCAG
TGCAGCTCTCAAGTAAGAGGGAAAGAAGAAAGGGATCCCTACCCTTGACCAGAAGACATG
TGAGCCCAGGCCCGTCAGTACCTTACCGATTGGAAAAGCTTACTATACAAAAAGAAAGGG
ATGCGTAAAATCTCTATGCCAGCGTGGGTGAAGGAGATAAGCGAGATTTTTATAGGGTTC
AAGGA
>NODE_2637_length_82_cov_3.646342
AACTCATACTGGAACGCTTAGATAGGTTTCTGGCTAATCCGACATGGTTGAATCGGTTTC
CTAATGCTATAGTTACCCATCTTTCAAGGACCTATTCTGATC
>NODE_2644_length_236_cov_13.046610
GAAAGGGAGGACGGGCCTATGATATTCTTTATATGATACCACATACGATACCACCATTGA
GAAAAGGACCGTCAACTCCAACTGTAGCAGCGGTTCATAATTCAATAGCAAAAACGGATA
TAACACCAACTGCAGATTCAATAGCATCTGTAAGAGTAAGACCGGCAACATCTATGGCAA
CAGTAAGAAAGGGAACACTAAGACAATCTAGACTGAAAGCAAGGCATCATGAAAGAAATC
CTCTCTTATTCAATTT
>NODE_2662_length_278_cov_13.816546
TATGTACCATACAAATGACCATCTTTATATCACTCCTGATCCCCTCTTATTATAGTTATA
GGGTGCATAGGCAACTACCCTGTAGAATATGTTGTTCTCACCCTGACAGTGGTATATAGT
ATCTATAGCGGTGCAGTGGTCACCAGACTCAAATTCCAATAAGTTTTGTCCGATAGCCTT
TGCCTCTTCGGTTCGCTAAACAAGGAAATGCAGTGTACTTATTTTTCTTTGTTCTGTTTC
GCCGCAAGGCTAAATGTTGTCTATATTTTCAGTCTTCTTCTGTATGTCTTATGATATA
>NODE_2741_length_1346_cov_15.209510
GAATAGTCATTCGATCAAAATGGGTTATATACTTTATATAGACTTTCAGTTAAACAAAAG
ATACCCTACCTTTTCTATATTGCGAACTAGGCGGCGATTGAGAAGCTTTTCTTAAGCCAA
TTCCTTTCCTTTATATGCGGCTAACCAATATATTCATATTCTTGAACTTATAGCGAACTT
AGACCTTATAGGCCACGCCACCTCTATCGTATAGTTAGCCAGTTGTCAGTCCTAAATCCG
TCTTGTAGGATAGTATGAAGATTTTCCTTCATCTTCTTTTACCCTTTGAAGCTCTTTAAT
CCCCCGATCCCGTGACTTTCCTTTCATTTACTTCTGCTCATTGACCAGCCTTTTCTCCTA
GAAGCCCGAACAGAAGGTGTTTGCAGAATACTGAAGAAAACTGATGAACCCAAGGGGAAG
ACCAAACTCTGTACTGATGTTAGGGGTGAAGAAAGATTAGAAGAGCCCAGTCGTTCTAGG
AACGGCAAGAGATCAATAAAAACCACTGACAGGAATGACCCAGATCAAGAAGATACTGCA
GTCCAGTGTTCGTTGGAGACTATAGGCTGTCCTTCTCTTTCTAATCGTTCTCTACAGACA
TAGGATCATGAAGTGGACGAACTGGGTGAAGAATTACTGGGAGGAGCTGAGGGACCCTAG
CCCATGAACCAGATGGGAAAGGAAAAACCTTAAGGTACATTGACTAAGGCTTCAAACAGG
GTAATTGATGCATAGGATCATGATAAGTCCAGAGATATTTCATAGAAAGTTCATTCAATA
ATTCCTTTTATTCCGCTCAGTTTCTTGTATTCAATAGGCCCGTTTAGCTGCGAGATCGGT
ACTTTCTCTTCTAATAGATGACCCTAGCTTCTACAGCCATACCTATGACTTCTTCACCTT
TTAGTCTCGCTACTTCCTTCCCCGAAAGGGCGTTAGATAGTTCGTTTTCTACCCAGAATA
GAACCGAAAACAAGAACAGAGACAGACACAATGGCGACAGTCGGAATAAACGGAGACAGG
AATACAACCGATACCTTTCCCGAAATAGTAGAATCAGTAGAAGGGAAGGGGTGTACCAAT
CCTATATTCCTTTCCTGGGGGGGAATCCACTCCTACCGAAGCTGAATTAGAATATACAAA
GAAGCAGAGGAAAACCGAAGCGTAGGAAAGGCTCATTCTAGAATAGTAGTTAAGCGGGAA
AATCTCCATAGGAGGCCATTAAAGGGCCTGCCTCCTAAGCCTAATAGAAGAAAGAACAGA
CACGGTTCCTTCGCTAATGAATGAGATAAGGCTTAAGCTAAGCTCCCAGTCCAGTCGTTA
AAAAATTGGATGTTAGTGCGGGTACCTTCCCTTTTTCAGTTTGGTT
>NODE_2742_length_154_cov_3.240260
TTCTAGCCTCATTTGGCAAAGTTTATTAGCGGGACGAAGCCTCCTATAGGATGGATTGGT
ATAACGAATAGGGGACGGACAATCAGTTTCTATATGGAAGGATTTTTGGCTACCTTCTCA
ACCTCTAGACGTCCTTTGCTTAACCAAGAGACTGAATTTGGATTATTAACAATG
>NODE_2743_length_81_cov_5.567901
TTGGTGGAGTTCACATGTAAGCACCAACTTAGCTACAATCATTCCCTTCTCCAATAAGTA
GTATATATATAGACCATGATTGTAGAGATACTAAGATAATT
>NODE_2752_length_170_cov_5.717647
TTCAGGATTAATTTCTTCTGAGAATGAAAAGATAAACGTTTCAAAGCAATCTATCCTTAA
GAATTTGAACAGTGATGGTCCTCGAGTCTATGAAAGTCAAATTAGCAAGGGACTTATTTT
GTAAATATCAAAGAAACCAAAGGGTCAATACGAATTATCCGTTTGCTACCGTTCTCTAAG
TTCTCATCTT
>NODE_2774_length_2154_cov_15.322191
TTTATGGAGGAAAGAGGTTTAATATCATTAACTACTAATTTTAAGGAAAGTGTAAGAGTA
AGGAAGAATTATTATTTACCAAGCTAAACAACTTTGATCTATCTCTACTGGAAATGAAGC
TAAACCTACCGATGATCTGCCTACCTGTTTTATGGAATTGTAGCAAGAATACAAGTGCAC
CAATTTCGGATCTAACTGGTGGTTATTTAAACGCACTAACAGGTTCAATATATGATCGCT
ACAGCCTGATGAGTAGCAATTATATTGATCACAATCTAGTTGTTTAAACGTGTGTACTGT
AATGAACAAACTGCAAGTGCAACCCTTGAAACCTTTGGTGGTTATATCTGCTACTCGAAA
GGAGGGATGTATTTGTGGAGAACGGATTATTAGCGCCTCCATTGCTAGCATCAATAAATC
TAAAGAAGGCAGCGCCCTTGCTTCGGGAGCTCCACATGAAGAATGAAAAGATAACTAAAT
TAGTTAGCTATGCAGATCTTTTGATGTCTAAACTGATCCAACGCGCAAATTATGACTTTC
TAAGGTTAGCCAAAGCCTACGCCGGTTATTCCTTTTATTTGCCTGCCTTTGCGGATTTCC
GCGGTAGGATCTACCGCTGTGGAATGTTACATTTCCATGAGATAGCTAGAAGCCTTGTCA
TCTTTGACAATCAGAGGGCATTAGATCAGTCCTATGACAAAACCGAATCATCTTTACGAA
GAGGCGTGTGCTCACGTGTAGTCATCACTCAAGCCGCCTTCAATTACAAGAGTTTCCCTT
CACCTGAGCAGGGCTTTATCTGGGCAGCCACCAAACTATACCAAATCAACAGTAAGGCGA
AGAAGGGGTGCAACGAAATGTATCCTTTTTTGAATCTAACTCCAACTTTCCTGAACGATT
CCGATGCAGCTAAACGCCCATTTCAATACGCGAGCTATATGCTTTATGCAATCTACTACG
AGGTGAACAATGAGAGTCCGCCGGCTTTATTTAAGGAACTACCCATTACTCTTCACGCCA
GTGCGAGTGCTTATCAAATCATTAGTTACTTCTTGATGGACGAAAGCCTGGCGATTAGAA
CTAATCTCATGCTGGATGGCGAAATCCAGGATATTTATTCATACTTCCTAGAGGAATGAA
AAGGGTACCTTCAAAAAGAGGGGGAGAGCGGGGCACTGGAAATGAATCTAGTGAAAACCC
TCCTCAATCGTCAAATAATGATCGTCATGCCAGTTGTTTACGGAAAAAGGCTCCAATTCC
TATGCTGATGATCTATTCGACGCCTACTCTCATTACCTTACACGAGCGGATTGCGTAAAT
ATAGCCAAAGCCTGCTATAGGTTCTAGGAAAGAAAATATTCTTGAATTGGTCAGATGTAT
AGGGCATCATCGGCGGGTAATCCTGTTGTTTACAGCGTACCTTACTATAACACGGTGCAA
GATTATATCAAGATGAAAACGATCAAACTCTCCGTTTATGATAAAGACCGAAAGCAGCAT
AGGATTTCACTCCGTATTCCCTCTAGCCAGCGGGATCCAGCGAAGAGTCAAATCGCATCC
TTTGCCAACTTCATCCATCAGAAGGATGCAAGTATTGCTATTCATGTAGTAGAAAAATTC
ATGTCTATCGGAATATACACAGTTCACGACAATTTTCTAACTACTCCGCAATTTAGTGAG
GGTGTGCCATTATATTATAGTGAGGCTTTTTTCGAGTTTCCCCTCAAAATAATCAACATG
TATATCTATATGAATGTTATCGAACCAATAGCAAGATCAGACCCAAGGATACCAATGAGC
AAATTTCTAGTGATCGTAAGTACTTGCTAGAATTCATCCCATTAAATAAGTGTACCAGCG
CCAAGACCAATAAGTGACGGTTGGAGACCATAGAAACTAGAATATCCTCTTACGAAACAT
ATGCGAATGCGGTATGCGGTGGAAATTACGATGACCTTAAATTGGCTTGGGCGTATCATG
TGGAAAAGTACACTACGTTTATGGATAAGGTCATGAACGGGGGAAAGACAAGACACTGTG
CTCATTATTAAATGAATATTAAGGTCAAAATTCATACTCAAAATAGCTTAGTGAATATCA
AATGAATCGGCGCGCTTACACAACAGAGAGTGAAATCATTAGTATGATAATGGTTGGTAT
ATTTCAGGGTCGAA
>NODE_2794_length_1254_cov_18.950558
AGTAAATTCCATAGCTACTGGCATCCTTTCCTTTGTAAGGATGAAGTAGATTCCACCACC
TAAATTCCTTAAATTAAAGTAATGCGTCGGGCTGTCTTAGAACTCCACTTCATCTTTTCC
ATATCGGAATGGTGTAAGAGGGCTGGGTGTGACGTCCAGATAAGACTTTTTTTAGATTAA
TACCTTAGAGTCTAAAAGGAAGCAGCTTTGTCACAGGACTCCTATCAGTTAGTCTCTCTC
GACGCCCTAAATGAACATAATGTTATAGTGTGAAGGAAGTTCTCTTTATCCCTATGTATT
CAATCACTGATAGTAGGACTTGGTTGCCTAATTCCTGCCCGGTTCGTCCTCCTATGAATG
CCCAATGTGGACACTCGGGCTGGCCGGTAAGTATGGTAAGTATTTAAGAAATTTGGTTTG
GAAGCTTCTCTCTCGATGGTTTCCGTCAACACTTTCTCGAAGGTAGGATTGAAGGTTTTT
TCCCAAGCTATGAATCCGGCATAGTACAAAGAGATAAAGAAATTGTGTATTGTGTATTTT
ATTCCGCAAACACGATGAAAAAGGTAGCCGAACCAAAGCGTACAAAAGAAAAGCAGCTCT
CACGAATGTGAGAATACGAGTGAAGGGAAAACTGTTAGCTTCTTTGGGTTTGGTTACGAG
GTGACGATCACAACCAAGTTAAGGCTAACGGGGTCTTTCTTTCGTATCAATAAAGATAAA
GGAAAGATCTCCTAGCGAGCTAGTTAGTTTAACATACCTTAGGCTTAGGTACAACCTTAC
TGGTGCTAATTTAAGTCGTCGATTACCGGAATTTGAGGGAAAAGTCACCATCCCCTTTTC
CTATGTTACATAATTAGTAAATCAGTCTATTGACTCCCTTACTAAGCTTGAAGTAAAGTC
AGGACTATTCTCATTTGAAAGATAACTAGTAACGGTAGGATTATCACTTCATTCGTGAGA
TGTTGCTTCCTCCTTTGCCATTGCTGCTGGATTCTAAACCTGCTCTCCCTCCTTCACCTA
AGCTCAATCCTAACCTAATAAAGGAAAGGCAGACTCTATTGAAGAAAGGAACTCTATTGC
CAAGCTAAAACGCTAAGCCCGTAGAACCAAGCCTGGCAGGGCGCACCAAAACTAAGACTG
TATAACAGCAACCAAACCCAGTTAAGTCTGAAAAGATTGTTTTTGAGAAGCCAAGTGAGA
AACAAGCACCTCAAACCTTTCCCTTGACGCATTTGTCCTGCAAACAGCCAAAATGGAATG
GAGGCCGTTAAGGG
>NODE_2810_length_380_cov_15.094737
AATAGCAATATCTTAAGAATGAAAATGAAAACACCGTCTGTATCCACCGGAATAATAAAT
TTAGGAAAGGTCAACAGGAGCGTAACATTTTAGTGCTTAACGCCCTTTCCTTTCATTCAA
CCCTAAGATCTACGACTTATGCTCAGTTCTCCTCGGCTCGGGTGAATCTTCAAAGTCAGT
TCAGGTAGTGATAGACGGTAGGCTAGAAGGAAGTTCCGTTCCCTAGCTTCCTGATGTATG
CTAAGTCTGGCCACTTCCTTATTGAATCAGGAAAGCACATGGTATAAGATTCTAGACCTT
ATCTCTTGAAATTCCAAAAGATTAGATTGTTCCGGATGATCAGGAACAGATCATGACCCA
GCCCCAATTCCATAAAGAGTAGGCTCCTATGCCGCTATCT
>NODE_2819_length_1718_cov_16.572760
AGAACAAAAAAGAAAGAAATCGGATCGGCTCCTTCTTTTCTTTTAAGCTTAATTATCAGG
CGGAAGACTTTTTCCTTTCTTGTCGTAGAAGTCTTACCAGTAACCAGTAGGTATAGAAGG
TAAAGCTTATAGTAGAGTAAGCATGGATGGTACTGTTCTTTCTTTAATTAAATTAAAGAG
ATGCCCCCGGATCTAGAATTCCTTCTTGAATGCTCGAGAAGGAATCATAGTCTTTGATTT
GACAATAGTCAGCCTCCGATAGAGAGGCGAGGCGGCACCTGTCTTTCTTCAATAGTGATC
CCCCGTAATATCCTATAGAGGAGAAATTCTAGCCTAAAGAAGTCGAGTAGTGCCCATCTC
TGTATGCCCCAGATCTTGAAAGATTGCTAAAAGCCTGCTGGGAAGCCTGGATAAGTTTTC
TTTCTTTTTTCTGGTAATTAGAAAAAAAAAATGCCAAAGTCTGGACTTTCTTTCATTTTA
TGGCTAGAATAGGAATCAGGAACTCTAGCCTGGCGAAGAGTTTGAGACTTTCCCCGCTCT
AGTTCTATAAGGGTCAGGATAAGATTCAGCCTAGAGTAGGCCCATACCCTAGGAAGCCTT
GCCAATAAGTTATTAAAAAGCTCTACTAGGAGGAATCTTAAGCCGGATGGTCTATAGTTC
TTTATACTTTAGAATAGTGTTCCTGTTCCTGGATTTAGAATCATGTTTGAAGGGCTAAAG
AAAAGAGAACCCTAGTCAGCTTCTTGACCTGTCTTAGCTTTATCGTTCCTTTGCTTTCAA
AAGTCCTGACCCGGGTGTTCTATCAGATAAGGATGGAAGCAGTCTGTCATCCATTTCTGG
GAGGACGTTACCCGCAACTGACCGGCTATTGGTCTACTTTCATAAGAAGATCTGGGGGCA
AAAAAGACAATGGAAATCTTCCGGGCTCAAAGTCCAAGACTTGTTTTTGATGGCAGGGTT
GACCTTTGCCCAGTGGTCTTCGTATACATTTATAGAAGAGAACTCGATCAGTCAACGCGG
GCGACAACCAAATGGCAATGGAGAGACAAATCTAGTCATTGGATTGAAGTGCGCGATAGA
TTCTTCTGACCGAACCGCTCTTTCTTTCAAAAAATATGCCTCTTCCATTGATTATGTAAG
TTCACAGGCTGCTCCTTCCTTTACCTTATATAGATTTATATAAAATCTTTATAGAAGATA
TGTCGGTTAACCCTGGTCTCACTCAGGTCTTTCCTCATCCCTATAAAAGTGCTTTCTCGA
CTAGATTAGATATCTTATAGGCTATGCTTCAAAGATGATCTTTGATCCAATTTGCTGCCC
CGGATGAACTCGCTCAGGAGCTCTTTCTAGGAACTTACCTCTTTCTCTTTGATAGGTCGG
CCATCAGGCTGGGTCGTCGCTTTGGATGGTTAGATGTTGCCCTTTCTTTTCTTTGAACTG
ACGGAGATGACTTTCTTTCAACCTTGGCCGCAGATCGATCCTATTTTGGCTCTAGCCTGC
ATTCTTAGATTGACTGATAGTCGGACTTTTTTCATCCCTATGAGTAATCCATCCTAAGCT
CCTACACCTCCATATCAAATGGCTTTCTCCGAAAAATTCAATAAGAATATTGAAGCAGGT
CGCAGGCCGACCATGAAGAAGACGTATCGCTACATCTCTAGTGAGCAAGGTCGAGAAAGT
GATCCCATCTTTAAATATCTTGAGTCTCTCTCGAAGAAGTTCCATAAATAAGAGAAAA
>NODE_2829_length_251_cov_24.641434
CATAAGTCGGTCATATCAGCACTCATTAATAAATTAACCGAGTCTTTGGAGATCTTTGGA
TGTGTCATATACAACTTGGAACTTCTTTTACCTTTTGCCACGACTAAAGAACCACGAGTG
AGTTTCCAAATACCATCACCAAGGGTACTGTGATAACCATCATCATCAAGTATTCCCGCG
GAGATTAAGTTAAGTCTAATATCTGGAACATGTTTTACATTGTGTAAAACCAACTCCATC
CCAGTGTCAAACTTCAAGCAAACATCCCCAA
>NODE_2880_length_94_cov_48.446808
TCTTCATCAGAAAGTTATGACACTATTCCCCTGAGAATAGATTTACCCATTATGAGTCCA
GAACACATCTTACCAGATCAGTCACCTCAGTATGCTCCAGAAGAAAGACCTGTT
>NODE_2887_length_152_cov_3.710526
AAGGGCCTTGATCGAAGGAAGGCACCTCCATGCACTAGTCGATACAGGGGCAACTCACAA
CTTCATGAGGGAAGGGGTAGCTAAGACCTTGAGCCTACCCGTCAATCCAACAAAGGGCTC
AATAAAGTCCGTCAACGCTTCGGCCAAGCCGGTGGCCGGAGAGGCCAGAGGA
>NODE_2890_length_80_cov_2.812500
ATAGGCTCTTTTTATCTTATAGTTATTTGTTGTCCTCATTTTGCTGATGCCTTAATGATT
TCTATTGAGACTCTTTTGTAGGTTTCAGAAGTTTACTCTA
>NODE_2891_length_158_cov_4.037975
ATACCAAATAGTTCTTGTTAGGTAACCCATAATCAAGAAGATTTTCATCTTTAAACGCAA
CTATATTATGCATTTATATTCTTAACATTTAAGCCATGGAAAAGCTCTGTCAATTTCATC
TGCTTTTCTGGCAATATGTCCAGCTTCCTCTTGTGTTATGACACTTAATGTTGATTGT
>NODE_2945_length_393_cov_16.155216
TCCTATCCGACTAGTAGGAAGCTAGTAGTCTATGAAACTAAGAGAATAGATAGAGCGTCA
AGCGCAACCGATATCATCTATCATCCGATCTTTTTTCTTCCTTCGACCACTTCACCAGGG
CCAGGGATTTGAATCCTGTACTTAGACCTGTGGCTTGAAAGAAGAGCTTCTATGCCCATT
ATAACGATATCTAATCTAGCATTTAATGTAAACTACCCTTTCTAATCACATGCCTTAAAA
GGTCTTAGAACCGTCCTAGGAATAACATACCGAAATAAGTCAGACGCTCCTGAACGCCCA
CCCCTGAGAGCCAACAAGCCCGGTCACTCTGGCAAGGCAACTCCTAAGCTAGGCCTCAAT
CTTTAGCTGGCTTTAGCTTCCCTTTTCGTTGAGTGTGAAGAAGAAGAAGAAGA
>NODE_2961_length_111_cov_2.567568
TTCAATACCCTACTCTCCACCTTATCCGAAGCTTCTCGGACCAAGGATTTCTACAAATTC
CATGCTGGAAAAGACACCCCGGAGCCAACCTACGGCCTCTACCTGTGTCGAGGTGACGTC
ACCCGTGACTT
>NODE_2989_length_120_cov_6.683333
TACGCAAAGGACTTTCAAGATCCCTCCCGCGGATTGCCGGGAGAAGGTAAAGGAGTAACC
ATGAGTAAAGGCGTCGACGTCGAATACGCCAGGGACCTCGACGAGATGCGCAAAGAGATC
GAGCAACTTCGCAGGGAACG
>NODE_2994_length_263_cov_5.615970
ACTGGACAAAGAGTTTGAACAGTATAGCCAAAAACACTAAGTGCAGCAGCTTGCTGTTTC
AGAAGTTTCAGTATTCTACATTTAGGACTGAACAAAATCTTTTGGCCTCTTTACAAGCAG
ACACTGGATGTGCGCTTGCTCGGTCAGTTCAGCGAGCTGGATATGTAAGTGACTGTTTTG
TAGATGCTCTTAGGTTAAGAGTAAAAAGGGAATGGAGGGTTAAGCTACCTTGTGATTTAT
CAAGTAATATTGCACAGAGGAAACATGCGATGTTGATTTCTTG
>NODE_3006_length_900_cov_16.751112
TCGATGTAGTGGTCCGATTGCCTAGTGGCAGCCCTTAGGGTCAGCTCTTCCGAACTTGGA
AGGTTCACCTTAAATGAAAAGTCAAAGCGTTTCGTTTTTTAGGCGGTAAGTTTATCTAGT
AGTACCCTTAGCCTATACAGAATGTATCCTCCGCTATTGGAAGGAAAAGCAGTCGGGTCT
GGGCTCGGAAAAGTTGTAGAGATTTTGCATTTTCCGTTTTTTCAGAGATTTTCTTTTTGT
TTAGTGTACCCACGGAGCGGTAGAAGATCGAAAAGAAATAAGGATTAGGGATTTCCTTAG
AAGCAGCTGTTACAGAAGGAGATGCAAGTCTTTTCGACGTATCCGCTGCCGTTGGAATAA
CTGCTGCAGAAGAGGCTGCTATCGTATCAGCTCTTTGAATATTGGCAATTTTCAGGAATT
AGTCTAAAGCCAATCCCAGGAATTAAGCACTACGCTATTAAAAGAAAAGCATCGAGAAAT
TAAAATACCGCAGTGTGACAGATCAATTGTGTTAATTCTTCGCTATATGCTTATAACTAG
TCTTTTCTTACACCTGTTTGGGGCCTTACGTTACGATCGTTACGTTACGAGGGATAATTT
GTACAGAAAGTCAGTAAAGCAGTAAAGGTAAACTGATACTAAACTATTTGGAGGCTTGCT
TCCGATTGAGGAGTTTCGAAATAAGGGAAGATCGAATCAAGGCCGAGTCCCCACTAACGG
AACAAAGACCTATTTCAAATTGGTAGGGGAAGATGACATGTAAGGGTAAGGGTAAGGGGG
CATCCTCGCAGAGCTGGTAGTAAGTCCTAGAAGAGGGGCTACCAGCTGAGAAAAGTAGCT
AGATTCGTTACAGAGGCCAAGCTAGCCCACAGTCTTACTATATTAAAATAAACTGACCCA
TAGGAGCAGTTGGTAAGTCT
>NODE_3026_length_362_cov_20.350828
GGGCGTTAAGCTTGCTGATTATATGTCTTTCCCACACAAGAATATGAGGATTAGGGACGT
GATTCTGGATGGGAAGGTCTGGGATAAGAACCTTTTACATTATCTTCTATCTCTTCATTT
GGTTAATGAGAAATTTGTAATAGGTCTAGAAACTGGAATTTAATGGGTTTCTCACTTCGG
CCTTGCATCATGTTCGAAACAGCTCTTCCATTTTTCGGGGATAAGTCAATTTGGAATTCA
TATGAACTTCTTTCAAGATGTCAATTTGGTGATGACTCTTTGGATCACGTCTTTCTTTCC
TATTGAAGCTCTCGATCTTCCTCCGCACCTAAAGGAACCTTATCCACTGGGCAAGGTTGA
GCTTTAGTTTCTATCACGCCAG
>NODE_3115_length_107_cov_5.570094
GGACTAGTGAAGCACATTCGGAGGTAAAATTCACTTAGCGGTCATTGTAGATATTTGCTA
GACGAATGGCATGAATGAAAGCCAGAGCCTCCACCACTTCCACTGACGAAGAGCATCAAC
CAACGTA
>NODE_3118_length_255_cov_17.764706
GAGCCTTAACGGCCTATAGCGAGTCAAAAAGGGAGGTCACCGCTTGCCTTCGTATAGGGC
CGGTGGTGCAGTATAAAACCCAACACCTTTACCTTTTGACCGAGCTTGCGGAGCTGAGGA
TATCAACACCCTTCCCGAAGACAGAGACAAATAAAGGTAAGCGTCAGACCAACGATTGAA
TCAAAGACCCTTCCCGATGGCAGGACACGGACCTTGAAGTAACCTCCTATGCTCGGATGC
TTGGACTATGGGGCGGGTGCCCTTGCATCACCACC
>NODE_3146_length_98_cov_3.163265
GATATCCTATTTCCCACAGTGTAGGATCAAGATTGCAGTTCATGGACGACTGAAAATCCA
GCAGGACTGGGTGCATGCTTTAGGTGTAACTCAAAAGAGAAAAAGACACAAAACGAAA
>NODE_3179_length_94_cov_5.446808
TGAAATTTCTCAAATCAAGAGGAAGATCGAAAAGATCAAGGCTAATTAGCCTTCAACCTC
TAAAATGCCCGATACATCGGACGATGAGGATAAATCCTCAAAAATAAGCCAGAT
>NODE_3193_length_160_cov_6.131250
TGCTGGCAAAAGTAGCGTGGGGTATGCTAACGGACCCGGAGAAAGTGGGGAACCGTATTT
TAATAGATAAATATGGATCGTGGATATCAAGAACTTCAGAGCAACCTGTTACCCGAATGT
CAGTGACTTGGCGGGGTGTTAGATCATCACAACTCATTGTCTGGAAGGGTATTACTTGAA

>NODE_3216_length_188_cov_4.856383
ATGTAAAAAATGATAAGTGCCCAGTATGCAGCGAGCCACGATGGAAGGCGGTTGGCAACG
AACAAAAATGTAAAAACCGTCAGCCGAATAATGTTCTTTGGTACATGCCGATAATTCCAC
GATTGAAGTCCTTATTCCGTGATCCGATTCATGCAAAGAACCTCACATGGCATTATGATA
GACAACACACGGACCCGGCGGACCCGGC
>NODE_3217_length_140_cov_4.664286
TAATGGCTATTTCTAACGGCATTCATATTGTTTTGCTTCATCAAGACCAAATCCTGGAAA
ACCAGCATTTAATTAACCATTTTGAAGTGTTATGGTGTAAAATGTAAAATCACGGAAGAC
CGCTGTGAGTTACCTTGACCATGCAGGACTCCAAGTTATT
>NODE_3255_length_146_cov_10.691781
TTGTTCCTGTCAAATTGTTCTATTTATCACGCACATTGACTGGGTTGAAGAGTTTGCACT
TGGAAGCAAATCTGTTCAACGGTACATTTCCTGCTGAAATTGGAAATTTATCCAAACTCG
AAAATTTAAGGATGTCTTATAACGGATTCTCACCGGCTGGTTTACC
>NODE_3277_length_130_cov_5.323077
TGAAGGAAATGATGAAGCTGCCAAGAAGCGAAAGGAAGCTTCACCTGAGGAATGCGATCA
AGCTGTCGTAGGTTTGAGTACTGCTAAGGCAAAAGCAAAAGTTAAGTGCTTGCAGGAATC
TAAGAAATTTGCTGCATCTGTTCTACAGAG
>NODE_3282_length_486_cov_17.915638
GGAGGGCTTCGAACCCCCGACTTTTCATTCTATTGCTTCTGCCTCTGGCATTCCCTTGGA
ACCCTTCTGAATTGAGAATTCCCCGCCTCTGTTCAAAGGAATGACGTAAGGAATTCCGTT
ATCGCCTACGCTGTGACTTTCCTTCTTTGGGTTACCGTATCGCCTTAGCGACTCCTAGTA
TCACCCCCGTTCTTTAAACTCAGTAGGAGCGCCTTTGCATTCTATATTATCATTCGGTTT
TCCGGTAGCAATTCCGGAATCTAGTATTACCTTCCTTGGGTTACGTCTAGTAGCTTCACC
TGGCATTCCCCTTCCTATATAGTAAACGGAGTGACTTAGCGTCCGCTTCGGATACCGTTC
TTTCAGTACGCCTCTTGCTTTCATTATTTCCGTCATTCAAGGAGTGAGTAGGAAGGGTGT
AAAACGAACTAAATAGGCCAGAGGATCGGTATCGGTACTCCCGAACATTTTCCGAATGGT
AGCCTTTCAAGGTCAATTCATTCGAT
>NODE_3284_length_89_cov_4.235955
TATCATCAATGGAACCTCCCCAGTCACTATCAGAAAAACCAACCAGCTTGAACTCCTTGC
TCCTAGTGAACTTAACACCAAAATCATTTGTGCCTTTGACATATCAAAT
>NODE_3288_length_5007_cov_17.054323
TCTACACATAAAGAAAGCGTCTTTCCCACCTAGGTGAACCCGAAGCTAGAGACAGGTAGA
GCCAGCGTCCGATAAAGTCGATCCAGTTGATTCTCTTCTGGTGACCAAGAAGGAGGAGCG
GGTAGTGGATTCTGCAGATTTAGAGTCAGTTCGTTCTCGTCCCCACAGGAGCAGCAAAGA
AAAAGGCTGAAGCATCACTAGAGGCATAGATGGGAACATAGAATCCACTAGTAGCAGATC
CAATTGACCTTGTTGATCCAATCAATTACGCAGTTGATTCAGCAGCATAACCATAACTAG
TACCGGATCGGTAAGGAAGTATAGGCGGCCTGTTCGCGAAGCTGGTCGATATGCTACTGA
TGGTCCTGGATCTCGCTCTGGAAAAGGACTGACGATGATATAGGCTTCTTTCCTTCTTGC
CGCTGAAACTTATGGATCAATAGGAGCCAGTACTAATCTTTCTTTTTTTGGGTCTAGATC
TATCTAAATAGATATATTCCTATTTGAAACTGGCTAGTAATGCACATGGTGAACCCCCAC
TAAAACAAATAGGCAGATTTTCTAATGCTTGCTGCTAGCAGTGAGAATATCACATGCTCT
TAAACCTATCGAAGGAAGCGAGGGAATCAGTTCAGTAAAGCCAGGAGAGGGAAGGCAGAA
AGTAAACTCTCTCTCACTTATAGAAGCATGAGACTAAGACTAGTATGGTGAGGTTGCTTT
CTTTCAAGAAAAAGAGATAAGGAAATGGCAGCAGTGCTGTATAAGACTCCTTTTCTTAAG
GAATTTCTAGGGATCAATGCCCTAGCTGGTGTTGAAGGAATAGTCCCCGCTAGAATTAGA
ATACCTAATGCAGGTAGCTCTAACGGGAGTGTCAGTCACCCTCGGATGATAAGAGAGTAT
GATTGAATGAAAAAAAAAGGATGATCTTATTTTAGGAAGCGGAATAGGAGATCTTAGGAT
AGATGCCCTTTCTCCTCTTTCATAAGCTTAGAACAAGTCTTCTTTCATCAGTTTGATTTT
TATTAGTGTGGTATAGCTCTTAGTAGGAATAGCATAAAGTCACACCGAAAAGACTCTATG
CCTGGGACGGTATGCTTCCTGATAGTAGTTTAGTCGGTATCCCTGGGGGTAGAAGTCTTG
CTTTTCTTCCTTTCTTTGGTGGAGGATGTTCTCTTTTTCTTTGAACGACTCCGCTGCTTT
TCTTTTCCTGTTAGAGATCTTCTCTTTGCCTTTTTGGCACCAGGGTGACCCCCTTCTGAC
TTCCTTTCTCTGCCTTTCCGCTCCGCACCTTATCCTTAGCAGTACGAAGAGTATAGAGCG
ACTCCAGGGCCCTTTAGTCGTTCGGCTTGGTATTCATTATACCCAGAGAATAGGACATGG
AATTGAAAAAGAAATGAACTAAAATAGAGGTACGGAATTGATAGAGTCATTAGTTCAAGA
CCGAGGGGGGCAACTCAATACAATAGAGGTAGGCGAGCAGGCTAAGGAAACTGGTGTCCC
CCACCTTAAAGGAAAGGGGCGAAGGGAAGAGACAGAGTTCAGTGACCCAGTTCAATCTCA
CCCGAGTGAGAAGCTGTTCTTGCGTCAGTCTTTAGCTCGGCAGTCGAATTCGCTTAGCAG
TGGGAAGATTCTATAGAGAAGCCTTAGTCCACTACGCGACTAACTCCTCAAGCACTAATT
CTTAATCGGACTCTCCTACTTCTTTTTCTTTCTTACTTGGGGGATGGAAAAGAATAGAAA
GGTCTTCTCATTCTTCAGGAAGAGAGCTGGTATATATATAGTATATAGTCCGCGAAAACA
TAGGAAGAGATTAGCTTGGTTTAGACTGACTTGACTTCGGGCTTGAAGGGAGAGTAAGAA
ATACGTCGTGTAAGAACAAAAGACTACGCGACTGCAACCTAAAGCTCAAAGTCTTCTATC
TTTCATACTTATACTTCATGGCCTACTTTTTTCTTAGGAAGCATGACTTGGTCACTAGCA
AGATTTTGGAAAGGCTGGTATTCAAAATAGAACTACGAACCAGAAAGCACCATCCGAAGT
CTGTTCAAAAGTCAAAAGGAGGGGTGAATCGACCTAAGGTCTTAGGCAGAGAAGAGGCTG
GAAGAGACTAGAGATATTTTCTCTGATACAGTCTCTCATGAGATTCAATAGCTTAGCTTT
CCTCCGTAAGGGAATATAAGCGAAGCGGGATTAGCCAGATCTGCGGGATCTTACTTCTTT
ACGGAATCAACTACTTATGACTGACTTGTTTTAGAAGTCGGATAGGACCGGGCTATTTCA
TCCTTTACCACGGAGCAGTGAAAAAGACGGGAATTGCGAAGAGAGAGTTCTTGATATTGG
GCGCGTTGAGGACCTTAGACAGCGAAAAGCAAAGCAGGAAGAAGGGTTTGGCCCTAGATA
GACTGAGAAAGTATGAATCTCCATAGTAGAATGAGCTCCACTTGAACGAACGTATTATCA
ATCTATCTTTTCAGTCTCAACAGAGACCGAAACAGCCATTCTTTTTTAGCGTCGATCTAA
GGTTAATCGTTAATCCTCTCTCTGGACCCCTTTCGGGGCATTATAAGTATATTCTAAGTA
AAAAGTTGAGCTATTTTATCACTTTCTTAATTGAGTCTTCTTTCCTCTCAACTTAGGTCA
TTTCATGGAAGATGGACTTCTTCCTTTCATATGACATTTCGGCTTAGGCATCCTACGACT
TGACTGCTTACTTGCCTCTCTGATCTGGTGAAGGACTCCCTTACTGATGAACTAGATAGA
AGTCAATTCAAGATGATGAATCTAAACATTTCCTATCATCTCAAGACAGTTCTTTAGGAT
CTTATGCGAACCGGCCCTTTGACCCCGCAGCAGGGTACTACTGTTATGGGCCTGCCATCA
ACTAATTCAACTGTCCAAATTACGAGTTTCAAGTGTAAAGAGAATAGCCCAGTGAACTCT
CTTCACTTACGTGATTTAATAGCTGCTTTTTTAGTGAGATCAATTAAAACAAGTAGTTGA
CAAAATCTCCGGTAAGAAGTTAAATCCTGGGAAGTGAAATCAAGCCTTTAATAAGTTCAA
TCCAGTTCAGTTCACCCGTAATATAGACTCTAAACCTCCTTTGGATCACATTCAATAAGT
CACTAAATATCATTTCAAAAACAACTGATTCACCTAACTTGAAAGCAGAACTCAGTCTAT
CTCCCAGTGTCAAGGACGGTAAATAGGCAGAAATTTCTTATTATAGTAGGGAAGTTAGCG
GGAAATCTGACTTCTTGTCTCCTCTAAAGGTTTTTCCTATGTATTGGTTACGCAGTCTCT
TAATCGAGAAATGAAAGTCCCTATCCTTGAAGCCGAGCACTATCTTCCGTAGTAAGGAGA
AGAAGATATGCTTTCTTCTTCTTCCTCGGTAAGCAGTCTTGAGCAGATAGAGGAATTAGC
AGATCAGAGAATTTTCCTTCCATCACAGGGTGTAGTAAATTAATCCCTCGGTTTTGGGGA
TGAGACAAAGGCTCTAAGACTTCTAGCTTTCAACTCGGCTTCTATCCAAAGAGAATGCCT
TCTTTCAGGCTTCTCCACTCTTCAGGCTGAGCCTTTTTTGAAGATTGACTTTGACTTGTC
CTTGCTCAGATTCATTAGTAGCTTTCCGTCTTGCTTCCTTCTTCCTATTATGCATAAGGT
AAATCCCAGACTGAAGAAAGTTAGAAGTCAATAAAGACATTCATTCCCTCCAGGCACAGT
CACATAATATCTCTTTTGCAAACTAGGCTATACGCAGCTAAGCAACCCCCGTTCGGTATA
AGGTCGGTATTGTACTCCTAAAAGCTATCAATCAAAGAAACTATGACTGATTTACGGTTT
TCGTAAGACATGCGAATGGCTGATTTGACTTCCGCCCAGATCATAGAAGGTTTAGGAAAG
TCTTAGCCTGGGATTAATAAGAGAAAACCTTGCTTATATGTATATGGCTGACGGGGACAT
TGATAAGATTCGATTCAACAGCTAAAGAAATGAGTCCGGATTTACCCCTGCTAACTACAG
ATAAGCCTACGACGACGAGAATCAGGAAGTCAAGTAAGGCTCTCTAAAGAGACTGCCTTA
TACGGAGCCTAAGAGTGCCAGAGCTTAGTAAGTGCTTCACAGGTTTTTGGAAGATAATCC
CTTGCATTTGACTTTCTGTTAGGGAAAACCTTTCATAAAGTCAGGGCCTTTAACTCAAAG
TGAAAAGAGATCCATTCTTCCGAACTTACCTCGGATCACTGAACTAGTCTTTAAGGCTAA
TAAGAATTAGAGCTTTAACTACGCCGCTAACTTCAAGCCTAATCGACTAGACTGACCTAT
TGTTGGAAGACTAACGGAATCTATCGACATAATTAGGAATTTCTTTTTCCGGTCGCGGGA
ATGCTAAAAGATCTGACTTGCTAGCTTTAATGCGCAACAATCAATAGAAGCAGGATTAGA
GGAGAATCTTCTTGGAAGGCCTGTTAAGACTACTTGCAGCTTTCCACTCTTTCTTCGGCT
TTGAACCAAAAGACTTCGAAAGATTCATCTTTGCCTTATTCCCGACTGCCCTTGCTTTTG
CACACAAATCAAAATACTAATCTACGCCTGATCTGATCTTAAGGTTGAGGGTGTCTAAGT
AAGGTTCTTTCTATAGCTTATAAAGGCTGAAACTTCCTCGGTCAGTTCAGGATTGAGATG
AGATTCAATTGGATCGATGAATGACTGAAGGTAGGTCGTAACGAAATAATCTGACTTTAC
TGACTGCTTCCTCTTATGCACCGAATTCAATCCCTTAAGATAGAGCTTATGGGTCGACTT
CAATGAATGAACTTTTGGACTTCATTTAAGGTTTTGACGGCTGTAACATACTCCTTTTCA
GTCGCGGACGGAATTGGAACAAGAAATTCCTTTCTATCGGCAGGACAGGAAGAAAGCTCC
AACCTAGAAAAGAGTTCATTCGCCAGTAAGGTCGGTTTAGGGAGTTAGGAATCAATCAGT
AAGAGCAGCTAGCCCGTTGGGATGCTATCTATATTAAATATTAAAAT
>NODE_3289_length_1273_cov_16.193245
CAGAAAGGAAAAAGTATATGAATCAGTCGTTTTACCTTTAAACACATTGAAGCATCACGA
TTATCCGCTCAGGGTACTGGAGTCAAAAGTAGACAGGAATCCTCCTAAGTATGGAACAGC
GATTCGAAATGTTCGCTCTTTGTTGGCTATTCATAGATCTGGAGTTATCTTCTATTGCTG
ATTTAGCTGCCTTTTTTAAGAACCTTAGTAGCTAGTTTTTTTAGGAGAGCAGGCGGTGAG
ATTCCTGTTATAATCTAAGACTTTACTTTTACGGCAGCTGCAAAGAAAGAAGACCAAGAT
GGGGCACACTCACTTCAGGGACGCTTTCTCGAGACAATGGGAAAGACGTCTCACGCATAA
CCCTTGTAATTAATTGCCATTACAACTATAGCGACTGTAACAGAAGATAAAAAAGAAAGG
GGGCATGAGAAAGTCAGAATGGGAAAGAGACGTATAAATAGAAGAGCCAGATAGCGGGAA
GAAAAGAGAAGTTCCAATGGACACCTTTCCTGCTTGAGAAGAAGGGGAGACTTCCATGCC
TTTTTTAGCTACCTAAAGGCAGGCGAAAAGACAAAAGAAGGAGATCCGGGCACAAATCCG
GATGACTTGAGAATTGGAATATCCTGGTTTCTCTTTTTAGTTCTACTTATAGGCGCTCAC
TCAGCCATCCTACGATATGTAGTACATCTCTAAGTCTAAGTTAGCTATGGATTCAATTGC
TTTCATCTTTTAGCCCCTCCAATCCTACCTATAGAAATCTGTATTGAATCTTACGTACGC
CGTCAAATTCGATTTTAAGATAAGAATGCTTTTTGCCTGAATTTCAATAAATGATGTGGT
AGTTCATGTGTCTGCAGATTCTCCTATCTCCTATTTAGGAGCGAGGGGCAAATGCGGTGA
AGGTCTAGCACAATTCCTAAAGAATTTTCTTCCGAAAGCTTTATCAGTCTTCGAAGTCGT
GATATCTCTTTATTCGTAAACGAAATCCGTATATTATTCGATTCCTTCTCTCATCGCGAA
GTCGTAGAGCGAGCTTTTCTTTTAGGCGTAGCAGGCTCCCTTATAATGATGAATGTCTAA
TTCTTACGCATCAAGTGCTTACTTTGTATTTATTCCTTAGTTCATTCAGTGAACTGACGA
TGTTTGAAGTCGGTTTTTAAATATGTAACTGGCGGAGAACCATTGGCAAAAATGGACTCA
AATTAATTTCAATCTTAGGTCTCGGATTCCATTCTGCCTCTGAGTTTATAAAGATCCGTA
TTCTGGCTATTCCCTCTCATAGTCGATTCGGTA
>NODE_3305_length_99_cov_3.080808
GTTACATGAATGAAGGATATATTTACATGTTAATGCACTAGAAGTTGTTGATTCATATTT
TTGTGATGTATTAAAACTTAATGATTTGATGTATGATCATAGGCCATTGCAAATGCATG
>NODE_3340_length_678_cov_17.808260
ACAGAGTGGTACGAACAAATCAAAGTCATTGGTAGTTCTCCATTGACTTCTCTCTTTACC
CCTTTGCATATGTTCCTAAATGGGTTTTGCACCTCCAGATGGGCGGGGGCCGGCCCCCCA
CTCTCTTATGCAGCATTTTTTTATGGGTGGATCGTGCAATAAACCTCTCTCGACCCTCCC
TTTCTCATACGTCTTTATGAAAGCCTCTTGCCTTTCGAGATCCGGTCCATCATCAATTCA
GTCAGATCTTCTTGTTTGCCTGCTTTGATTAGATTATCCTTTAACGGAATTTATCGGCAT
TTCGTGCCTGCAGCCCTGCTGGATTCGACCTTTTATCAGCTGGTTGAGTAGCCGTAGTAA
GGTTAGAGGTACAACTAGAAGCCCTATTTCTTTCCTTTCTCAATTCGATTGCAGTCTCCG
AAGTCCTTCTTGATCGATGGTCCCCATTAGCATTAGTGCTAATTAGCAGCCGTTGGAATC
GAAAGCGAAGGCATGAGGCGATGGGATTGAGTAAGCGCATTCAGCATCAGGATCGGCTGG
TGGGTCCGGTCTTTGCAACCGGGGAAGTTGAAGTGATCCTTACTTGTTCATACCAGAATC
TCCATTCCAGTAGTGAAGGTTGCCCCGGTCAGTCTTTCTCATAGGGTACCCAACTTGCCT
CCATCTCTTGAGGGGAATGAATCCGTTGACAACAAATA
>NODE_3358_length_101_cov_2.891089
AAATCATACAAAAGGATAATTACAAAACTTTAATTTATGTAGTATTTTAAATTATGCATG
ACAAAATCCTAATTGCATGAATAAAATAAAAACAATAAGAAAAGGTTTCAAATAAATTTA
G
>NODE_3371_length_154_cov_19.285715
CCTGGGATTGGCTTTTCCTGCGCTTCTTATTATGGAGCTGCACCTAGTTCCGGGTCAACG
AACGAAACAACTGCCTCTCCCTCTCCCGTCCATCTAAAAGCTTCAGCTTTCGGTAAGCCT
ATCAACTTTCAGTGCCATTTATATGTAGAGTCTTATCCTAAGGGAAGGATATCT
>NODE_3393_length_1635_cov_17.072172
AACTTCTTTCAGACTTAGCTTCAAGCTACTGCTTCAACTCCGTACTTCTGTCACTGGTTT
TCTTGACCGGTGATGATAGAGATTTTCTTTCACAGTGGAACTCCTGTCCTTTCTAATAAG
GATGTTCCCCCCCCTAGCCTGCAATTCAGAGATTGATTGGTTGAACCAGTAGTCTCGTCC
CCTCTGCCTATTCTAAAGGGCGATTACCCGCTCTCCTGAGGAAATTCACGAAATACCTGC
GCTTTGGTGCTTTGGGCTATGCCATGTATTCAAAACCTTAGCAACTTGACTCGAAGTCGA
AAGAGAATCGCTACATTAACACCACCAGCCGCTGCCACTGGCACTTCTCTGATCGATCTG
GTACACCCGCCCTACTTATTATACGAGCGGAGGAAAGAGTGAAAGATATCCTTTGCTTTA
TGCCCCGTGTTCCAACACTTATTCGTATCTAATAGCTGCCTTCGAGCCTTGCTTGGCCTA
TAATGTTTGTTGGCCCGTAACAGCAGAGGAAGTTTGAACCTGGAAAGCCGGTATCCCGCG
ATGAGAGAAGGGGGGGGGACACCTCTTTCTCACTACCCTAGTGGATCAGTCCGTCCCCTT
TCTTTCTTGTTGGGACTTTCCATTTTTTCGCCCATTTACGGCCACCTAGTCCTTTTCCAT
CCAGCACGGTGGTTTTCTATTATCGTTCCTTTGGCTGATGCAATGAACCTAGATCAGGGG
CTCTGGCTCTTTTCTATTGGAACAGCCCCAGTGGATTGCTTACCGGATCAATCAGTGCTA
GCCTCTTTAAAAGTAAGCATCCACGTGCCACAAGGTTCCCTCACTCCCTTTTTCATTTCA
TTCCGTCCACACGAAACCCTTTAGCTGTCAGGTAAAAAACGAGATCTCTTTCCCCTTGTT
CCCAAGTCATCATATTCAAAAATAGTTTCACTCTCCTAAATCCATTTCAACTCATTTGCC
GGGAGTTTGACTCCTTCCTAGTTCCCTCGGGAATCTTCTGAGCGAAATCATAGTTTCTGA
TCCAAGATTCTGTAACTGTTAGAATGGCGGCAGGGTTTGTGGAAAAGCTAAAACAGATTA
CATCACATGTGTTGTGATGGTGAAATCGCATCAATTTCTGAAAATGAGCAAAGATCGGAG
ATGTATTAATAAAGATTTATTTGTCTGTGTTTACCGTTAACAGAGTGATACCAAAACGTG
TAACTCGCAGTACATTTCAATCTATTATTGAACCTCTCTCCCCCGAGAATGAGGAAAGAG
TTAGTCAGGTTGATAGTGAAGTTCGATCTTCTCTTATCAAACTGATGAACCCTTATACCC
CATGGATTAGAGAGACATCCCTTAAGCAAGGACTGTCTTTCGATGGAAGGCTTTGCCAAC
TTGGAATCTTACGAATTTAGAACGAAGAATGAACGGGAAGTTCAATCTTGTTTTCTTTCT
TTTCCGTATGATAGTTGGACTTCATTGCTTGAATTTGTTCATGCCCGTGGTGAACAATTC
TCGCAAGTTTCATCGGATTAGATATCCTATAGATAAGAATAACAAGTTGTTTGCAGGTCA
TGACCTTGATTATTGGTTTGAGAAAAGGATCGGTCCGCTTTTACCAATGATCTAGGTATC
CCAAAGCAGCCCAATTAGTGGTCGCCTAGCGTGTG
>NODE_3398_length_567_cov_15.462081
AACGACGGAAGTGGAAAGACACTAAGGGAGAGGGATATACTCCTTTTGTAATCGCCGAAA
TTGTACGATCTTGTTCCAGGCGTACTACCCCAATACGTTACGGTTAAAATAAGGCGGCCC
GATTTGGATTTATCAAGTAATATACGTAAGAATACATAAGAAAGAGAAGAGCTAAGATTC
AGGTTCGTTCAGAATGGGAGAAAGGAAGAAAAGTATGTATGTATCTGGGGGTGGGGCTAT
GTATGTAGAAAGGGATCGGTCTCTATCCATCCGGATACTCACGTAGGCTACCAAGTAAGT
AAATTCAGGTAGTGTCTAAATAACAATGAAGCAAGAGCAAGCCAACAAACTCAAAGATGA
ACAGTTAGTTGGCGAGCTAGCTGCATTTCTTGTGAGTCGACCCGCGTACGGGCAGGCAGC
GGAGGTAAGATCGACGCAAGGGCTACATACGTACATCAGCCGCATCTTTATGGTGCTGTT
AGCAGGTGGGAGCAGCATTCTTGTTCCTATAAAAAGGTCGAAGTTAGGATTTAGGGCTCG
TGTCTTGTGTTGGCCACTCCCGGAAGAAAGCCGGGCTGCGCCTCGTC
>NODE_3463_length_146_cov_4.267123
GGTTTTAATGGGCAAGCCGTGCAGAGACAACAGCCTTGGAGCGATCCAATCAGGCATGGC
AGAGGCATTGCACAAAGGTTTATCATTGTTGGCTGCGACAGGTAGAGATATTCCAATTGA
CGTTGTGGGAGCTACTGGAGGAATTCCGAAATTTTTCGAATCACGG
>NODE_3504_length_229_cov_4.165939
AGCTCAAAAACTTTCTCATAAACCAGACCTGGTACCTTTTCTGGTTGCCTAACTTTACAT
GCTCTAGCAAAAACCTCAAGCGATTTTCCATTTCAGGACTAATTCGAAGTAAAAAGTAGC
TAGCTGGAGTCTCCAGATGGTAGAGTTGCAAAACATCTAAAAAACCAGTCATCTTAAACT
CTCTAGGATTCAGTAGCAAGTCTTTCCATATAGCTCGAAATTCTGCTATATGAAACAGAT
CTTGTAAAA
>NODE_3510_length_1031_cov_15.082444
GAGAGCTCCTATCGGTATACGCTTCTCCATTCCGGGACCGGACCAATTTGATCTTGCCTA
TCCCTTGAACCCGATGAGACGCCAAACTCTTCCCCGTCCATGAGAGGAATAGGCCACCCA
TCACCCGCCACTCGCACCAGAACCCATAGTAAGACTAAGGAATTCTATCTCACACGAGAA
GGTTGATTCGCAGCTGGATTGTTTTTAAGTAAAAAGAAAGATAAGAGACTTTCCAGATGT
CAATACCCCACTTGGGAAGGAACCATTCCCGATCGGATTGCCTACTGCCCCAAGTCTTCG
TTTCCCGCTACACTCCGGTCCCCACCGGAAAGGAATAGAAGCCCTCTCGTGGATCGGGAA
AAAGAACGACGGCCACCGAACCCATCCCAGTATGACTGGACGATCCGCCGACCCCCTGTG
CCTATTTCGAACCCTACCTTTCCATGTAACCTCCTAATCCTTCCGGACCATCTGACCGGC
TATAAGTTCTTGTCCGAGACCCGCCCCACCAGGCGATGCGAATCCGAATAAGTTTTCCCG
AAACCCCCACTTCTTTCGAAGCCTTGGCAGGGGGATTGGTAAGCCACTCTTGTGGAGCGG
GCGGAGCAAGGCCTTGGAAATGAGTGATCAGAACGGTTCACCCCTGCCCGCGAACCCTCG
AATCCGATATCTCCAGAATACCCCCGCTTCTGGCGGGGAATCTATACCTACTCGCTTGCC
CATCGCTACTCCCTATAGATAGAATCAAACTGGAAATCTCCTAATCTTATGAAGAAGAAA
GTTGTACGTGGATGGAAGGAGAACGAAGGAGCTATCCTTGGGAGACAGATAAAAGCAAAG
GCAGGCTTAGTATCACCTAGATCAACAGAAAAGCAACTGAAAGTCGATCGATGGAAGTTG
CAATGGAAGTTCCCTCCAAGAGCGCTTAATCAACAGGGGTAACGGAAAAGCAGGCTTATT
CCGCAAACAGCCTATAAAACATTGAATCTTTCTTCTAGTAAAGGAAAAGTATAGCTAGTT
TTGATTGAACTCCTGCCAACTTTCGTTATTG
>NODE_3514_length_130_cov_7.046154
CCCCCACCAAAATCTTGATTTGTTTCTTTTTCAATTACATTATGTGTTTTTCTTTTTTCG
ATAATAATATGTCTATATATTTTACATTACATAGAAGAGGTTGTATAAACTTTTGTACCA
GTAGCCCTTACCTATATTTACCAGATTTAA
>NODE_3567_length_82_cov_3.914634
AATGGAGAGACTAGTACGAGTTTTGAATATGCTCCTTAGGAAAAACTACTTTCTTCCAAG
ATCGAATTGGAAGAAAGTTATCTTTTTGTGTATGTATGTATG
>NODE_3576_length_113_cov_29.070797
CCTCCTAGATAATGCATCTGCAATCACATTTTCCTTACCTTGCTTGTATTGCACAACATA
TGGGAATGTCTCAATAAACTCTAGCCACTTAGCATGCCTTTGATTTAACTTACCTTGGCC
TTTTAAATGCTTC
>NODE_3605_length_1763_cov_17.745321
GTATATAAGCTGCTCTTCTTAAGTCAAGAGGTGAATGTCCTACTTGGTGGGGAAGGGCTA
TTAGTACTCGAAGTGTTGAGGTAGCAGGGAACTCTTCTTCAACCCGAGAAAAAGAACTTC
CATACCCTAATGGAAGTTCTTTCTCCTCCGACCAAAGATCCCATTGAAGCGGCTAACCCC
TGTATGGGCATCTGGTCGTACTTCATTCAAATTAGTGGAGGTACACAGGTCTTTCTCCCG
ATCATCACATGGTTCGAATCCAGGGAAAAATGAGCAAGCAAAGAGGCTTCCGCTTTTGTT
TGGAAGGGCAGTTTCTAACCAAGCGTGGTCGGAATAGCATTGGATGAGAAACCCCGTTAT
CCGTATGATTCTCTGGATTTGCAGTTTTCTGGATAGAATGGTCATATTCCTAGGCTACTT
TTTGAAGCTTCCGTGAAGTTGGAAAGGAGAATCAATGGGATACCGTGCTCCGACTTCCCC
TGATCTTCATTTGAAAGAAAGGGCTCGGAAACGTAAATCCAACTCCACTAGTTAGGGCTA
ATCTATTATTGACTCGCGATCCCCTCTCCTCTCTTATTCTCAGGATATCGCTCTATTACT
TTAGACTCACGTAAAGTATTTCGCTCGTTCCATGCTTTTTCCTTTGATCGGCTCTGGAAC
CTGAAGCAGACTACTAGGGTTAGCCCTATTTAGTGGTGGAGGTGTAAGAGGTGGTGCCCT
AGTTTGGATTCCTGGAGTCTGGGGCCTAAGTTCCTAAGCCAAATCTCTAACCTGGACCCA
CTTTGCTAATTTTCTCAGTAGCCAGCATCGTTTTACCCACTGCCAAGTTAATTACTTGGG
TTCGAGAGCCGTATCTATTTTGAATGTGTTACCTGTTGAGCCTGATCATGCAACTCTTCC
TGGATGATTCCAGGCAGCTTTCTGACGAAACCATCCCAGTTGAGCAGAATCGGCTCGGAC
CGGACCGCGAGTCATGTGGCCTGCTCTCTCGCTGGGCAGAAAAGGAGGCCTGTTTTAGAA
TCTCGTCCCTGTTAGAAGGAGGTGCCTGTACGGAGTCTTTTGAATCTCTTCCATTTTGGG
GGGATCCTCCACCATATTTCTTCTTGGTTAGGAACAATTCAATAGCTTGCTTTAGTGGCC
TTAACATCGAATCACACATAGCGAGCGACTACTACTTTCTTTCTAGTAGCTGCTTCGCTT
TAGCAACAATTTGGTTGCTGTAGAAAGGGAAAACATTAGGATTTCTTCTTCTAAGGCTTA
CAGGTCACTAAGAGTTAGAGCTTTTCTCTTCTAGCCACAGACAGGATAGCCTGAATAAGA
TATTATTGAAGGTCCCTCTCTACATCAAGGATTGAGACCTTTCTACCCATCTTTTTAAGT
TCCTGGACTTGAATCTAAGGCAACCTTTGGACTACAATAAACTCCCACTCACTTAGAGTG
GCCTACTGGACAAGGATGGATATGGCATTTCCCCCGGGACATTCGTCCCACACCATTGGA
TATTCTATCACAGATGTGGGCCAGAGGTTCCGAGATCGTAGTCTACTCATTCAGAATAGG
TACCCATCGGCGATTTCGGGCATCACATATGCAAATATGAAATAGACCTTTAGCGAGGGC
ATAACTAGTCGTTAGGCCCGCGCGGATACCTTGACTTACTGAAAGCTATCTAAATCTAAG
GGGTTTGGAAGCAAGTAGAAGGATGCTCTATTCTCAACTAACGGAAGATAGAAAAAAATG
AGACGAGTCAGGATTAAGAATCGCGATTCGGTAGAGAATCTCT
>NODE_3637_length_102_cov_3.235294
CTTAAAATTTCTTACAATTTTTGAAAATGGAGGAAGAAGCTTACTTGAATCACAATTTGT
TGTGGAATTCCAGGAACCACACATGCACAAATCAGCATTGGCATCAACATCAAATCCACA
AG
>NODE_3664_length_82_cov_4.207317
CTTGGGGAATCATCGCCAAAACAACGAGCAAACAGTATTTCAAACTGAGGAGCGTTGGTA
GAGACTCCCAAACGACGCCGGATAATAGCCACGTGTCACCAG
>NODE_3695_length_203_cov_15.487685
TGTTCTTCAATTTCTTCTTCCATTACACGAATTCGTCAAAGCAATCCAAGCATAACCTCA
ATAGATCGTTTGCACATTTCTGGATCTATCCATTCAAAATACCCGCATCTTTTACCATCT
TCCTGTGTGAGCAATTGTAACCCATTACTTCAAACAAACCCTATCCATATCAGATAGAAA
ACCATTTCAAATCTTACCTCTTCACCGGCGCAGATGGCAAATC
>NODE_3696_length_1139_cov_17.721685
CAGAAGAAGATCCTTCTGTAGCCTCTGACTGCCTAATACCGGAGGCCTTGAAGGCTGAGC
ATCCCGAGCCTCTTGTTTATTGTTAGTTAGACGGGATAAAGAGAAGCTAGAAAGCTTAAT
CGATCTCCCCGATCGGAGAAGAAAATAACAACTCTATCTAAACACCCTTTAATTCAAGGC
AATTTCCCCGGGGTCTTACTATATATTCATATCCCTGAGCAGCTATGGATCGGTAGGGCG
TGTAAGAAAACTTCTAACTTTCATCTTCAGCAGTCAGTCTTCCCACTACGCATAGACGAG
TCCCAGATGGGAAGATCCTTAGGAAGTCATAGCAGCGGAAGTCTAATCCTACTTCTTCTG
TAGCCCGATAGGTAGCTTTACGCCCTCACTCAAACCTAAAAAGATAAGCAAAAGGTTCTG
ACTTTCTTTCCTCATATCGGTCGTATACACACTAAGATAGATCGAGTTTACTCTCTTTCC
TAAAGCTAGCATCCTAAGTATGTTCCCCCGCTGAGCTAGAGTGAGTCAGAGTCAGATCAG
ACTGAATTCTACTAGAGAGATCGTGGTTTGAACCTCCCGCAGTTGGAAAGAAAAGTACAA
TGGCTTTTTTCTGCCTTTCTGCTGACGGAGTGAAGATTCATTGTTTTGTATCAGAAACGC
TAGAAGTCTTCTAATTCCTCGCTCGGAACTGAACTCCGTCTTCGTTACGCTTTTCTCTGT
CTGATAGACGACTTCCTCTTTGGCCTACCCGATCTGCAAAAGAAGGTCTTGTCGTAGGAT
GCTTGAGGGATACGTACTTACGCTCGTTCTCGTTCGTAATGCTCTAGCCGTAACTATTTC
GAATGATTCTTCTGACTCCATTACGGCTTCTTACTTCAATCCTTACGTCTAACTCAATAT
CAAGACTGAAAGGAAGTCAATCCTATACTGATTAAGGCTTTCAATCAAGACTGAAAAGAA
TGAAATTGCTAAAGAAATTCCTTAGGATTTACTTTGTGACTTCCTAATAGACTTTACCTT
ATACCGCTTCAAGCTAACCTGACCTAGTAGCATTTCTTCCAATGCTTGAAACTACCAGAT
CCAAGGAAGAAGGGGAATGCACCAGAATAATCTCCTTATAATCCATACTTTCGAACTTCT
TTACGGCCTTATCATTCTA
>NODE_3711_length_84_cov_4.857143
TTGGCACGCGAAGGACATCTAAAAGAGTATCTCGTGGAACAACCCAAGGAAAAAGGGGAA
AGGGTAATCGAAGTAATCACGCCCCAGTTCGCTTCCATCAAGCA
>NODE_3754_length_130_cov_17.092308
AAAACAAAATGATTAGACTTGAGATTCGGATAAGAGTTCGAGTGAGACTTACCTTTGTCA
TTGAGACAAAGCTTTCATTGAGGAGTGTAACTGAGCCCCCTTTAGAACAGATCCTTTAGG
ATTAAAAACAGATTCGAATCAACCGACGCG
>NODE_3774_length_122_cov_3.778688
TCTTCTTATATTGTGAATTTGCTCGAAAAGCTTGGTATGGAGTGTAGTTCTATTCTTTGA
GATTGATCAATCAGGCTACATCTTGGCTTCATTTGTTTCAGTTATTGGTGGATAATAATT
CGCAAGATGCTAATAATGTGTA
>NODE_3781_length_95_cov_22.494738
GGCATCCCTCTTTCTTTCCGATACTACCTATACGAAGTGAAGGGTCTTAATGACAGTAAC
TTTCAAGCACTCCAGCTAAGAAGATGCGGCTTACCCCAGCTGCACTCAAAGATCG
>NODE_3782_length_214_cov_18.219625
TTGTATAATTCCTACAAAGATGCGGCCTTCCTTTGAGACTGACTTCATCTTCCCACCACG
CGGGCGAAATCTCTGATAGGTGCTGGTGCCCTAGGTAGCTGAGTCTGGGTTGGAGGTCTA
GTCAGTCTGGAGACCTACGAGTACGACTAGCTGCTCTGACACCGGGATTTCCGCTGCATC
AAAGAAGGAGCGATCCAAGTAAGTGGAACAGAGCATACCTCGAGATAGAGGGCA
>NODE_3809_length_683_cov_18.065886
ATGTATGCTATGGTGTGCACAAGGCCAGACATTGCTCATGCAGTTGGAGTGGTCAGTCGC
TTTCTCTCTAACCCCGGAAAATAACATTGGGCAGCTGTGCAGTGTAAGCAGGTCACTTTC
GGGAAGCATTGAAGTGGATTGGATTCTCGGGTATCTCAGAGCCACTTCAAGGGTATGCTG
GTAATGGAAAGGTCATTTGGATGGGTATACAGATGCAGACATGATGGCTGGTGATATTGA
TTCCCGAAGTGAACTTACCGTGATTGCTTTAGGAGTTAGCCAACTGGGATAGATTACCTT
TCTTCTTTCTCTGATTGTGCAGGAGCAGTGTACGGGTTTCCAAGAGCCGAAGCCCCTGCC
GCTTTCCCTGAGACTGGTGCCTACTCCCATGAGAAAGAGAAGTGGTTTTTCTACGATCCG
CTTGCTTGAACGGCTTGATTGATACTGGAAAACTAACCGCCTGGAACTGAGTACCGAAAC
TTTCCTACCGTCCCAACACAAGGGTGCTCTGTGTGGGTGCATTCATCGGGCTAACACTTT
GATTCATGAAGGCAAGTCGGGAAGTCGAACAAGGAAAAGATAGCAAACCTACTATAGCGA
CAATCGGTCGGCTCCTACGAGTTTCCTCGCCTAGTATAGCTGCGCTTTCTTTTCTTCTTC
TTGGTCTAGTCTCCCCTAAAGAAGCGTCAGCAAATTGAAAATG
>NODE_3810_length_189_cov_3.555556
AAGTATTACGCAAAGTCACACACATGGCTGAGCACATAGGCGCTACATCTGGTATGACCG
AGGAGACCCGTGGAAGGGAGACTTTGCCCACGCACCAAGGGAAAAAGAAGCGGGACCAAG
GCAAGGTTCGTGCCGCTGCCGAAGTACCGCCCATTGACTACATGGTGGGCGAGATGAACG
AGAAGCTGGAGAAAGTTGAGTTCTCCTTC
>NODE_3813_length_942_cov_17.446922
TACGGGTGCATTAAAATATTCCCTTATCCCTAAAATGACTAAACCCATCTCATCTCACTC
TTTTCTTTCCTTAAGTGACACCTCTAAGGACCAGTAAGTTACCAGCCTATTTACTATTAT
ATGACATCTAGTGGCTAATTGATTGAATTGGTCGAGACTCGGACTCAGGACTAGAACCGC
ATAGACCTTCACTACCTGAGCTATTCGCTTGTCTGGCACGCCATCATCAGAAGGAAACTA
GCCAGAGCTATTGTTTCGATTAGGGATCAGAGGGCATTTCCATTGCGAAGTTATGAACAA
CTCCACTTTTTTATTTAGTAGTTTAGAACCTAAACTAAAGTGAGAGACCAATAGTGGTCG
CTAGTTACCCAAATAAGGATACTCGGTTTGGATGATACAGCTGCGATTTCGTCTATCATT
CTATGAAATAGGGTTTCCGTCTTGAGAACACAGTCGCTGTTGGTCAAAGCTGAAGTCAGT
AACAAGAACAGGTAGGCATCCGCTTTGAGGGCCAACAAGGAGCAGACGATTCACCGAAAG
ACTCAACTCGGTCACACATGAATGCTACCTAAGGGCACCCATCATGAGGAGTTCTACTTT
TTGGAAGGCAGCCATGGGACTAAGGCCTCGACAAGAGGCCAGCCAATAGCAAGCATGATC
CTTGCGAGCCCTCGGCGACTTAGGGGAAAGTTCAACATCTGACACTATATAATTAATAGC
ACGAGCATTGTAACCTTTTCCTAACCTGAAGGGACGAGCGATCCTTAAGGAGAAGCCCGA
GCGAATAAGGTCAATTGCACTGTCATTCTTGACTCAATTCCGCATTTTTGGCTTCAGTCA
ATCGACCGCTCTGCGTAAGCTCTTCAATCGCTTCAATAATCGAGTGCGTGCCGTGCTGGT
ATACTGACTCTTCTCTCGAAAAACCCGGTCTTCTTGCTTTCCTTAGCTCTCCAATCCTCT
CC
>NODE_3820_length_1004_cov_16.875498
ATTGAATAAAAGAATAAAATCCCGCATGCATAAAGGCGAAAGGGCTGGTCAACTCCTTTT
TAGCTCTAAAAGGGCATGAGAAATAACAAAGTTTTTCATTTATATGAAAAAGAAAGTATG
TCAAGGGCCCTCCCAAAGGAAGATCTGATCTAGCTAAAGATAAGAGGCCAGAAGTGCAGC
TCCTGCTTGATCGACTGCCAAGCCCGGTCCCTAGTCTTCAAGCCTTGTCTTCTACATCTT
AGGAATACCCCTCGGCTAGTTCGGAATGTAGGATGCGATGGATCTTCTTCCTTCTTCTAT
GACCCTTCTGGACTCTCATTTCACAATTGAACCGCATTTGCCTATCTTCAATTAAAGTAA
AGAAAGGTATGAACCTAGCTTCATTGGTGATGCCATGAGATGCTCACCTCATAAGGCAAT
CGAATTAGAGGTCCTAGCCGCCTTGTAAGGGATCCGCTACTGGGCAGTCGATGTGATACT
TACTATCGGATGAAGCTGTCGTGGATAAATCGATGTTACTAAAGTGGGTAGTTTCATGTT
GAAAGTTGACATTAGAACCCTTTTGATTTTGATAAAGGGTTATCCGCTTAGTGAGCTAAG
TCAATCAATGCCAATTTAGAAATGCATTTCAATGCGCTTTCCAAAGATGTAAAGAACTGG
CCTGCCTGAGAGTGGAAGTTTCATTTACATTTAGACTGAGTCTCACTAGTTGTAGTTGTC
CACCTTGTAACAGGATAAGTCCCATTATTTAGAATAGTGGTTTAGTCTATTTACGATAAT
ATAGTGGGAGTAGCATTAGCAGAAGAAGGAAGTGAGACTTGAGATGCAAGGGGCGGAGAC
CAGATATTCTCTCTTTTTGAATCCAGATACGCCGATCTTTCACAGAAAGAATCGCAAGGA
TTTGAAAGCGAGTTCTCAAACCTAAACCTATTTACCCAGAAAGAAAATAGTAAACTGGGA
CTGGTTTTGCCTTCCCTATGCTAGCTTTCGTGCTCACCTTTCCATGCAAAGTGAAATTAT
TAAT
>NODE_3821_length_852_cov_17.212440
GCTGCTTCATCTGATCGGGGAAGCGCAAGGTGCGTAATAAGATCAGTTAGAGTAAACCAT
GAAAGGTAAGTTTCAACTTCTGAGGAATAAATCCAATTCTCTCCGGGCTTATCCTACTAT
TTCCATAGATTCTATGGTAGGAAGTCTAGGACGGATTGGCAAGCCTTTGTAGACTTTTTT
CATTCTTTAGTGCTGAACCCGACTGAGTCCATGCTCTTTCATACATTCTTCTCCAAACAA
AAGGAGTCAATGCAGCCAATTATCAGGCGAAATCTCATAAGACAAGTGAAGAGAAAACAA
GTCTTTCTATTTAGTGTCTTTGAGCCTGCCAGTTAATCGGGCTAGCAGGTCTAAAGGCCA
TAGTGTTCTTGAGAAGTTTCCGATGACTTCTTCTATTTAGTATTAAGAGTTATACATCCG
TACTGAATGAGATTGAATTACTATTGATATGTGATATGGCTGTTGCCATAAAGTCCGATG
AACAAGTCAAGTCAGTTAGGAGAAAGCAGGGAATCATTTTTCCTTCGTGCCCAATGGAAT
TGGGCACTTCCTTTCGAAGAGAGTTAAGACTGATAGCTTGAGGACTTAGTGTGCTTGTTG
TAGTAGTTTTCATAGACGAGACTGAGATTTCATTCTTCTTTCAATTGCTCTTGCAATAAA
GTCTGAAGAATTATAAGCAAGTAAGGAAGAATTGATGTTTCCGGAAGTTTCAGAGTTTGT
TACGAATTACGAAGTGTCTTTCTTTGATTTAGAGTTAGACGTCCGGAATAGAGATTGAGA
TTTTTGTGCATTAAAGACTCTTTTAGTGCAAAAGAAGACTTGAAGATTGAGAAGGCGTAA
AAAGGCATTCGCATGGTCTTGCAATCCTTTCC
>NODE_3857_length_261_cov_5.076628
TATCAAATCTGGGGGAAGGGAGAAGTGGGGAGAAATGGCTGAGAGTGACATTGAAAAGGC
AGATACCTGCACTGAATGGTAAGGAACTGAAATTACTCGGTGCTCATCAACCTGGATGCC
AAACAATTAACCGTTATTATCTCCTCCATATGATGAGACACACTGCACTTAAAGATCATG
GAATCACATACCTTGGACAAGCTTTCAAATAGCATTTCGAAGAAAAGATCAATGCCCACA
TTTCCAACATCCCCTGTTTGCTGCTCACCAAAAATATTACC
>NODE_3861_length_2268_cov_16.540564
GAAGAAAGCAAGAAAAGGAGCCGAGGGAACTGGTTAAATTAGTCGCGCAAGTGCTATTAA
TGATTCATTCAACTAGCGAACAACTCGGGACTTTCTAAAGAGCATGAAGCTGTGGCTTTA
GAATAGAACCGAGTAAGTGTGCATGGGAAAGGATTGATTCGGGCTGTAAAGGCATTGAGC
CAATCTGTTCGTCTAATGAATTTCCACTTTATATTGTATGAGTCTTCCAAAGATGCTAGT
CGAGGGTCGGTAAAACAGGTATGGAGACCTAGAGGCCATGCACTAAGCACCAAGAAAGGA
AAGATGAGTTGGCTTCGATTCTGGCAGAAGCGGGATGGCACTGAATTGCGTAGATAGACA
GAAGAGGCTATCTGACTCCACTTGGAAAAGGTAAACTTCCCTTCCACGCGGTTGAGGCTT
AGCCTATATTATATGGCTTCGAACAAAGGGCATAGGTCTCCCTAGCTGCTTCGCTCGGAC
TTGCGGCATGTTATTGCTTCTTAGTCCTTGTCCTTGCCTTCAGTCTGGTTGTTAGCCCAA
AGAAGGGAAAGGGGAATACGATCTATCCAGGGGGTATACCGTGATATCTATCAAAGAAGG
TAGCTTTTCAGCTATCCGATTGACCATCACGTCAGCTCGGTCCGCATCACGGACTGGTGA
GGTCATTGGCTCAAATAAAGACTTATCAACCTTATTCGCTACCATTTTAGAGAGAAGAAA
GACAGCCAGCACTTGACCAATAGATCTGCAATCTCATCTTTCCGGTACGTCTTTTGACGG
ATGAACGGAGGGATGATGCGAGGATAACCCTTTAGGGTTAGAGAGACGGCGGCTGATGAT
GGTAATAAAATGAGAAAATGGCTCGGCTCACTCGAAAATAGCCTTACTCTATGGGGCTTT
TCCTCCGTTTGCTGTAAGCGATCTATCTCTTCCCCTTTAAATGAAAGCGAGAAGGCAGCG
GAAAAAGCAGTATCGACGGATCTACAGTGTTCTAAAAGCTCTCTCTATCCAATAGCCGCT
TATGGCCTCCCTTCCTCTGTCAAAGTCATCGATGTGCAACAATTAGAAGAAAAGCGAGAA
ACTTAGAAAATCCCCCAGCCCAAAGAAAAGAGGCAAAAGCCTGTTTTAGTGACGAATCAC
CAAAGACTACAGCTGTGTCTACAAGCGGGAAAGCTGCGCTAAATCCGTATCGACATCGAC
TATCTCGCGTAAACCTGTATCGACTACATCTGCCCTACCCTTTACTTGACTTTACCGGTC
TTAAGCTTAAGCTAACTCTTTCCCGACTGGAAGGAACTAACGAGTAGCTCCTTAGCAGCT
AACTGGCTGGACAAGCGGCTCTCGTGGCTTTCTTTCCTTCTTGAGAATAGCCCTTTTCTT
TGAAAGTAGTCCCCAGGACTAAAGGAATAGCACAAGCGCTAATCTGTCAACAACCTTCCC
TAAGGATAGTTTCAATCAATCCCTATAGGGATGAAAAGAGAGCGTCTAAACAGAGTCCTG
TGGGGATATAGAAACCCTCTCTTCGACTCTTCTGCTGATCGTAGACCATCCTGTGATTTC
AAATCAACAGATTCATTGAGCAATTCTTGAGTAAACTAATAGAATGAAAAGAATTAGCGT
AGTCAAGCTAAAGAGCCCTCTACTGGCCTTCTCTCTGCTCGTGACGCTTGCGATACTGAT
TCTTCTATGGTTGTCTTGAAAAGAGGTTCAAGAAAGGAGTAGGGCAGCTGCATTCTATAA
TGCTAGGAAGAGTGAAGAGTTAGCTTCTAGCTCTAGCTCTGGCCTTAGTGCGGGTGAAAG
CCTATTCACTCCTACCATTACATTAAAAAGCGTGCAAGAATTGCGGAGGGGCTTTTTTAA
GCCTTCCATTGTTGGCAGTAAGGTACAATCCCCTTTTGTATTAATCTTTCCATCTGCCAC
CAGTCTTGCAGGTCTTTCACCATTTGCTTTTCCTTTAGCCTTTTAAAATGAAATGGAAAG
TCAAGGGGTAGCTTCTAGCTTTTTATTCCCATACTCTTCGAAGTAATCGTATTTTCCTTC
ATGTTCATTGATTGTTCTGGTTCTTGATCTTCGATCGTTCTAAGCCTTCGATTAGGCTAC
TACATATAGTAGGCAAGGCCTTTTTTCGTTTATAAGGTGAGCTTTAATGCCCTTTTAAGA
GGTTGCGACCTCATAACTACACTTTCTTTATTATTGCTTTTCCTATTACATTATGTGGGC
AAAGGCGGATAAAAGCGGCGGTTTCTGCGATCATATACGAGATTTTCACTTTCAAGGAAA
ACGACGAT
>NODE_3869_length_494_cov_19.619432
CCATTCTTGGAGGAAGGGAGGTGGATATGGGCTTATACAGCAAGTCAGCTAGCTTCCTTT
CCTTTTTTTAGGGCCACTAGCTCGAACCAGAGGTTATTGCTTCTTGTTCAGCTACGACTC
TTTATCAAGGCCCATACCTTAGTCTGGTCACTAGTTTATTCGCACCTTTCGTCTGCTAAC
CTGACCTACGACCTAAGGCCCAAGCTATGGAAACTTCCCGGTCTTTGTGCTCTTTGGTTC
TTCTTTTTCCTCTCTTATTCCCAACATCGCGAAAGACACGACAAAAGGGCACTTTCTTTA
ACCAAGGGTTATGACCCTTAACAAAATTGCCTCTTAAGCCTTCGTGCTTCATACTCATAG
CGAAATGGTTCAGTTCACTGCTCTTTATGAGTCCTAGATCTTTTTTGATTCCCAGTTTCG
TCTCGTAAGGGATCAAGCCTATTTTCTCCTTTACAGTCGAGTGAGGCCCTTTCCGTAACA
ACTCCGCTTTGGCTTCCTCTACCTTACGTAGGAG
>NODE_3886_length_130_cov_4.484615
TTAAAGAATCTTTTCCGGTTGACCTCCACAAGATCATATTTCTCATAAGCTTTGGTACCC
ACATTTGGCGTTGGATCAAACCATTTACATTTGAACATTATTACCCGTTTGATCGGAAAG
TCAGGATACTCGATTTCAACAATCTCTTAC
>NODE_3887_length_105_cov_3.085714
GAAAAATTCATCATTTTATTTATTACAACCTATACAAGCTATTACAAAACTGAAGGTGCT
TCGGTCCAGGGGGGACAAACCTCCACCGAAGCACCTTCCTCTCCTACCCTAGGGGCCTCA
GCAGC
>NODE_3925_length_1044_cov_16.550766
GAGGCAAACGTCATGTTTGGAACTCAGTGTTGATGAATAAGAAGATGTCTGATTTCATTT
CAATTGAAACCATGAGTCATAATACACTTTCTAATGCTCTTGAAAAATTTCCTGATTCTG
CGAAAAGCTCTAGTTCTCTATCCCGGTTCAATAGGCTCTCCCGCCCTTCCTACTGCTTAT
GGGAGTGGGATCGATTCCACATATTTCAGGAGATGGAAAGCTAGCCTTTGTTCGAATATC
CCTTCTTTTGTGGATCTCCTTAGTCTTCATAAGAATGCTCTGCTTCTGCGCTTCTTCAGA
CTTTTGCTAGCTAAGCGAGCCCTTCCCCTTCTTGGGAGACCTGACGATCCCTGCCCTGCG
TGTTCCATTCTGGGGTGTTCTTTTTCTTCTCAGACGAGATTGAATAAATCTTGTAGTTTG
CATTGACTAGTAGAATTGAGTAGTTGGCAGCTAACGAACGAGCATGGTAGCTAAGGGACA
ATCGATATGTAAACTTCATAACCTTATAGTCTAGTCTTCTTACTAGTATAGTCTCTTTCT
TGGTCATCCCTAAAGAAAAGGGCACAAAACCAAAACAAGCACGCTTTCTGCTTTCCCGGT
TTGATCAGGTGGCAGCTGTCGGGGTACTGGTAACTAGCTTTGGTGCCTCTCTCTTCTTCT
CTAACGGCTGTCGGCCTGCGTGGTCTTGAATAGTGGTTCCTCGGTTGCCTGAAGGTCTCT
TTGAGGTTTAAAGGGGCTGGCTACAGGCGGTATTCGTCTTTGGCTAAGGAAAAGAAAACC
TCAATATAACCGACACTGGTATAGGTTGGTGGCCTTCTCGCCTTTCTAGGCCTCTCCTCT
TAATAGGGTGAGTTACACTTATTAGTATGAGCCTGCCCTGCCTGCTCATTAGCTGTAGGC
TTGAACCCCTAACCCGTCTATGTCTAAGGCAAGCTTGTTGGTTCTATCGTTAGCGCAGGA
GGAAGACGGATTCCTTCTTCTTCTCGTTCGTGCCAGCAAGGAGCAAGAAAACGTATGTGC
GGCTAACGCACCACGTGCGTAGCTGCTCGAGCGAAGCGAGAGGA
>NODE_3993_length_376_cov_14.672873
AAGAGGTAATGGAAGAAAGGGTCGAAACCCTCCAGGGCATCGATATAGGAATTATCTCCA
GGGATTTTCTTTGTAGGATCTCCCCGGCCAGAGGAACTCTTATTATTGACACGTCTGTCT
TCCGCAGCCGCGGATGAAAGCTTTTATCTTCCCCCCGCTCGATCGACTATAGTATTGGGA
CAGGATATGCCTGAATCCGAAGCACTACGATCCTATCGGCCAGGCTTTTTTACAGTTCTT
TCACACTCTACTTGAGAGTTCTCGTTCTCCTTCTACTTGACCAAAATATTCGTATTTAAA
TTACCAGTACCAGCCTCTCAATTAGTATTTTCTTCCAAATGGAATTCATATTTTTATGCC
TATAATGACTGGTAAGTTTAAATCAACCTATCGTCG
>NODE_3997_length_90_cov_13.944445
TCGTCAGTGGCTCGCCTCTCGCTTAAGTGGTCGCGGAGGTCGGCGGTCCGGCGAGGTGAC
CCGTTGGGTCCTAGTCGCTCCAGGGCGGAGCGGCGATGGGGATCGACGGG
>NODE_4002_length_237_cov_5.843882
CATTCAGTGCACCCCAACCTCCATATTTACCCAGCAGGACCATGGAGCTCAACTCGTGCG
GATTGCGGAGCACTCTCCAAATTAACTTGCAGAGCATCACCCGATTCGTTTGCTCCAAAT
TGGGAAAACCTAAGCCCCCAAACTGCTTCGGGCGACATAGCTTTTCCCATGCTACTATGT
GGAGCTTACGTTGAGCCACACCATGACCCCAAAAGAAGCACCGACACAGTTGTTCCAACT
TTCCAATGATACCCTTC
>NODE_4006_length_324_cov_15.617284
AGATAGAGTATTGCAAAAAGCATATTTATTAAGTCTTGAAGAAATAAAAACTACTGGAAA
GATAAAAAGGGGAACTCTTGAGTTCCAACAAAACTGTTTATTACAAAGTCCTAATACATA
CAAACTTTACATAGAAATTAAACCCTAAAATCAAGACTTGTTTCTCTCAAAGGTAAAAGG
GAGCAAGAGCCACCTCAATGTTATGCATTGTATACTGCAGAAGCTTACTAACATTATCGA
GAGCCTGATCAGAAACATTGGCTAAAGGATTAGAATCCACAACAATTTGAAAAGAAATTG
TGAGAAGAGTTCCATTTTGAAGATCAGCATCACAAATAGCAGCA
>NODE_4016_length_201_cov_11.995025
AGGAAATGGTTCATGGACTACCAAACATGGACTACAACACAAAGTTTTGTGAATGATGTA
TATTTGGCAAACAAGCAAGGACAACATTTCAAAAGAAGGAAGAATATCGTGCAAAGAGAT
CTCTCGAGTTGATACACACCGACATCTGTGGCCCAATCACACCAATTAGTGATATCAGGT
ATTTTATTACTTTCATTGACGACTACACAAGGAAGACTTGG
>NODE_4141_length_100_cov_8.010000
TCAGTTCACGGAAGTCCCCAATAGATGAAATTCATGCTTAATCAGTCCGACGAGTAAGAG
AACATACCTTTTTTTTCTTCAGAAATTTGCCGATTTCTTGGCTCAATGGAGGTTATTAAG

>NODE_4147_length_138_cov_41.666668
ACATCCATTTGCTCAAGTTCGAGGTCCATGCTGGCTACCAATCCAAGTATTACTCGGATT
GAGGTCATCTTCACAACCGGTGAAAATATCTCGTCAAAGTCGATACCTTTCTTCTGTTCG
AACCCTTTGACAACAAGCCGAGCCTTGTACCTAGCTAG
>NODE_4149_length_124_cov_2.596774
CGTACACCTCGTCCGTGCTGACGTGGATGAACCTACGAATTTGACCGGCGTTGACTTTAC
ATGCTTCTAGAAGTACGTGGGTACCGTAAATGTTGTTCTTTGTGAACTCGAAGCTGTTAC
CGAATGAATTGTCCACGTGGGTTT
>NODE_4245_length_181_cov_33.801105
GTTGGCATGTGGAACAATTCGATCCTGCCTATCCAGAGAGCAGAAATATGCTTTCAAAAA
TGAGACTTCTGCACACAAACTGTGGAAGGCATTGGAGGACAAGTTTCTGAAAAAGAGTGG
TCAGAACAAGCTCCTTATGAAGAAAAGATTGTTCCGATTTGATTACCAATCAGGTACTAC
TATGAATGAACACATCACTAT
>NODE_4268_length_112_cov_39.750000
TATTGCTCACTAATGAAAGACCTTGCAGACCAACTTGGTGACGTTGATCATCAAATTTCA
GACAAATCACTCATCCTCACTATCCTCCGGGGCTTACCATCCGACTATGACACTCAAAAA
TCCACCATCCCC
>NODE_4291_length_173_cov_5.132948
GTATAACTGCTTCGAAACTAACTCCGTAAGTAATTTGAAAGTAGTTCAAACTTATGTTGA
AATGTAATCGGGTGAAGTCGATTCCAAACAATCATTCGAGAATAGTCCGAAGTGTTATGC
CTTGTGGAATAATTCAAACTTAATCTTGAAACAAGATGAATTAAAATTACTAAACTCGAA
ATATAACAACCCT
>NODE_4333_length_135_cov_17.629629
GACCGACTTTCATTTTCATTAAAGGAGATTGAACTTCTAAGCTTTCCCCATGTGCTAGAT
TGGATGGGAAGGAAAACAGCCTACTCGCTCTCGGGTTTGGGGAACGAAGACAGGATACGC
TCTTGGAACTTCTCATACAGGAAGAGGAGACGCTT
>NODE_4335_length_92_cov_2.260870
GTAGACTCGGAGTGACCTTATTCCCACTTTATTTGCCCAAAGCAAACCTTGAATAAGGGC
CTCGTATTCCGCTTGGTTATTGGACATAGGACAATTGAGTCGAATGCTCTTA
>NODE_4364_length_175_cov_4.091429
GAGGAAGTCAATGTCCAGAGGCTCAGAATATTAAAAATGAACCAAGCACCAGCAAGTCAG
GAAGTTCGAGACTCTCAAAAAGGATACAGCAAGAAAAAGATCGTTACCTGCTACAATTGC
GGAGTTGAGGGCCACTATTCACATCAATGCCCAGAAGAAGAACCTGTTTGCTACCAGTGC
CATCAACCTGGCCAT
>NODE_4425_length_762_cov_16.346457
AAAGTTCGTGCTACTTTATCAACCTCGGGATAAATGCCCTTTCCTTTAATAAGTTCAATC
TCAATGACCCAAGAGAACTTCCAAGAGATGGAATTGAACACATAGGAAATCCAACTACAT
GGATTGAAACTAAAACACTTATGACTTCAAACTGAACACTGTCTTGAAAGGTCAAAGCAA
CTACAACAGTAAGAGAGACTCTAACTTCAACTACCTAGAAGCAAACTTTAACAGACACTG
GATCTCAGCCTGGAAAGGAAACTAGATTGTGTAAAAGATTGAAAAACTAACTGGCTCTAT
CTAAGTGACTAAATCTAGCAATTAGCGCTTTAGACCCCTTGCGCTTCTCCTTCTTTATGA
CTTAGAATGTCAATCTCATTCTGTCAGTCGAATACAATAAGTAGTTGTAGATGGATGCTT
GGCCATTTTACTTATCCCTTTTCAAAGGCTAACTAAGAGACGCGCAGCCCCTGCCCCAGC
TCTTTTCTCTTCTGTTCTCACTGGAGCAACAAACCTTCCTACACTCTTTTTTGGTCAGCC
TGTGCGCTAACAAGATTGTGAATTGCTCAGAGTTCCAAACTTCCGAATGAAAGCCGGATG
CTGTGTGGATCCAATACTAAGACCTTTGGTCTAAAAAGACCGGGAGAATAGTCAATAAGA
ACATTTCCTATTGCCCAGGCTTTGAAGTTTAAGCTTCTTCATCTTCGATCAACGAGAAAT
TGAGAAATTCAGCTTATGAATGGAATCCACGAAGCACGAATGCGCTCTTCTTTCTCACTC
AT
>NODE_4428_length_243_cov_10.691358
GATATAGGAGTTATTAACCTGTATCTAAACCAGTATAGAGAGTACAGGAGAGTCAAGATA
GTTTCTAACCTGTAGCTACTCCTTGTATGAGACTACTTATTTCTTAATACACCTTCTATC
CTGTAGCTAACCTTGTAATAAGACTATATTCATCTTTCTAAGAGTTAATAACCTGTAGCT
AACCCATTGATACTATCTGATTGGTTATAGGTCTCTCTTCCCGGCCTAACAATTCCTGTC
TAAGGAATAGGATATAGGCCGTA
>NODE_4563_length_84_cov_2.773809
TTTTATCATGCATCCGTGCATAATGAAGCTTGGAACTTTCGTACTCCTTGTGTTTCAGGT
GAAGGTTATTTTCTAGCCTTTCAATTTCTTCCGATAGCTCATCA
>NODE_4585_length_977_cov_18.831116
ATTCCCGTAGTAGCTCGAGCAAAGCGAGAGGAGAAAAGAACAGGTAGGTCGAGCTACCGT
CAATCCGGTCAGTCTTCGCTTCTTTGGTTATTAGTCGATCTCCCGTTGTTACAGTATAAC
CTCAAAACAACTCTCTACGATCCAAGGATCTCCACTTCTCTTAGTAATCGTAGGAGCTTC
TTTCTTTTTGACTCTATAGCAGACATCTTGGGACCGGATTGATGTCCTCTACATATCCCA
TTTTGACCTCTTCAATTGCTTGTTGGGTTTCTTCTGTTGACAAGCAGCGAAGCCAAAGTG
GATCATATGATCACAGAGTTTCGTTCAAGTACGCATATTGCGTGACTTCTTCTTTTCATC
GGTAAGATCCCGTGTTTGAAATAGAAAATGAAATAGGTAATTGGAACTTATGCACAAGTC
CTTACATTCACTTCCACTCTTTCTGGCAGTTCAGTTAGCTCGAAAGGGATGGGAGAATGC
CTTCTTCGACGAATAGCTGGTGTTGGTGCTCTAGCCAACTTTTTTCATATTTCTTTTTTT
AGTCTTCGTGCATTACTGGATTTCCTGTTGCTGCAAGGAAGCTGTTTTCAAGTTTGACAT
TTTCTACAGACGGAGCTGCTATTGCCATTTCATTCCCTGCTATAGTTAATCCAATAGGCA
GAGAAGAGGACAACGTCGATATCCTTGCTTCGGATCTCCATCGAATGCGCTCTTTTAGCT
GTTAAGAGCATTAAATCCTGAAAGCAGGAAAGGCCCAATTCCATGTGTTGCGCATGATTA
GGGTTAGGGCAAGAAGTTCCTTCCGTCACCTTCGCCTTCTTGCATCGAGCCGGAATATCC
CTCTTTCGTACATGAGTAGACTGCTCGCTACGCCCTTTTTCACTCCTAAATAAGTTAAGC
GTCACTCATACCTGGCTTTCCAGCTTTGACTTCTGTGACTATTTGCCCTCCTCTTCCACC
ATAAGCGCAGGGCTGACCTTTCTCCTTCTTCTTTAGG
>NODE_4605_length_533_cov_16.947468
CAAAAAAAGAGAAATATTAATCTCTGCAAAACATAGGCTTTAGTATTACACGGTCTGGAA
TGCAACAATCAATTCCTTTCTTATCGACTAGTTCAGTGACCGGTCACGAAGAGAGGAAGA
AACTTTGAATATGAGATTTCCCTTGACTTGAGACTGAGTCTTCCTTACCCTTTCCGCCTT
CGGATTTGATTCATTAGTCAGTTTGGTCGGGACGTCTAAGTCAAACTAGAAGAAGTCAAC
TCCGGAAACATCTATTCTGACTTCCAGGCCGCCTACAAAGGAAAGAGAGGAAAGTGATAC
TTAGAAATAGCTGATTCGATTCAACTCTGTATCTTTCCAGAGCCAAGGATGAAAATAAGG
AAAATCTTCCTTTCGTCCGCTGCTCTAATCTAAGGGCTTAGTTAGACTGATTTAGGCTTG
CTTTCCTCTCCATTAATGGAGCCTAGGGAAACTGAGAAGTTCACGGATCCTGGGTGAGGC
ATTGGGACTTATTAAAGGATTTAGGGCTTATAACTCAATATCAAGATGATGGAAGGGATT
TCAAAGAAAAATG
>NODE_4636_length_80_cov_2.875000
CAAATGTTACCTAGGTAACAGAGATAGCTTCCGCCATCTCATCTTCCTCATTTGAGGGTA
CACAAAAATTCATAAGTAATTCTAAGAATAATTGTTGCCA
>NODE_4647_length_237_cov_15.105485
GCAGCCAAGAGCGCTGCTTATTCCCTTTATGTTTTGTTTGTACTGATCGATGCCAAGAAT
TTACATATACATATAATAGTGGATAAGGCATTACTGTATTGTTAAGAGTTAGCAGGATCA
GACTTACGAGGGAACCTTTGATAGTATAGGAGCATTTCCATTATGTCTGTGTTCTTTCAA
TGCCCCTTCCCAAAGCGAAGCGGTAAGAAGCGTGCTTTGGTATTTCTTCCTTATCCTTAG
TTTCACACTATCAATCC
>NODE_4675_length_874_cov_16.905035
GGAATTCCCTTTTATAGAGTAACTAACCGCTTCAATTGGACTCCTTGGCTATTGAATCAA
CGACCAATTCCCTGTGTTATCGGGGGATAGCCTCGTGTTTTTTTTCTTCCTTTGAGAAGC
AATCTCGCATCTGAGAGTAGGCTTTCTTTTTCTTCGCCTTCTTTAACTCTTCTTAGGGAA
GTCAACCTAAGAGCAGTTCAAAATATTCAGGAATCACCTTCATCTTCTCGTGTCAAACCA
CTGCCATTTCCACTTTCTTTCCTCGCACGCAAGAAGGAACTTATTTTTCGCTTTTTAAGG
CACAAACAAGGGGAGCAGGTTTCGGAACTTAAGTTGGAGTCGAAAGCACACTACCTAATT
CGGCCTGTTGACGGGCCTAGGCCTAGCTACTAGTTGAGCTATAAAGAGTGAGATTTCCTC
GACCTCTCACTCTACTTTCAGTCGACTATCTATCGGTCGAGCAAGACAACCTCTCCCTAC
TTTAGTAGTTAGAGCGAGTTATACCTCTTTAAGATCCTCGAAGAAGTGAATCAGAAGTGG
TTTCCGAAAAGGATAAAGCAGAAAGGAGGTTTAAAGCGTAGGGAATTCCGGAGTCAAATA
GAAGGCTAGACTCCTTCATGCAAAAGTTGACCTCTAGAGAACTCCAATTGTTGACGATTT
TCAACATAAAAGGGCTATTGCAATAAGTAGATCTGATCTACTTTCTGCTCCCTTGAAAGG
GGAATCGTGGAAAGAAAAGACTAGAGTCTCATTGGCGAGGCTCCTCTGACAATAGGACCG
GTATACTGTCCCTAGTTGATCTCCATGATAAATATACTGAGTGGTAATTTCCCTCCTGAC
TCGAAGGGTGGGAGCTCCGTTCCTGCTCATTCCCTTATGTTTTTTTGTTTTTAA
>NODE_4687_length_1214_cov_19.093081
GTTAAGCATATAGTTGCATTTGAATGCTAACTGAAAGAATTGGTTGAGAACCAGTAGAAG
GGAAGGGGAATAGATCAGAGGAAGCGGAAATGGAATCAAAGTAGGATAGATCAATAAGAA
GGTTAGGAAGGAAAGAAAGGCCAATCGATAACGAAAGAGCGGATCAGCAATACGGATTGG
GGCAGGTAATCCCCACGGGAAGATGAATGAGCCTAGTCCCAAGAGCCAACTCAAACTTAT
ACTTTCCCACTTTCCCTGATAAAGGACATAAGCTAAGGGGAATTCCACATGCTTTCTCAT
GTTAAGGGGCTTTGAACTATCCCCTTTCTTTAGACGAGGGTATGGGAGAGCCGCTCTAGT
CAATTGATTCCATCATTTTTACCCGCGAACTCCTACCACGTTCACTCCCCTAACTTAATG
AGATTCTTTCCGTCTTGTCGGCCTATTCAAGAATTGTTAAGAGAATTCCTCGGATTCTAA
TATGGTTACTGACCCCGATTTACTAGAATCTTTAAATAAGTGTGCATTTTATGCTTCTCC
TCTCATTTCATATCGTATTTCTTCTACCGATTTCAGTTGTTCTGTCCTTCTTCGATTCCT
CTAGGGATTCCCCTTTCCGCATTGATACCGACTTCCAGTTCACAGTGAAACACCTATCCT
TCGAAGTCAAGTGTCTACCCTCTACCTAAAGGTCGACAAGTCCTCTACTAAATTTGGGAT
GCGAAGGAAATAAAGGGATTAGTCTGCTTCCTCTCAACAGTCTCGAGTTAGCTTCAAAGC
TCTTTCACACCCTATCTAATGGATTAGCTGCTTCTGGCCGCTTCCAGATTCTCTTATTTG
AAACTTATTAGCCGAGTCTGGCTAGTTAGCTTCCTATGGTGAGGATCCAAATCCTGACTC
TTTTTCTGTGGATTCAATATCCGTCCTTGAATAAATTCCCAGACAAAGGTCAATCTCTAT
CCCGAAGCCTTTTTAGTGAGAGTCCGATCTAACTTCTTTCTTTATAGTTCTTTGCCGAGT
AGCCAATTTATCCTTTTCCACACCGGTATAGCCCTATTAGTGCTTGCCTTTCGGTCAGAA
GCTGACTTCACTCCAAGGCCTTTAGTCGATTACCAAAGTGACTATCCCTAAAGTAAGGGG
ACCACCCCAACTACTAATATTTTGATTCTTCTGTCACTTCTTTCATTTCCGACTGAATCT
TTTTGAGCTACTTTGTGCCCTTCTAACCTCTTAC
>NODE_4731_length_119_cov_3.613445
GATGGATGGCTGGCTATTCACTAGAGAATTCTGAAAGGATATAAAAGCATAAATCAGAAG
GAAGAGCTGCTAAATATGCATATTCTATATGTTTTATCTGTCTCATTTCTTTTGCATCTG
TATGTTCTACATGACACAA
>NODE_4749_length_172_cov_4.965117
CTACAAAGCTTCATCAAGGCTTCCTTACCCGGATGCCTCTGCGTAAAGTATCCAACCAAA
CAAAAGCCCCATGTCTTTGTAATATCATCTACGTCTTCATCCTCTAGGATGACCCCAGCC
CCTTGCGTTGCTGTGTACGTGAGTTTCATGCCCATGTTTGGATTTCTGTTGTCTGCAAAG
AGTTCCACAAAA
>NODE_4750_length_98_cov_2.897959
CCCCTGGAGCTTTAGGAAGAACAGCATCCACAGAGACATCAACCACACCCCATGTTACCT
CATTGATCCGTTTGCAGTACCTAACAAAAACACAATCCCTAGTCGAAGCAACTGGAGA
>NODE_4772_length_1448_cov_19.115332
CCATGGGCATCTTCCGAAGTCTCATCTCAATCCGGCGCTTTCTAAGGGAAGGCTTTAGCT
TTCCAATCGTAGGCCTGGGCCTTCTTGACCCTTATCTTAACTGTCCCGAGCTACCGTTGT
GGGTTGTGCTCAGTAAAAGAGTTATCCTAAATGCCCCAGCAGTCGCAGGAAGTGAGGGCG
AAGTTTCAAGCAAGTTCCTCGCACCTCACCTAACCACTCTATTTATCCTAGAAGGCAAGG
TGATAAGCAACTTGACTTCTTTGATCACTTGAAGGGTATCAGTCAAAGAAATGTGCATAA
TCAGCTTTCAAATAGGACCAGGTAGCTTGCTTGGAATCTCAGTCAAGCATATTCGCAATC
CTTGGGCAAAGAGGTAGCGACCAAAGAAAGACCGTCAAATGGGGCTTATATACGCAACCC
ACCTTCTCATCTCCTTCTTTGGAATTGAATTCTTCCCACCATAGCCGCCCTTCCTTAACA
AGATGGCTCGGAGAAAGTCTTACGTTATATAGACTATGATATTTGATATTTGATAGCGCA
GAGGGTAAGTCCCTGATGTGCCCTGTACCTGGTCCTTGCTATCTCTTTCCGCCTTTCCTG
CCTTTTGTCTCATGCGCGGCCATTTGTCCAAAACTCTTTATCAATCAATGCTGACCGATA
ACGTAGCGGCATGACCCTCTTTGTCGGGTAAGATACCTAGCTTGTACTATGGGGCTGGCG
GAACCCTCTTTTAGATATGTGCCTCGGGAACAAAGTCAGCCTGCTACAAATCAAAGACAT
TCTGTAATGGATTTCTCCGCCCTGTAATATATATCGAATCGATACAAACACCATTCTAGG
ACGAAGTAACTAAGAGCTTCCTACTATTTCTAGTTGTTTTCAAGCTCTGAACAAGGCTTT
AAAGAACTAAGGCTAGTGGGATCGATACCATCTAGAAAAGAAAGCAGTCTACTAAATCGA
CTAAGGGAAATAGGTAATCAACTCCTTTTCATACAACAATATGCCAACCGGGCTTACTAT
ACGGAATATAAGACCTCAAGGCAAAGCTAATTTTACCGAAAGCTTGGAAAGCGTTCCACC
TTACAACCATACTCGCGCAGGAAAGAAAGCAAACTCAGTCCTCTATTAGGGTGACGAGGG
ACAAAGCAGCAACCAAAAAAGCATTGAACCTTAGCCGACTTCGAGCACTTCGAAAGAGAC
TAGGCGCTGACCGATAGGATTCGAAGGAGTAGGCGATGACTGACTGAGAGGCGGATACGA
TTTAACTCTTTTGTGAAGGATTAGGACTTAGGTGGTTAGCTTAAGGGAAGGGGCATATTC
TCCTTGATTTCAGTCTATTGGGTATTTGTATAATTGCGTAAAAAACTATTTTCCGACAGA
CATAGCAATTCTCTCCTGATGGGGGTTCCCCGCATGGCTATTCCACATCAACTTCAAATG
AGAGACCAACTGACACAGAATAGCTAAT
>NODE_4774_length_1712_cov_17.313084
TTTTCTTTAGTAAGGAAATGTGTCTATCCAACTCGTACGAGCTACCGGAGCTAATTAAAA
CCCTTTGACTCGCTTCCTTGGCTTGATGCAGGAACCGGCCAATTGGAATAACTTCTTTCC
TCCGGTCCACTAACCAACTAATTCATACACCGGGCCAGGTTTGAAGATGCTCTTTCTAAT
GTGAGAGGAGGGAACGCAGCTCTCACTCCTAACTCTTAGGGTCGCCTTTGGCTTGCTTGC
TTAGTTCCGCGCTTGCTAGCAGCTCCCATCTTTCATTTTTGTCCTTCTTTGATTCAGCTT
TATGTTCTATTTCCGTCCCTCGCTAAGGCCGAGGCTTCTCTTCTATTGAATAAGTCTCCT
CTCTTTTTGTGAGAAAGAGGCATTCCAAGAACTTCTATGGAGGAGCTGGTATTAGCTTAG
TTTGCTTGTTTAGTGGCATCCCGTCGCTTGTTTCATTTTAGCCTTCCTTCTTGGCATTTG
TCCTTGTCTTTATCATGGGCATTGGCCTAGCTCTATCATTGGCATCCGCTTACATAATTT
CCTTTAGAGCGTACCTTCCTAGCTACCGTAACAAGAATAAGGAAACTCTATTCTAATCCG
CTTGCTGTCTCAGTTCGGCAATAAGCCTTTTGTTGCGAGTGTTGTGTACTAAAACGATTT
AAAGCCCGGCCTTCGATCGAGAACCGGAATCGCGGATAAGGGAACAGAAAGATTATCTTG
GATCGTAAAGAGCTTTGGTTTACGAACCTTAAGATTCAAATCTTAAAAAAAGCCCGAGAT
AACAGGAGGAATGCTTACCGATTAGTAGATTAGAAGCATAGTCCTTACTTTCCTGAAAGC
TTAGTAAGGAAGTCAACTGATTGACCTAACCCTTCTCTTCCTCTTCTTGATAGCAAGAGT
CATTGCTATAACTGAAATCCATTCATGATGGCGACTCCTACTTCTTCAAGCAAGGTTTAG
GCCTGGTAATTGGTAGTTATAAGGCGATCAAGAGAGGTCCCATGGGTGATTCATCGTTTG
ATGGCTTCAACGTGGGTTTTGGGCCTAATTCTTTGCTTTTGCCCCCAGGAGTGGAATATA
GGTATCGTTTCACCACATACGCTATCTGTATACGGCTACCGGCGCCTATGCGAAAGCAGC
CATTGGAAAACTACCATTCAGTCCCAGCGTAAAGTGGTCTTTGAAAGAAGTATACCAGAG
CTGCTCATATGAATAAGGAAGCTCCTATCGTTCGATGGAAAGCTCGAGAAATGGCATTCC
ACTACTATTTGTTGGTCTTGTGTCCCATCATGGAGGTACCAACTATTCTCTTCTACACCG
GTATAGCAACTAAAAGAAAGCCAATCCGGCAGTAGTAATGCTGTGACCTTATGAGACCAC
CTATCGTTTGATAGGAGCGGAGAGAACAGCCATTCTGTTAGGCTTTGTTGGTGACCGAGT
GTTGTTTTGCCAGTTCATAACTGACCTCTGGAACTCTTCCACCTCCGAAGGTGTCTCTAG
CCTACTGTCTTTCCTTAGCCTACTAAAGAAGAGCAACTCTCGGAGGCGCTAGTGGGACTA
TCAGATAGAATGTCTAGTTGGGCAACCCTTTCAAGCCAATCCATGAATAGGTCCTCATTC
AAGCAGTCAGAGCTAAGTGCGGATAGGAAGGCCCTTTTCGGGCAATGCTTCAAGAGTTAC
ATTACTCGACTAGTTATGGCCCAATCGAGAACTTCCTTCTTTGATGGGCATA
>NODE_4776_length_428_cov_16.392523
CCAGGACCAGGAACAGGACCGGACCTCCTTCCCCTTCCTGACCTACCATCAAATGAGAGC
AGGCAAAACAAAACAATCCTCGGAAGTCAGAATCTCTACCCACACAGGGATATGATACCA
GTAAGAGTCAAAAGTACTTTGTCCCCTCTAATCCAGTTATCCGACTTCGGATAGCTCTTT
TCCCTCACCAAACTTTCCCTATCTTACTGTTCTCGAATCCCCTATTCGCATTCTTTATAC
GAAAGAGTTAATCCGATCAATAGCAAGTGTGCTGTGGGACTGATAGACTTTCCAGGGATC
AGAAGCTGTTTTCGCTTTATCCGCTCAAAGAGCTGCTAGAGAATGCCCTGCTATTGACTC
AGCTGGAGGGCAGGATTGGGCACATGAAATAGGTATTACCCGCTACGCCAGCAAAGGTAC
CCACGGACAGAAGAAAAAGGGGAATCCG
>NODE_4798_length_428_cov_10.490654
TTCTAAGTATTGCAAAATCCTTCTCTTTTCCAACACCTAGAAAGATGAAAAATCCCGTTC
CCTATCATCCTTGCATTCAGCCCAACATCAGAAAAAGAGTGCACTTTGACTTCCAATTTC
TATTCATATAGAATTTTTGTGATCCTTTTACATACTTTTCCATTCTTCTCACTGCATCTA
GATGAACTACATAAATTGACTAAAATACGGCATAAGGTCTAGATAGAGTCAAATAGAAAC
ACTAGTTTTCGAGAATTTTTGGAATCTTGCCATCTGCAACCGTCAGCTTATTATCACCCT
GGAACTTCCACATCTAATGACCTGTAGCCGATTTCTTACTTTACTCCTTTCTAATTGAAA
GGAAATTTCTTTATTCTCTAAATGTAGCATCCCGGCTAAGGGAAGGATGAAAGCCTTGCC
CTACTTTACCTTCACGGCCTAGTTTGTA
>NODE_4874_length_137_cov_931.167908
CAAGAAAAGAGGAGAAAATGAATGCTTTAGATGATCGTAGAAATCATAGTCCCTGTAAAG
ATAGAATTACTGCCAACGACCCAGGCAGGCACCTTTCGGAATAGTGACTTAGCCCTGTGG
GGTTAGCAGAGCCTTCTCCCTGCAAACGGGGGGCTAA
>NODE_4903_length_128_cov_3.625000
TACACAGTAGCAACTACCTAGGGATTGGAAATATGCAGCGGGTCACCCTAGGGAGCAGAT
TCTAGGAGACCCAGGAGATCGTGTGCGGACCCGATCTTCCTTTAGACATGCCTGTCAAGC
TGCATTTGTATCTGCTGTGGAACTGCTA
>NODE_4920_length_1117_cov_14.721576
TGATCTATCAATAGACGGTGAGAACTCAATCAGGAAGGACTGCTAGTCATCACCGAGGGT
ATGACCAATTAACTGCTGCTGAGAGCGATATACTTTCTTACTGAGAGAACTAAATGGATG
AGTTCTCGTCGCACCGGATCTTATGCAATTTTACGATATGGCAATTCAATAGTACCACTC
GTTTCCTAAGAATACCCAGGTTTTCAAATCCAAAGTTTCTCTGGGTCCATGCATGTGAGC
GAATAGGGTCCGAGGCAAATCTTTCGTCTAGCAGACCCTCTTCTTGCAGTATGAGTTCCA
GCCCCTTATAAGCAGTCTACCTCTCAGTTGGAGAAAGCTTATATTATATGAATCTTCTAT
TGATGCTACCCCTGGGTAAGGACGATTGGGTTGAAGTGCCAGAAGAAAGCCCATACAGCC
AACGTTTGAGTTAGGGTAGCGGCCTATAATCATGCTTAACGCCCTGGTCCTTTTCCGCAT
AGAGATCAGCTTAGGTGAAGAATGATATGGGCTTGAAAGGCCTATGTTGTAAGGGCTAGT
CGCTAATGCGAAGCTTTTGGGCGCAACAAACGTTTATTAACTCCGTTGCCAATAGGTAGC
ATCCGTTTTCAGAACCTGGCAGAGGCCTTGGAAATACTAGGACGTAATTACATTTAGTAA
ATATACGTCTATTCGTAACTGAATTGTTATACTTCTTGTTTAGGATGTTGACCTATCTCT
TTTGCTGTTCATTCAGCACTGGTGTGCAAGATCTCTCAAGTATGCTTTGCTTTGTTGCCG
GTCAACCATTAGGATAGTCAGTCACTAACAAGATGGTTAGGTATGAGCGCCTAGCAGTGC
CTGTCTCTGACTTTGTTTGAGTTGGGTAGCAGAAGACTAGGCCGTTAAGTTTGGTATACC
CTTTGGTAACGTAGTCACTCATAGTTATAGATATGAGGGCCTTAAGCATACCAGACCAGA
AAGGGGCTTAAGTGGGAACCGACCAACTGGGCTATCCCAAAGTCCGTCCTATAGCTTCAC
TCTATTGCCGTTAGAGCTGATGGCCTTCTTGTGTCGATTTGTCCACGCCTACCCTATGGT
GAGCAGTGATCTCTGGCCTAACCTGTAGGTTAGTGACAACATTGTATATATATTATA
>NODE_4960_length_135_cov_9.459259
TGGTGGATGAAGATACCTCTTTCCGATTGATCAATCTGGATGCCTAGAAAGTAGGTAAGC
TTCCCCACCATGCTCATGTTGAACGTGGAGCTGATTGTGGTCGAGAATTCTTCGCGGAGA
GCATCGGAGGTGCTTCCGAAGATGATGTCATCAAC
>NODE_4961_length_802_cov_18.007481
TTCGATTTTCCCTATGTCAGTTGCTTCTGTCTGTAACAAGGCATTCTTGCAGCAAGAGGG
CATTCGAGAACAGTAAGAGCATATTCTTCTTCAATTGCGATCAATGGTAATGCTAAAGCT
TCTTCTCTCTCTGCTCTTGCTAGCAATGACATTTGAGGAAAAAGGCTAGGCTCCTGACGA
GACTAGACCGGGTACATTAGCAGGGAAAGCTACTCTTCACCTCCAATAGTAACTGCCGCA
CAAAGGCATTCTGTTGAAAGTGTTCAGTAATCGTCTGCTCATAGAAGTAGGATGAAATCG
GGCTTGATGCCATCTTCTTCAGTCAGTCTTAGGGCAAGGAGTTCTTCCGCCCCTCCCACA
GCGGTAATGCCGATAGCTCTGATTACCGGAATTGCTTTAGGGATTGGATTTTGATTCCTT
TCTCTTCGAGGCGAGGCATATGACTCTTATCGATATGCCACTAGCTCAGGAAAGATAGAC
ACGCACACCCCCTTTCATTGCCGTTACCAGCCTTTCTATCTTAGCCCGGCGCCGGGGAGA
GACTGGGAGTGCTTTCGAGAACAAGAACACATGCACCGGGAATTCATCTGCAGAGCAGCT
CCATTTCCTATCCTCTTTGTCCCAAATTCCTCTCCTTGCTCCCGAAAATCCACTCAGAGA
ATTAATATAATATAATCTAAGAATAGCTCCTCTGGTAGCCGGACTCTCATTCCAACTTTT
TTCTGACCTTCCGGTTCTGAATCCGTAGGACACTTCTCTGTTCTCATGTATACCTACACG
AGATCTCGAACTTGAAACGAAACATCACTCTCCTCTTTCTTT
>NODE_4963_length_122_cov_23.680328
CTTGTTGCACAAGGATATACTCAAACTCCAGGATGTGACTTTCATGAAACTTTTTCTCCT
GTTGTGAAGCCTACAACAATAAGAGTTATGCTTTCAGTAGCTTTAGCTCATTCTTGGAAG
GTGAAACAATTAGATGTGAGCA
>NODE_4974_length_211_cov_14.047394
CAATAGGGAAGAAGAAAGTCAGTCATCCCAATCTATCTATGAGTCAAGAAGTGATTGTCC
TATGTCGGAGCTAGTCTTTTGCAATTGTCTTTTATTTTGATAGGTTATGCTTTGACTTAG
CTCTGGCTGGGAAAGATTAAGGAAAGATTAAATAGACTCACTGACTTATAAGGATCCTAA
TAGAGATTTCTCACGTGTCATGACCATTCCGGGACCAATAACTTTGAACCC
>NODE_4975_length_1257_cov_18.883850
TAAGGGGGCTATCTTTTTCCGATAGGGTAGACGTCACACCACCGGAACAATATTCCTTCC
GTTATCGGAGAAGATGATAAGACAGATAGCAAAGGGACAGAATTAGGCACCTGATCGTGA
AGGGGCAGAACTCTTTGACTTTCGTGGCTTAAAAAAAGCAGCTTCAGCAAAGATTCGTGA
CAACGGTATGCGAAGCCCTACAATCTTGTGCTGAACGCCATTCCTTGTTTAGTACTTAAG
ACATTTGATGAAACGACTTTATGTCGATGTCGATGAAGCCAGGGGTAAACCCCAAAAAAG
GGACTCAGGCTTCCTATTCAGGCACGAGTCGAGTAGGAAGCACTTTTGGAAGAGGATTTC
TCCCCATTTTTAGGGCTTTTATTGGTCCGCCAGAACGAACCCACCAAAAAAAGCGGGCAT
GGTTAAGCGTGGGAGACTAGCTATCTTTCCAACTTAACGCCGGATGAGAGGTGGTGGTAC
TCATCCCCTATATACAAGGAGTCTTACCCGGGGATCCGTAGTAGAGAGTCGAATCATCGG
ACTCGGCGATCCGTGGTAGGTAGCCCAATAAGAGTAGAAAAAGGCAGCGCGGGTGAAGAG
GCGGCTCCATACTGGGGAGATAACTTCAAAGGAGATTGTTAAGAGTTTCGCCGGCAAAGG
GCCCTATTCTCGCATAGGAGGAAAAAGGGCTTTTTAGGCGGTGAAGACTTTCTCCCTCTA
AGACTATACTTCTTCATCTTTGAAGTGAATGGAGAGAGCAGTGCTTCCAGTTCCTTTAGC
AAGACTTCTATAATAACATCTTCCTTAGACCGGAGAAGGGCTTGGTCTAGCGGAATTGTA
AAATGCTATTCTCGTATATGATGCGCCGAATCGCAAATGAGTTCCATGGCTTCCCCTTTC
TTTTGCCAAAGTCCTACCTCCAATCAAGGAAGCATTGGTAGCATGCGTCAGGGGATTCCT
AACTCTTCCAAGTGCAACCGAGACCCTAATTTCATAACGAAGGACCCTCTGGAAGTGGAA
AGAGGGTAAGCAGAACTGCTGAAAGAGATTAAAGCTGCAATGATGCCATGGATGTTATTA
GCTTATTCAAGCCTCACTCGACTCTATCTAGCCATTCGTAGTTAACATTTAGGAAGAAAA
CCTTTAGCGTTGTCGTATGCGACTTCCTTACTAAGCTTTTAGTAAAGTAATCCCTTGCTT
CTTACCGCAAGTCTTTCGTCTGAATATTCGATTTAGGCTCAAAAGAAGGTTGGCACAAAA
GCGATAGACATTCAATT
>NODE_5044_length_139_cov_9.496403
CCATGATAGTTTTCTTTATGATCTCTTCTTTTTCCCAATCCCAAGTAGCTCTCTCGTCGA
ACTCGACATCGCGACTTATGACTATCTTCTTTGTCTTGAGATTGTATATCCGATATCCCT
TGGACTCCGTGCTATATCCAAGAAATATCCCTTTTTCCG
>NODE_5045_length_161_cov_3.409938
GTAAGCAAGTGTTTGTGGGCGGTAAGGCCACCACCGGAGAGGTGGAAGGGGACCTTGGGA
AACCCCGTTAATGCGTTTGCCCCGGATTGTATCTTGGAACTGCAGAGGTGCAGGTTCCAA
AAATTTTGTAAGACACCTCCTGGATTTAATTAATACTACTGCTCCGGACATCTTAGTTTT
G
>NODE_5055_length_118_cov_11.593221
AAACCCTTCAGAATAACATCTTTTTTCTTAAAATGCAATGCCATCTTTGAAGTTCCCTTC
AAGTATCTCAGCAGCCATTTAACTGCTTCCCAATGTTCTCTTCCAGGATTGGACATAAAC
CGACTAACAACTCCCACT
>NODE_5112_length_84_cov_4.654762
TAATAATGGTAAGGAGAAAAAGCCACGTGGTTCTTCTTGTAAAGATCTTAGTATTGACCT
TGGGAAGATGTTGAAGACACAAACGAACACAACAGCTCTGCACA
>NODE_5141_length_227_cov_4.502203
CGGTTTCATCGCCAAAGACATAGGGTTTCAGAACACGGCAGGTCCCGGAGGAGAACAAGC
GGTGGCACTATTGGTGGCATCGGACCACTCTGTTTTCTACAGATGCAGTATAGCAGGTTA
CCAGGACACATTATACGCATTATCCCTCAGACAATTCTACAGAGAATGCGATATCTACGG
AACAATAGATTTCATATTCGGAAACGCCGTCGCCGTCTTCCAAAACTGTCAAATAGTACT
CCGTCGA
>NODE_5161_length_995_cov_15.784925
CTTATATATTGACGGTAAATTAGGACAGGGAACAGATCGAGACGGGAAAGGAAAAGATTG
AAATATATAAGGTATCTTTAAAATAGATAAGGCTTTTAAGCGTAGGTTTTTTTCATTTTT
CGTTTGCTCAACGCACGTTACGTTGAAATGTGCTTTTCGAATATCTCAGGGAAAGATTGA
CTCAATCCACAACTAGCTGGCATCAGTCTTATGTTATCTGCCCGGCAAGCACGAAAGGCG
GAAGTGGAGGACCTTTACAACCTGCTAACTGGTTACAAGCAGTGGCTGAAGCAAGAGCCA
ACAAAGCATGAAAAACCGCTTTTATTGCTCATATATAGTACTCCGGTGGAGAATCGGAAG
AATTACACACACCAGTTCAACAAAGGCCAGAAAGCAAGGCGGAGAAAGGGAAAGGAAAGA
AGGTAGGAAACTTGCTAACTCTTTAGAGTTTGGAGACTTGTCTCTTCTTTTTTCCCATAT
TCTTGTGGATAAGCTAAGCTCAAGGCAAGAAATAATTTCTTTTGTAATGGTATCAAAGCC
CTAAGTGAATTTGTTAATAAGTGAAATAGGCAGGAGTGTGGGGAATACTAGTTTTTACTT
TTTGTCGTGATCGTTTAATCGGGGGGATGCAAAATTCTATAGGCGAAAGGATGATTTCCT
ACCTTCAAAAGCATAACTTCCCAGGCTATGTTATATCTGTGACTTCGTACCAGTTAGACT
GAGTACTGAATTATCTAAAGCAATGAGTCCAGGAGATAGAAACCTATATAGTAAGTCAAA
TAGGGTTTGGTCTTGCTATTTAGTACTAGCAGCTTGCATTCGATGCCATCGTCTGTACTT
AGCATGCCTCCTGAAATCCTAATAAGGAGGAAAGGCAGAATCCTTTCAACATTCCAATCT
TGGTAATCCCGCATCTGAGAATCCTTGCTGGAGAGCGAAGTAAATAATCCCCGTCTTTCG
CTATCTTGAAAATCCATTTCTTCTTGTTTGCCGTATCCAAGGACAAAAAGAATAG
>NODE_5163_length_411_cov_8.596107
TCTTTTCATTCAACCTCTTGCAAAGAATTGATGAGAAATTTTGTGACTGGCGAATATGAA
AGGGTATTTCTAGCGGATGGTAAACCCTTAGAGATTACCGGCAAAGGTGATGTTTATATT
AAGTCGAGTAATGGCTATAAATGGACATTATATGATGTTCGGTATATTCCCGGTCTGAAG
AAGAATTTAATCTCGGTGGGTCAATTGGATTGTGAGGGGTATAATACCATCTTTGGAGAA
GGTTCTTGGAAGATAGTGAAAGGATCTATGGTTATAGCACGAGGCTCCAAGGTGAGTACA
CTCTATCTAACCGACAACATCACAGACTTGGTAGCAGTTGCGGGGGCTGAGATAAATCCA
ATCTTGTGGCACAACAGATTGGGGCACATGAGTGACAAAGGGATGAAGGTGCTAGCTTCA
AAAGGGTTGTT
>NODE_5204_length_261_cov_23.206896
AATACCAAAATCAAGAGTCCTTTGAATGTATCTAGCACCCTTTTTGCAGCTCCAAAGTGA
CTTTGGCTTGGCTTATGCATAAACCTTGACAACATGCTCGTAGCATACATGATATCCGGC
CTTGTTGCAGTCAAATACAACAAGCTCCCAACCAAACTTCGATAAATTGAATCATCTACA
CCTTTGCTTCCATCTTCTTTCTTCAACTTTTCATTCACAATTAATGGTGTAGCCACTGGC
TTGCAATCTCCCATTCTGAATTTTTCGAGAAGTGTTTTGGC
>NODE_5208_length_152_cov_7.427631
CACACATCATCTAAGACAATAAGGAACCTTTTAGTTTTCAAGATTTTATACAGCTTGAAT
TCTAAATCTTCATCCGTCATCCCCATCATATCGGCTGGGAGCGCAATCACGCGGCTAAGA
ATTTCAAGCAATACATCTCTTTTCCTGTAAACTTCAGAAACACAACACCATG
>NODE_5240_length_151_cov_17.841059
TCGGGTATTTAAACAAAAGGAAAGAAAGTAATCGACAGCACGAAAGCGGTTATGAACTCA
GAGCTTTAACCAAAAGAGTCTCGATACACAAAAACTTGATAAGATAAGACCGCCTACGAT
CACTCATAGTCCAACACGCTTACTGTAACAGAACTGGCACCAGATATGCCA
>NODE_5269_length_1000_cov_17.492001
CGCTAGCAGGGTTTCGTGCGATTGATCTATATCCAATTGGCCAATCCGTTGAGATCCGCG
GTCGACCTCTTGATCCCAAGATCTGAAGATGAGGTTCGGGGTTAGACAGTAGAGTAGCTA
AGGAGAGGCGAAAGCGGGAAGAACTACGTAAGACGGGAGCAGCAAGATCACTCGTTCCGG
ATCTTTAGCAGCAAGCTGTACCGTGCCCTGAGACTGAGGAGTTGTAGGCTTTCCTTCAGC
ACCAACCCTTCCAGTTTCAGATCGATATGGAGTTCCATATCCTGTGTGAGATATTCCAGA
TGTAGAGACAGATCCAAAGCCATTTGATCGAGATCGAGTAGCTATAGCAGATCCATTTAG
AGATCTCCACCTGGGTACACCCATTTTATTTTAGTAGTAACTGCCCCTAAGCCGGTAGGT
CTCGTTCAAAAGCCACTTTAGTTGATGTGTCCCGATCATGGGTGATGGGCAATGCGTTCA
TGTGGTTCCGTGAGCCGCCGGTCCATCAACTGAGCTCAAACAAGCAAGGTCTTGATCTGA
GAAAGGAGCTCGATCGTCGAACTGGATATGGAGATGATCCAACTGCGCCCGGATCGGATC
GAATAAAGGACCAAGCTGTAGTCGAGTCCTATCCCTACCCCGGTGACTCTATGCCCCGAT
ATTAGTCCGTGCTCTCTCCCTCCTTTATCCGTCCAGCCAACCAAAGAGGGAATATTTGCG
ACCGACTTATCAAAATGACTTATATGAGAGGCAAGCATACTCGCCAGCGGCGAAGCATAA
CCAGTCAAAACCTAACGAACGAGTTGCCCTAACCCACCATGGGTAAGGGGGGCAGCGGCG
TCAGAGGCTAAGATAGGCCGTTTAATCACCACCTTGTTTTTTCCACCTGTAAGGAAAATG
CATAACCAATCCATTGTAACCGAGCTTTCAAAAAGAGTTTTAGATTCAGATGCGATTCGT
TCTCCATATCGAGATCTAGAGCCCGTCAGTTCTGGATCCATGACCGGTTGTAAAGCCGTA

>NODE_5286_length_866_cov_17.088915
CTAAGGGCAAGTGGGCCTCCTTCTGGAGAAGCGCGCATGCAGGTGCGGGAAGGAAGCTTC
TGCACAGCAGACAATGAATCTATGGGGCTTGTTAGACGACCCGTGCTTCATCCAGCCAGC
AATCCTAGGTGGAGGGGAGGGCGTAGATCGCCTTTACCAGGGGATGAGGATGAGAAAGAG
TTGACTCCCGCGGCCTCTCGGTAGAAGAGGGGGAAAGCCCAGTCCTCTATCTCAGTCTCA
ACAGAAGGGAATCAAAACCTTCGCTTCATACCAGGTCGACTACAACTCAGGAAATCCTTC
CATTAAACCTCTGGCCTACTCCTCAGTCATCGACTCATCCAAAGTAAGCGAAGAATCCCT
TTCCTCCTAGTAAACTAAGTTCCACCTCAAGTAATTATTTTGCTTTCTTCCCTTTCCATT
AGCTTTATAAGCTTTCAACTAATTATCAATCCTTAGACTTGAATTGTGACTTATGGAAAT
TTCGTATTCAAAGTAGGCTAGGCTATTCCTTCTGTCTGCCCATTGGCAAGTGTCTGATTC
GGCTAAGTGGTCCTTTCCTTTTGCTTTAGTCTTTCTTTCTGCCCTTGATTGAGGATTGGA
TAGCTAAGAGACTACCAGATTTTACCACTTCGAAGAACTAACGGAAATTTCCCCTTCTCC
GATTAGAAGGCTAGGCCAAGGGTAAGGGTCCTATACCTGAAAGCACAGTCACTCGCTGCA
ACTACTAATCGATTCCAACAACAAAAGTGCTCCTTAGCGCCGACTTCCAACTTCAGTTTA
GGAAAGTAAGAGCCCTTAGCACAGAAGAAAGGATCGGGAATCCGAAGTCACACACGCACA
CGAGGAATTGGAAAGAAATGAATCTAAAAAGAATATAGAATTAGTT
>NODE_5287_length_95_cov_2.863158
TCCATATTCTGAAACCCGAGTCCACCATGCACCTTCTTCTTACAAATTGTTTCCCATGAA
ATCCAATTCATACTTTCCTGTGATCCTGATCTCCACCAAAATTTGGGAATAATTC
>NODE_5290_length_125_cov_7.200000
CCACACCTTTCAACAATTTTACAACCTATATCGACCAATTTACTAGTTTTTGGTGCTCCA
CCAACAGCAAAGGCTATTCTCTCAAACAAGGTCCAACTGTCTTCTTTTGTTAACAACCCC
AACTGATAAGATTTACCCTCCACTG
>NODE_5299_length_268_cov_15.664179
AGTTGTTTGACTTTCTAATAAGCTAACAAGCTAACGATCTTACAGGCACAATATACTTTG
CTTGGTAGAACTCTTTGGCTCTTGGTCCACTCCTGCCCTTTGTAGTGTTTCCGCAAGCCC
TGTCTCATATCTTCTGTCATGCGTTCTGCCTTCCTAGAGAAGAATGTAATGTTCAGCTCC
TGTGTTTCAATGGAAGTTGTAATTGGATCTCTTCTTTCTGCGAGCCTGTTGGAGTCCTCT
CTTGAGGCAATCCATGAATGAAATGAGCTCTCTCGTTCTTCATGGCCT
>NODE_5395_length_190_cov_4.252632
GTCGAAACAATTGATGAGATTTGTAGGATTTGAATTTGAAACTCGGTTGGACATTCGAAA
ACTGAGTATGGGTTCAAAGGGATAAGAGGTTTTATTATTTTAATAATGTATTGACCGAGA
ACTAACTTTTTGTCATGTTATATTTGTGGGGAAAAGTCTTGTGATGGATATGATGCAGAA
CAATGTTGAGAAGAAGAAGAGGCACACTAT
>NODE_5407_length_129_cov_7.046512
CAAATGGTAACGGTATCCGTTCCAAGAAAGTGATGGGTTTTCGTATCTCATGAGAGGGAG
GAAAACGTAGTCAGGGTAAAACTTACACTGTTCTACAGGATGACCCGCTCCTAGGACCAT
TTTGAACTGATAATAAAAAATGTGGTTTC
>NODE_5408_length_2029_cov_15.385904
TCAAAGGGTGCATTCCCACCTCTTCACTGAAATGGGTACTTCAATACGAAATTTGAGTGA
GAACGTCTGAGCTAGTACTTGAAACCGGGTAAGAACATCCTAAACCCTTACAGCAGCTCT
TTAGCTAGTAAGAAAAAGCCTTTCTTTCGATTCCTTCCGTACTTCAGTCTTAAGATGGAG
ATTTAGTTTACACAAGGCTGTACCGAGTTAAGACTAAGTTACTGTCGCGTAGTTATTATT
TCATATTTCATTAATACGCTAACCCTGGTCGACAGACCATATACCATCTCCCTCACATCT
CTGTCTACGGACTGGCTTTAAAGCCTATAAATAACACTAGAAGAAGTCCACTCCGGAAAG
CGCTAATTCATAACTATTCATGAGCGCTAGAAGAAAGTTCAAGCATTTCTTCTTGCCTCC
TTCAGGCCTGTCTCCGCCTTTGCTTCGCTCATGCATTTCGTAGCTTTTTCTATACTATCA
TCCTGGTTAAGAGTTAAGAAGAAGTGGGTTCGCGTAATGGAAGATAGGGGTCTAACCTAA
TAGAAAGGTGTGCAAGCAAAATAGAACTCTCTCTTATCCCGGATCAGAGAGTTGAATTGG
CATTTCAAATGTTAGGCGCCTAAGTTCCTACTATATATTCTATATGACTTCCCCTTACTA
GACTACGTCTCAGTTCACGCATAAAGGAATAGATTTTAGGCATTTCATCAGAAGTATGTA
AAGTAGGTAAATCTATTCTGACTTGACTTGCCGATTCAGAGAATTTGGCAGAGAAGCGTC
TGATCTTTTTGCAAGGCCTACCCTCACGAAAGTCGAAAGCAAGTGGAGAGGGCGAAATCT
AAATATCATAAGTGAGTGAGATTAGATTCTAGGCTCGATTAGATGTTTGGTATGCAAATA
AATAGCGTAGATAATCGATCACCTTAAGTTTAGGCAAGGTAGAAAGGGGCAATCGATGCT
CTTCCTTTTGTCGAGTATATTGACTCTATCCCCGCTTTCTGTTCTAAAGAGCTAGCCTTT
CTTAGGCAAAGAGCGCTAACTTTCAATTGTTTTAGAGAAGGCGGAGTAAGTAAGGGCTAC
GGCGTAGGGCACTTAACCAGAGTCGGGCCTTGGTTCGCTGTTTTCAGTGCTTGGACAGGG
GGAAGTAGTAGAAAATCAGTTAGCGCAATAGAATCATAACTAACTCTTTCTTACCTTCTA
CGTCCTTACTTGCCTGGGACTTAATGGAAAAGTAGGTTCTACTCCAAGGAATTATCTGTT
CTTACTTTATAGACTCTCGGATGTGGGTTCCATTATATCTAGCCAAGTCTCGTTTCGGAT
CTTTCCGTCACTCTTAGAACTTACTTACGGCTTGAAATCTCTACTTGACCCTTCTTAAAG
CTCAATACGTCTTTCTTCTCTGAATCTCGTAAGTACCATTCAATTCATCTTTCTAAAAGA
GACTTTCTCTGATTCCAGGCCTGACTACACTATTCGAGTCCAGTCACTCAATGGAAAGAA
AGTTAACTGCTCAAGTTCTATATATCCCTTAGCGGTCTATTCAACGAGAGGAAGCCTAGA
ATCTAAATAGAAAGTATTAAGCTAATTGGATTCAGGATAACGACTTTTCTATTACCTTCT
AGAGTTTTGGGCTTACGGGCTTCGTTCTGTAGATGCACGCTTACCTTATATCCTATGCCC
TATATTAAGGATAATCGTCCTCTATCTTTAGGAGCTCTTTCAAAGAAGGCCTATCGAGTT
GAGTATTAGTGCTTCATATTCTTTCCATGAGGTAAATGACTACTTCTCCCTTTCCTCTAA
CTTCACTTAGAATTAAAAAAAAAACACATTCCTTCTTTCGAGTCACCTCCACATTATGCA
AGCCTTTTACAGTGTCTAACTCATATAATAAGGAGTGACGGAATCAAAAAGAAATAGGCT
TTGAACTTCTAACCCTATTTCTAGTTAGAGTAGTAAGGATGAATGAGGTTAGCTTCCCTT
CCTCAAAGAAAGATTGTGGTATCGTCCAATCAAGAGTGCTATATCCCTAAAGCATTCTCA
ATAGGGAAG
>NODE_5422_length_184_cov_2.380435
ATGTCATGTAAAATACTCACTTGGGATAGAGTCCCAGTTGTATCCATCCTTCTTCAAATT
CGCCATCCGTCCCACATTCAGTGTAGAAATTGATTCTGGACGGAACTCCTTGCCAAACTT
CGCAGGATTGGGGAATTCTCCTGGAACATAAGCAGGTTCCGGTGCGTAAGGATGTATCTC
CTGAACCTCCTCCCTTTCAGAAAT
>NODE_5426_length_110_cov_2.181818
ATCTACAACCACCTACTGTACCGATACCTTTAGATCGACATGCTTTTCCTCTTGATTTCA
AACAACGCTCCACTGGTTCTTCTTCTGATCATTGTCGTCTGACTCGTAAAACACCTCCGA
ATACACGTCT
>NODE_5433_length_93_cov_2.741935
GATGGTGGGGTTTGTTGAAACATTAGCCAAACTCATAATGTTTTGTATATCCTCAGTTTG
TTTATCTGTACTTTGGAATGGTAAACCTCTACCGGCCTTTCACCTTTGAGGGG
>NODE_5475_length_325_cov_19.150768
TTAACTAGTTGCCCAGGATGAGGCCATTGCAGCCACTAGTACGGCCAAGTCACCAAAGGA
AGAAGTAGCAGCTCCAACTGCTGAAGATATTGCTCTTGTTGCTCAATCAGTCACTGTGGA
GCACACCGGAGCTCAGGGAAGGGATGAGGTTAGGGCTTTGTTTAACAGACACATTCTAGG
ATAGATTGCCAGTAAGCAAGCAGGTATCTATTAGCAGTAAGCTTAAGGCGATAAGTGGAA
GGCAATAAGTTGGGGCCTAGCCTTCGTAAGGCCGCATCTGAGAAGGAGACTTTCTTCCTT
TGGATATGAATCCCATGCCTAAATTCCATCCACAGCTCCGTCAAT
>NODE_5476_length_864_cov_14.136574
TTCTTGTCTTCGTCTTTTTAGTGAGTTTAATTCTAGTTTTTAGAATGAAAATGCAACTTT
AAAAAAAGCACAAGGGTGATGGAATCTTTTTAGGAGTTGGATTTTTCTCTTCTCTCTTTC
GCGTATTCCTTTTTTATTTGTTTGGTTAAAGATTTCCGCTTGGTCTATCTACTTTGATTT
TGAATGTGTCTTCGTCTTCTGGATCGAACGAAAGTTGTGTATTCCCGCAAATGATCGGAG
GAGCCAGCTAGTCACGCGCCCGTAAACCCTTTCCCGTATCAAGCGGATGATGGGGGAGAT
GGAGTTCTTTCGATCCAACTCAACCATCGGATCTTCCGAACCGAATTCGAAGTCAAGGTT
GATATCAGAAGGCAGATGGAAACTCTTGATCCGGGGGGCGATTGGGAGGGGGGCTCGCGC
TCTCGATAATCCGCAGCTTAGTCAAGTAGGGATGGGGGCACGGGGGAAGAGTTGTTGGAA
CGGCTCTATTAAATTAGGGACAATCTCAATCGAGACGGAATCCAATCCCCAACCTTTCGT
TCGCTACAACTCAAAGTTGGTTTCAGGGTATAACATTTCACGGCTTACTAAAAAGAAGTG
TATTTTAGGATGATAATGATGGTAGTTGATTGATTAAGAATAGGTATTGTATTTGCCTGA
TTCACCTATGTCAGTTCGAATCTGACGGTGAAGATAGAAAATGTGACAGATAGCGTATCA
ATCCTCGTCGCTCTCACGAATTAGTGGACATAGTTTAGTAGACCGGTTGTCTTTGTATTA
TGTTAAATAGGTTGGTTAGAGCTACCTTCAATCATCTTAGGGCTTAGGGCGGTGTTACTG
GAGATTTTTTAGAAAGAAAAACTTGACTTTATTTACTTATTTAC
>NODE_5478_length_97_cov_3.886598
ATGTCCCAGAAAGTAATTCAGTTCACCCATTAAACTCATCTCAAAATGACCCTGCATGAG
CTCAGAAAATTCCTTACAAAGAAACTCATTAGTAGCACCAAAAACAATGTCATCAAC
>NODE_5505_length_697_cov_18.007174
CAAACGCGCTATGTCGGACAACTCGGTGTCAAAATATCGACATAAAAGTCAATTGTATCT
GACACTGGTTGCGCAGAGTACGCCAAGAGATTCATGGTTAACGCTCTGAGTAAGGATTTC
TCTCCTGTCTCAGCACGTTGTTTATTAAATTCTTTTCATCCCCTTGGCCTTTAAGGATTG
GAGATCAAAGTTCGTAGATTTTCTACTCTTTGTCGGATAGGAGGATTGGGATACCGTGGT
CTCTCTACCATCACTCATAAGCGGTCTAAAACAACGAATAGACGTTTTGGTATAAGACTA
AGTTGCCATTGGAATGGTGGCTTGGTCGAGGCGCACCTCTTCATCCTTATCTTCGAGGAG
TCTTGGTTTCGTGAAGAAACCAAAGGATCCCATCCTGAGCATTTGTTCAGTCAGCCTGGT
ATGAGAGATTTCCAGGAATTCATACGAAGATGGATGATGAAGTGGTTAGACGCGGTTCGT
TGGTACAGTTTATCTGCAATCCAGCCCGTGGTCTCCATAGAAATAGAGCAGGCACCAGTC
GTTCAGACTCATTGGAATCTGGTACGAAAGGATGAAAGTCTATTTCGTTTCGGAGGGTCG
ATCGAATATTGGGATATATTTCTGTCCCGGTATACTGCCTCACGGTAACTGCCCTATTAC
TTATCTTTATGGAGGGGCACATCTTTCTTAGTCCAAGCCTGGAACAGCCGCATGCGG
>NODE_5537_length_213_cov_21.563381
GAAGGGGTTAAAGGGTATAGATGTTGGTTAAAGGGAGAACCGGGTTTTAAAACTATAATC
AGTAGGGATGTAGTGTTCAATGAAACTGAATTTCCTTGCCTTGTTGTGCCCAATGTTGTG
TTGTCTGAGGATACTTCAAATGAGGTGGAGCCTCCTCCTAAGGTTAAAATTGAACCTATT
AATGAAGAAGATAAAGGTGATAGCATGTATGATCAAAATGTTGAACTTGATGA
>NODE_5538_length_143_cov_13.657343
AAGACACAGCTTCATAAGAGAAAGAAAGTCAAGATTGTATCGTTTCTAGGACAGGAAGGA
ATAGAACAGAGGGTACCTCCAAAAAAATCATTGTACGCACGAGTAGAAAGAAGTGGTCTT
CCGGCCTCCTAGCTTCCTGCTTGCTTTTAGTTAAGATTAGGAT
>NODE_5558_length_280_cov_3.489286
AAATTAGTATGGTAGCAAAGGACTACTTTACCAAATTGTTTACAGCATCTAATGGAAATC
CAAATTTTGACCAAGTTTTTGAAGGTGGTGTGTTTAGCTGTCTCACAGATGTAGATAGGG
CAGTTCTTATGAAACCATATGACTCTATGGACGTGCTGATAGCATTCAAGGATATGCATC
CATCAAAGTCTCCTGGGCCGGATGGAATTCATGCAAGTTTTTATCAAAAATATTGGCACA
TTCTTGGTAAGGATATTACTGATATTGTGTTAAAATGTTTAAATGGTGAATTAGATATTA

>NODE_5567_length_124_cov_2.943548
TGTTAAAAAAAGAAATTAGTTAATTTAATCCAATTTTATATATATTTTCGTCAATAAAAT
ACACGTCTTTCGTGAAAAAAAGTTACATACCTCTTTGTTCAATTGAATATTCTCTAAACT
CAGTTTACGTTCTTCTGAAGGCAT
>NODE_5571_length_112_cov_3.901786
CCACCCTCGTGCAACTGAGGTTCTTGTAGTTTTAGAAGGCACTTTGTACGTTGGATTTGT
GACTTCAAACCTTGCAAATAACCAAAAGAACCGTCTTTTCACCAAGAGATTAAATGCAGG
AGATGTGTTTGT
>NODE_5576_length_777_cov_12.894465
TCAGGGTCGAACTGAACACAGGAGGTGCATCCAGGATTAAACGTAGCGAGACATCACTTC
ATCGAACCATACCCTTTTGTTAAAGAGATTGAGAGTCTTGTGACCATGGATCTCTTGAAC
CAGTTTGGTTACCCATACATGTCAGGTTACGCGAAGTTTACTCTTACCCTTACAATTCTA
AATTCCACAACGGGGGAGAATATAATATCAACAATAGGTGTAGCCATCCCCTTGACTCAC
CCTAATAATTCATTAATTGAAAGAAAGGAGGTGTATTCTCGCGTGTATGATTCTTTATCT
TTGTTTTCCGAGAAATACGAGGGATATCAAAACTTATGATCCAGGTCTATATGGATGGCA
AAAAGGAGCCAAGTTATTCCCTATCAGAGGATGAGAGAAGAGGAGTTCTTTCTTCAATCT
GTCAGGAGAGATTGAGCGAGTACGCGCCCATTTCTGTACTAAAAAATAAAAACGTAACTA
TACTAAAAAATCCTATATCACCGCAACCAAGGTAGAAATTGGTAGCAGATCTCGAAAGTA
TGAAAGTAGATAAGTACGATAAAGAGAATATCAGTTATGATAAGGAAAACACCCCTTATA
AGGCCCATACCCCTTATGCTGCCGGTCTCATGATGGTATGCCCAGGCGAGAAGATCAATG
ATATTATGATAGAAACCTTCTTTAGTGAAGACTATTCAATTATCTTAGACAAGTTTGAGG
ATAGGAGTACGTCGCTACTTTATGACTTGATTGTTAGGATCTCAATAATTGCTAGAAATC
TCACGATTTTATGGATA
>NODE_5579_length_87_cov_8.367816
ATTAGAGCTTGTATGTATAAATAGGACTTCAATGTAATGAACAAACACAAGAAAAAGAAT
CAAAATTAATAAGAATTTGAGAGTGTTTTTTATCATGGTATCAGAGC
>NODE_5595_length_241_cov_16.800829
TCTGTTCCTTTGCACTCGAGGTTTCCTTACTATTGGAAGGCTTTCCTATATTATCATTTG
AAGGCGCACCCGAAGACAGACCGTATTCGAACGATCATCTATATCTTCTCCCACGCGAAG
ACAGAGATTGAAGGAATGGGTAGAAAGACCAATAATTTCCCACCGAGCCTATCCGCCTTT
AATACAACTCATATGATCAATCAAGAAGGAGAGAAAGAAGGAATCGAAAGAATGAAGATG
GAACAAGCGAGAAAAATGAAA
>NODE_5602_length_188_cov_18.542553
AGAAGCAAAAATGAACCACTTGCATTCCTTTGTTTTGCAGACAGCCCTTACTCTCTTGGG
CTCTGAAGGCCTAAACTTACATACTTTTCCTTCATTAATGCAGTAATTTTTGACTGCATC
TTGGAACTCAGTCTTCCCAGTAAATCTCATCCCGAGTTCAAACGTTGGTCTTTCCATATT
CTTTTCAGATTCAAAGTATACATACCTA
>NODE_5604_length_106_cov_3.415094
CAGATGATAGACTGAGCTTAGATTTTGTATCAACGGGAGTAGAAGAAGGCTTGCAGGCAG
ACATGTTAGCATGATCAATAATTTCCTTAGCATATTTCTATTGTGACAAAAAAGATCGGA
GGATGT
>NODE_5607_length_118_cov_4.957627
TGATGATATTGAGGAATTACAAAATACATTCGTCACAGAATCAATGGAATTAAATAAAAT
AGTTCCATCCAAGAAAAAATATCCCCCAAGAAGATTGGACCATCATTATTATAATCGTCC
AACTCCTGTGGATATTTT
>NODE_5624_length_969_cov_16.396284
AGCGGTGTGACTTTCTTCTTGAAAAAGACTACTTTCCTATTCGCTTGCCTGCGCGCCTCT
ACTCATGCGGGACCGACTGTGCAATACCAACAATGGAGTACGCCGCCCGTCCACGGAGGC
ATTATCGTTCTATCCTTAGCGGCCTATTCCTCAAAAGGCAGGTTTAAGGTCCCTACAAGT
CGCGTTTTCAGGGCCTATGGATGCCGTAGGGAGAAACTAGCCAGAGAGATATTTTTCTCT
TTCGTGGGGTTCGGTTCCTTTCTTTGTCAATCAATCCAATCTCGAATCTCGATGATCTAC
AGGGAAATCAAAAAGATAGATCATACGAAACTTGATCAAATTGAGTAGGAAGAGTGGGAC
TATATCTAACTAATCTAATAAAAGGGCGGTGTAGGTAAGCGAAAAGAAGGGCCAAGCTTC
GGTCTGCTCTCAGGAAAAGTTGAGATGAAGTCAATTTTCTTTGCATCCAAAATCAAGTCA
GGATGTATTTTTTTAGATAAAAGAGTACGTTTTGAGCCTAGAAAAAGATAGATCTTTCCC
TGATGGGTGGATCGAAGCTACTTCATAAGTGATATATGTCTTACGAGGTAATTGAAGAAG
AGGCGACGCGACCCACGGAGACTATGTTATTTTCTTTGCTTAGCTGAATCGATTCCGAAT
AATCTTTTTTTCTATTAAATCAACCCTTATACCAATTTAATCTCGCTAAGGGAGTTGGAG
AACTCTTTGAGGCAGAGGTTGGTATCCGAGGCATAAGGGCAGAGGGGAGAGTCTCGAGGA
AGCCAGTGATCAAGCTAGTCCAGGTTTGCACTTGTAAGTGTTGAAAGCAATAAAGCCCTA
AAAGACCGTAGTTTTACAGTTGAGGGAAGGCTTAGATGTAATTTAAGTGAAAAGAAAGGG
CGTTAAGCACAAAATATGCTGTTAGATCTCCGTGGGTATCAGAGTTTGTAGCTGTAGTAG
CTATCACTTAAGCCAGTAGCACGCTTGTT
>NODE_5671_length_287_cov_17.331011
CGAGTCATTCGCTTCTTTAAGCCATGTCCATACTAAAGGTATAGGAAAACCTGGTGACTA
GATTCATTCCGTAGCACGGGATTCTGTAACAGCAAAAACTAAGACCCCGGATCAACAGGG
GATCCCGCATTTGCATCTGAGAAAGAAAGAAAGAGAGTCTCTCCCTATCTAATCTCAACT
TCTCGCAAAGTCAACTATATTCGTTCCCTTACGGTTGAGCGTCTGAAAGCCAAAGGTACC
AACTCTAAAGAGCTGCCACATTCCTATACCTATCGCTTCTCCATCCTCTCTTTCTTCTTT
TGAACAG
>NODE_5672_length_725_cov_18.157242
CTTTGCATTAACTCCTGGCCAGCTTCTATCGAAGCAGTGACTTAATCCCTAAATAAATGA
AGTTGATTCCGCTACTCTACTAAGAGCTTGAAAGAGGCCTTTTCCTTTTTAAAAACCTGG
TGTGACAGCTGTTGAAGAATAGGCTGTCTTAGCAATAGACGTTATTAAAGTAAAGACCAG
ACTGCTTCGCTCCGCTACCTTTGACTTGTCAGGAAGACATTGAATCAAGTGAGATCAGAC
TGAAGGAGGGGCTTGGCATTACTGTAGAGGATTGGAAAAAGGGATTAACTACTTTCCTAC
CGTATCTTCGTGACTGGGCCCCATGACTTTCCTAAAGAAGGTACAATAGAACATGGTTGA
CCTTGCCATTGGGACTTAGCAACGGGAGAAGATGATGAAATTGATGCAACGAACGAGGGA
TCGCCTAATATTCTCAAGCAGAGGAAGATAGAACTGACCCAGAGGTAGACGAATCAATCA
TAGCACCTAGCTACAATCGACAGAATTCCCATATTGGTTGGAGGGACAACCGAACTCTTT
ATGATCAGGCTTGAGTCTTTCTTAAGAACGAAGAAAGAGGTATGAAATCTTTCCAAACAA
TCTAAAAATCTAGCCTATTGGAAAGAAGATCTTCCCACCTCAAGGTTGGTAAATCCACGA
GACTCACAAGACCAATGGTTGACCGAGTCAATTAGAAAGACGGGCATGGTCCACTTCCAA
TGCAGTTAAAGGGAAAGGATGGCTA
>NODE_5679_length_340_cov_6.214706
AAAAACAGCAAGATACATGAGATGGCATGCAGATAATCGACAAGGTTCAGACGGCAAAAT
GTATCACTGCTCTCACTCTCCAGCATGGCAACATTTTGATACAGTAAATCCAACTTTCGC
ACAGGAACCGAGAAATATACGTTTAGCCTTATGCACAGATGGATTTCAACCTTTTGGACA
ATTTGGAAGGACATATTCATCATGGCCGGTTATACTAACACCGTTAAATTTGCCACCATC
CATGTGTATGCGTGATGAATATATGTTCTTGAGTGTGATAGTTCCTGGACCGCAGAATCC
CAAAAATTCTATAGATATTTTCCTTCAACCGCTTATAATTGAGCTAAAGCTTTTGTACAT

>NODE_5683_length_110_cov_2.945455
TCTTGTGCTCGGTTCCGGTTAGATTTCAGGTGGGATGCTCTCATCCATGGTCCAAACCCC
ATTGGTTCGGTGCTGGATGACTGTTTGTTTTGTGGAGTTTCAGCGCATGCTTGTTCTGTG
TGACTGATTT
>NODE_5694_length_117_cov_14.205129
ACAGAACTCCTGGAGGAACAACTACCAACTACCTAAGGCTTAAAATGACATAGAATAAGT
GGAATCTCATGGAAACTGTGAGGGAGGTGCAGATTCATTTCATCATAGCAAAGAAGAGAA
ATTGATTAAGAGAGGAT
>NODE_5715_length_391_cov_19.465473
CACAGAAGGGCCACGGGATTGTACGTGATTTTCAGGTGCAGATTCAGGGCCATACTTTGA
CTTTTCCAGCTTATGTTTTAGGGACTGACGTGGTTATCTCCGCCTCTTGCTTAGCTACCA
TGGGACCCCATGTAGCTGATTACAGCACGTCCACGGTTCAATTGGATCTTGGTAGCCAAT
TTCTCACTCTTAAGGGTACTCGCGACCCGCCGACTGTACAAGCTCAATTCCACCATTGAA
TTCGATTGCAACACACCGATGCCATCGCCAACTGCTTCATCTTTCAAGCCACTCTTTCTA
ATGATTCGTCTATGACATCATTCCAGCTACCATCCGATCTTCCTTTGGATCTTCTTTCTC
CTTTCAAATCTTTTTTTGAGCCACCATAACGGCCTCTTGGTCATGAACATC
>NODE_5745_length_98_cov_8.030612
TAAAAGATTTACCTGCTAAATATTTTATCTTCTTGTCACTTATGTGTCCTAATCTGCGAT
GCCATAAGTTTGGAGAATTCTTTTCTTCCACTGCATTAAGCTCATCAAAACATACACT
>NODE_5746_length_118_cov_22.677965
GTGCGCATATCTTCCTCCAATTCCCATGTAGCTTCCCTTGGGGTGTGATTGGTCCATTGC
ACTTTGACATACGGTATAGTTCTTCTTCTCAATACTTGTTCTTTACGATCAACAATTTTC
ATTGGAACTTCTTCATAA
>NODE_5755_length_1007_cov_17.995035
TTGCTTTTGAGTTCTATATGCATGGAAGGTTCACTCTTCTTAGGCTTCTTATATCACTTC
GTCTTCTTCTGTTTAGGATGATGAATCAGCTTGAGTCTATTCCTAATCTAATAGGTACGA
TGGAGCTATCAGCTTCGGGTTTCTCCCACGTAAACTACTCTTAACGAGTGAGTACCCAAA
CCCCTTGAACAAGAGGTTCGGGTTTCTCCTAGTTAGTCAATCTGAAACTCCTCCGCATGG
AAGCAAGAATATTATGTAGGATAATCCCCGTGCACATATCAAAATCACTAATTAGTAGGC
CAAGCTTAGGAAAAAGAAAGTCTCTCTTTCGAAGGAATTTGAACTGATTAGTAGAGGACG
GGAAGTCAGACTATTCGGGGGTTAACAGCTGCAGCCGAATAAGAATCAAGCAAAGAATCT
GGTTTAGGAACTTGAAGATAAGTATCCGGGTTAGTGGGAGATATCCCAGTAACCAGGGGG
TCAAGCTCTCAGCTAGACTCAGAAGGATACGGGGTGACACGGAACTCTTAGTTAGGTTAG
GTTAGGAGATCCCAGCCTTTCTGCGAATCGTCAGTCTTGGTAGTTTTCATACGCCCTCTC
TTCTCTGGTTCTCTTTTTGTCTTTCAAGGTGGATGTCTAAAGTCTTAAAGCTAGGTTTGT
TCGTTATTGTTATCACTCTTAATCCTGGCCCCCTTTTTTTCGTCTAAGCCACAAAAGTCA
AGGCCTAGTTTGAAGGTTTTCCAAAGTGCCTTCACCCGACAAGCCGGTCACCATTGGCGG
AGTAATTCATCACTATGACTTAGGTCAACTAAAGAACCCGCCCCGAAAGAGCAAGAGAGT
ATGTATTTTCTATCCCTTTCATATTTTTCTTGATTTGAATGAGAAAGAGAGGATCAATGG
TAGTGGCTTTAGTTCCCCTTTGGTTGGTCTTTCGAGAAACCCTCTCAAGGTAACTATTTC
CGCATCTACAGGTCTTCATCGACCCTATGAAACGTGACTTTATCTTTAGTGAGGTTTGGT
TTTTTAC
>NODE_5757_length_2253_cov_17.605415
CGCTAAGGAAGGAAACCAAGGTTGAAACCTCAGCAAAAGGAACTGGCACTGCAACGGTTT
AGCAAGAGTAAACCGAGCTTTTTACAATGAAAGCGAAATCAATCATTAAAATTCCTCCTA
TTTTTTTCGTTAATTCCACCTTAGCCCATGGGCACATTGAAGCTACCCGTAGATATGTAG
TGAAGGAGTAGTTTGCTGGGGAAGAAAAAAGGAAAGGGGAGTAATCCGGCCATAGAGAGA
GCGCCTGTGGTTGGCAAAACTAAAGAGGTTGGCACAATGTTGTGAATTGATATAGCTTCT
TTAGAGCAGGCGATCGTCGATGTGATGTATATATGAGGCATGCTGATCCGCCCTGACTAG
CCTTTTCCGATCTCCTTATTGAAGGTTGCTGACGCTTCTTTTGAAACCAGAAGCCCTTCT
CTCAATTGGTCGACCGGGTTATCCGATCTGAGATGGAGTTCCCGGAAGATCCCTTCCGAG
AGCTGCTGTCCGGTAAATTCACTAGAATATAATCAAGATAGACGTGTCACATAAATAATT
CAATCTAGTAATCTAGTAAGTAGGTCTTGACTGTACACCTTGCCCACTTTGCATCTTCTT
TCTATTCAAAAGAATATCCTTTACTAGTTCCTGTTGGGTAGAGTCAATTGCTCTAAGTAA
GAGCTCACCCTTACTTAGCTTAGTCTTCTCGAAGGATATAAAGGTCCGTGCTTCTCCTGT
GAGCGAGTCCGAAGTGGGCTGCTTGCTTTCAAGGGCTAGGATTTCCCTGCTTCAACGTGA
GGATCAACAGTTGCATAGGACGAAGCTCGGCTAATACTACTAGATCACAAAACCGATTAT
GAAAAAGAATCCATTGAAAAGAAAGAAAAGGCAGGACTATTCAATATCTTTGACTCTTAA
GAAGCCTACAAGAAGAAGCTTTGGTCTCGTTCACAAAGGTTGAAGTTTGAGTCTTCCGAA
GATAGATGAGAACTGCCTTACGAATTACACTACTTTTCCCAATCTTCAAAGAGAAATCGA
AAGTACACAGCCTCAAAGGCTTCCAAGAGAGAACTTTCAAGATAAGTAGCAATTGCTAAG
GTCTGCAAGAGTGAAATCAAATTCAACCATTCAATGGTGCCCCAGACTTCTCCACATTTG
CGAATTCTCTCTAATAGAATACTGCGTCTCCAGATGAAAGAGGGTGATCAAGCGAAAGAA
CTTAGTCCGGTTAGGGCAGATGTTACTACAGGTGCTAATGATAGGTGGAACCACCAATAT
GATCACGAACGTACGGATCTAGGTATCCAGAGTCTGCACAAGAAGCCGTTGAGGCGACAG
GTGAAGAAAGAGAATAATGGGAAACCTTGGAGAGGAGCATATTTAGCCGCCGCCCGAAAG
CGCCTAAAGACTGACCTGTTGAAAAAGGTCCCATAGAAGCAAAGGGGAAGTAGGCATCTA
CAAGCGCCATTGACTCTTATACGAATACGATGATATTATACCGGTCTTATTTTCCTCCTG
TTGGAGTTGGAGCGGAGCTTCCTCTCGTCTACAGAGAATTCTTTAGAACTGCAAAGAAAG
GTCGAGACCATGTCTATCTTGATTTTATGCATATGCGCTGGCGGGGTCACTTGAACTTGA
AATAGGCGATGGAGCAGATGGAGCGGAAGCGGTCGTCTTAATCCTATTACCGAAAGGTGG
TAGCCGGTGGACACTCAGTGATGTTATAGGGAATCCTCCTATTCTTACTAAAGTGAAAGA
GCAGGCACCTGCCGTGGATCCATGTAAGAGGGGGTAGATGAATACGGGGTAGAGCCTGTC
GAGTAGTGCTAATACCTACGAACGAAATAAGGCAGCACGCCGACGTTGCCCAGTCATGGG
CGGGATCTATTCCTGGCGAGGGAATGACGAAAGTCTTCCTCAAAGAAAGTCTAAAGTAGC
AGGCTTGGGCACCTATTTCGTGGGAGTGGGAATGTAAGATAGGATTGCATTAAAGGGACA
ACAAATCCTACCCGCAGATCAGTCAAGTATGGGGATCAAATCCTCAACCACAGAGGATTG
CATTAAACCTAAACACCTCCGACTGCTTTCTTAAGATGAAAGTCGCAACTTCTAAGCCGA
CTGAATCAACTGAGTCAAGTACGTCGTCTTTTCTGTACAATGGCACAAAAGGAGGTCCTG
TATTTGGCCTAGATGGACCCTTTCTTTCTGGGGAGGTTAGAGCCCTGAGTTGGACTCGCT
AGTCAAAGCGTGCTTTCTTTCCCTTAAAGCGGATATTTATATATTCCAAAAGA
>NODE_5768_length_705_cov_15.434043
ATGAATCGAATGAAGAATAAATTCACTTAGATAGAGATAGAGGCAAGGCAGAATAAGCGA
TGTTGGAGGCAGGGCTCCTAGAAGAGAAGCTCATACCCAAAGGGAAATGATCCTTAGGTA
AGAAAGGCCCCTCTCTTCACTAAGCTAAGCCGGAAAGAGAGAGAGAGTTAGATCCGAGCA
TAGCCATAGATGTGGAACTCTTTCGAAATAGGTAGGAATTATTCGCTAAAAAAAGAGGAC
AGGTGCGCAGCGGTTCGGAATCGTAGCAAGTGACATCTTCAATCAAGAAAGACCTGGCTC
AAGGGAAGATAGTTCCTTCACTTCCGGGCTTAAAGAAGCGAGTGACTCTCGCGGGTATCT
ATCAACATATAGAGATGTCGCCCCTGTCGCTGCACTTGGAGGCCTTATCACTGTTGGTGG
TTTAGTTTTAGTAAGGTCATTAGGAGATTAGGACTAAGGGCATTCTCTTGAAGAAAGACC
GTAGAGTGAAGGCGATATGATATAGCCAGGCCAGGAAGGATCAGAGTCGGCATTACAAGG
ATAGAGGTTACAGGGTGCTTGATTGTACTAGTGTATTTATCCCTACCTAATGAGAATGAA
AAGCAAAGGAGTCATGCCGCTGACAAAGATGCTATGTATATTTTATAGAACCCCTCCAAC
CCATACTAATCAATCCGAATTAATTCTAAATATTAGAAAACTAAGAAAAGAAGACGGAAT
AGTAG
>NODE_5809_length_2439_cov_18.180811
TCAGTCTTTCTCTTTAGTAGTTAGAAGGCCCACTCTTCTTCCTCATTAGCCGCGAAGAGG
TCAATTTGATCCTTCCTATATTCGCATGCCAGAAGGTTAGGATAGCTGGAAAGAAGTCCC
TTACTCTCTAGTTTCCACCATTGGCAGGTAGGCCAGGGACTAACTTCAAGCTAGTCAAAA
GGTTGACGCAAAGGCAGTACTAGTTCTTCCGTTTTCTATTGTTGCGTAGAATCCTCTTCT
TTGTCCGATATGGTAGCCAAGGCATAAGAGCTATAAGCTAACTAAAGAAAGCTAGTAATC
AGACTTCGTTCCTGTCTTTCCGCGGGGAAATCCTTATAAGATAATCAAATCCTTTACCTT
TGCTTACTCGCTTTCCACTCCTTCGATTGATTGATAAGCTAGCGAGGAAGTTTAAAGATC
AGCCCTCTTCTCCCATCTCTGCACCGGAAACAGACTGAAGTGCGTAGTAGCCCTCAAAGA
TGAAGTTGAAAACCCTCGGATTCTCTTACCCAAACCCTTAGAGGATATGTCATATAAAGG
ATAATATGCCTCTGAAACATAGGCTTCCCTTCCAATGACCGGTTCATCAATTCCGAATGC
CGGTGGCTTCTCCGTAGTAAGATGATCCTTCCTCAGATAAGGTAGTAGAGGCGGCCAGGA
AGTCTAAAATCACATAGAAAAGAAGATTCTACTTTAGCTGGCTTAGCTTAGTCTACTTCT
GAATCCGTTGAAGATCAAGAAGAGAAGCCCGGGTATATAGGCCTACCTACTTTCTTTTTA
GAGTTAGCTAACACTACGCACTAAGCCACCATGGGCAGACGACCTCCTATCTTCTCTCGC
TTCAGCTGACTTAACTTCAAAGAGTTTGCAGGGGAAATACAATAGCAATTCAGTCCGCTA
CTTATACTTAATGGACTGCTTACGGTGAAGAGGCATTCCCCGAGCCCACAGAAATGTTAG
CTGCTATCGGATCTGCTGATTCTTTAGTTAGTTCACGGAAAAAGGAGATGATTATCTTAT
AATAAGGCATTGACTCAGCCTTAGCCCTCAGCCTTTAGATCAGTCTCTTCCCCACGGAGC
TAAATAGGGGATTTTGGCTTCAATTGTCGTAATGCCCTAGCTTCCTCTTTCCGATAGACT
AGCTCGTGATTCTAAGGGAATTGAATATCAGGCTTTTGGCCAAGGGGAAAGGGACGGGAA
ATTGTCTGAACTTTCTTATAGCGTAGTTCAGTCCCCGGGTACTAGTTAACCCTATTAGAC
TTTCGCGCTGTCTGTCTTATCAACGAAGTGAGATTAGTAGCTTTCTTGCTTTTCTGATGC
CGGAGTCAAGGCTTTCCCCGAGAAGGAAATCGGGATCTCCGAATCCTAAGATTCTGTCTT
TGTCTCCCTTAAGGGTCTTGGCAGTGATTCCACAGATCAAGGATTAGATTAACATTAACC
TAAAGCCCTAACTCCACCTTTCTATTTAGAATAGTAGCTTTCTTCCTTGCTGTGCCTAGC
TTTAAAGATGCAGGGATTGTATCAAAATAGAATCTGACTACTCAACTTCCTTGCTGCTTG
ATCTGATGAAGTAAGGGAATGCAAGCCCCGTCGTAGCTATAGGACTGAACTCCCTCCCCC
AAGGCTCTTTGTATTCAATTATCCATTGCGATGAGATTCTTTTCCGAGGATGGGTCAAGC
TTATCGCAGGCTGACACTGTTTGGGAGCTCTTTCCATGCACAATGCGGATGATTGGCTGG
AGCTGGGTATCATCATTAGATCTTGATTTCCTTGTGATCTCTAAGATCATTCTATATCCA
TTCTCCCTTGATCAGGATCTTGAGTGCTAGTCTTAGTCTTTCCCGAGCCTCTGCCCTATA
GCCAATTAATTCTGGCGCCATGGGAGTAAATTGAAGTATTGCCCGGAAGCCTAGGGGAAT
GTCAATCCCGAAGCACTTTCGCAGTGGAACCAGGGCATAAAGCATAAAGTCCTATCCTAC
TCCAACTTCTGGATCTAAAAAGGGCACTCAAAGTCGCGAGCTATTTATCTTAAAAAGTAT
CTTCCAATGGAAGGGGGGGCTGCCCCAGTGCTTCAGAGGGTAGGGGCAGAACTCGAAACT
CCCTGACGAATGAGGTAAAGACAACTCTAAAATAGCATGTCCACTATCACTATAAGGTTA
TGGCAGCTGGCAGCGTAGGAGTTCTCACAAGCGGATAAGCCAGATGAGGACCAAAGGTAG
CAGATCACAAGCTTAGCTAGGGTGTGTTAAGGACCAAGAAGACATCCAGACCTAAAGGAT
AAGGTACCATACCAATAACCAATAAGATAGCCAATGAGATCCACCTAAAGTAAAGGATAG
CTCCATTCAAGCTCTTGTTTGATTCTTATGATCTAGTTCTTATATTCTAAGATATCTCGC
TCTTATGGCTTCCTCTATCCTCTCGCTTGCTTATTGATTGTGATAAAGAAAAGAAAGAA
>NODE_5836_length_1656_cov_10.993358
TTTCTTGATCACACTCGAATTATGTATGTGTATTTCTCTTATCCTAGCGGGATTCTAAAT
AATTTTATCTGCGGAAGTCATTGTAATATCGTATTTCACATCATCGTCGGAATATTGTAT
TGCACATCAAAGGTCGTCTATCAGCTATTATTCTTACTGGGAGCGCTTACAAAATAGTCT
TTATTGTATTGGATGGAAGAACCTGGAAATCTCAGTGCTTCTATTAGTTTTATGGTCCCA
TACCCTTGCATTAATGATTATGATGTTCTATCATTAGCCTTTATACAATTGCTAGAACAG
TACGCCTACAATATTGATTGAGAGTATTTGTCCATAGGATATATAATGCATTTACCTACA
TCCTATGATATCTCATATACTTTAGGTAAGGCTATTCCATTGTGTTGTCTTTCTGGTAAT
AGACTTAAAAAAGAAAAGATCTATGATAGAATTTCACAACTAGTGAGGTTATACGGTGAT
AGATATCAGGATGCTGTGGTAAAAGGGGTCTTCATTAATATCTATTATGAATCAAAGGAA
TCCCTTAAATCATTAGACTTTCCTAATATACCTGAAAAAGATATAATTGGAAAGATTATC
AAGGATTCTGATATAATAAGTTCTTATCTACCAGAAGTAAAATCACTGATGTATAAACAT
AGTCGTATTCCCTCTAAGATAAACGCAATCAAAGGTAATAATATGAAAGAATGTCGTCCT
TTCATTGTTGCCGATATAGAGAGAGTAATGGTTAATAATGTTCATTTTCCTTATGCGGCT
TAGTGGTGAAGTGATGATCTTACTTCCATACCTTCCTATTCGATGGAATTCAGTGAAAAT
CACATAACTTTCTATCCTAACTTTGAAGAAAGGAGTATCCTTATCCTCGAATTTTAGAGT
TCATCTGTATAATTCATTTTCCGATGTGTTTCCTTTTTATCACCTTCATCCAATAATATA
AAAATTAGAAGCATCATCTCCTTCTTTATATAGCCTTTTAGCTTCTATATCCTTATACAA
TTGATCCCAATTTCTGCTAGTATCATTACTATCCGAATTGTACCTGGCATAATATTTGAT
ATCCGAATATTTCCTTCTCAAATCAATTCCAGTATATGGGGTGTATGGGGCCAGGGGTTT
TGATGCCCATGGCGGTAAGATGTACCCTTCTTTACTATAGCCGCAAGGGTCAAGCTGCTT
TATTGGCACCATCATGATGTGATTTATGTTTTTTACAATTAGAAATGGGATCGACCCCTT
CCTCGTTCGTGATTTGTTTGCACGATGATCATAATAATTTCATTCTCGAATTCAAAATAT
CTTCTTTGCTTTGTTGATGCGCTCACTTACTTCGCTGCTGCGCATCTTCGCCTTATGGCT
CTTCACTCCTCGTTCTCTTCGCCTAACGTCTTTCCTGTCACTTCGTGGACTTCGCCTCGT
TCGCCATACAACTTCACTTCGTTCGCATCTTCGCCGCTACGCTACATTTTATCAGCTCGG
ACTTCAAAGGTGACAGATCAGATCTAATGAGTTCTACCATTCAACCTCCCAGACATAGTA
AAGACTGCGAAGAAAGGGTATTCCCAATTCCCGTCCTTTATCGTCATTTAATTGAGAACC
CTAGGCTCACTCAGGAACTGGGATCGATCTAACAAAGGAATGAACATAAATAAGAA
>NODE_5846_length_161_cov_3.142857
GATCGCAGTTTCCGGCAGCCACGTCATCCCGAAATCGGCTCAGAAAACCACTTTGTTCGA
GTGCGACCAAACATTTGCTTTCAGCCGCGACCCACCGGATTCCTCCTCCATCTTAGAGAT
CTCATGCTTGCCACGTAGATTGGTACCCAGAGTCTTTTCCGGAGGCATGGAGAACCGATA
C
>NODE_5854_length_520_cov_18.801924
CTCTACTTCCCTTACAATGTGTAAGAAGGAAAGAAAGAGATTGTCCGGGTAACCCCCTTC
CCCTTGTAAGATCAAGGAACAGAAATGACTACTATCCATATCATCTTAACTGGGGACTGA
TCCCGGGACTGCAACATCTACTAGTGAAAGATATTCTTATGGTCCGAGGAGAACCTTTCC
TTGGTGCTATTTCACTTCTGACTTGTGAGAATATCCCTTGGTCAACTGTTTTGGTGGGAC
CAAGAATGGCTGTTGTTCCCGGACCGAAGGTCTCAACGAGCCTTTACCTTTAAAGGCCTT
TGAAGGTAATAAAGTAGACAAGATAATTTAAACAAGATCCAATTCCGATTCCGAAATGAG
TTCTTTTCAATTAGGACACGCAGCCACAACAGGAAAGCAGTCAGGAATGCAGCAGGAGTG
GAAAGGGATAACATTCGATCATCGGGCTCGGGAAAGGATGACGCCCTATGCTATGAATGA
ACAGATCCACGAACTCTATCGATTAGAAAACTACTTTCCTTTCGTGCAGGGGTCAGTGTA

>NODE_5858_length_164_cov_2.378049
TACACCATTTCTAAGGTAAGAGATAACCATGACATGAGATTTCTCAGACTGATTTCTTTT
GTCTTTCTCACTCCCTCTTACTTTCCCTTTCTCTCTTCATAGTTTTTGATGATTGCTTGA
AGAAGAATGAAGATGAGTTTTCTTTCTTGAATTCTTTCGTTGTTTCCTTCCTTTTTGTTT
ATTT
>NODE_5928_length_249_cov_5.345382
GTTACTTTAACCCCCTTTCTGAAGCTCCTAGTATTGTTTCGAAAATTATGATCGGGTGGT
AGGAACTTTCGATGGTTATCAAACCAAGACATTTTCTGTCCATGTTTTAACCTGAATGCT
TCTGTTTCTTCCATACAATAAGGACATGCTAGTCTCCCAGATGTACTCCAGCCTGATAAC
ATAGCATATGCAGGAAAATCACTGATAGTCCATAACAGTGCTGCTCGTAATTTGAAATTC
CTCTTTAAAGATATATCGAATGTCTTCAC
>NODE_5974_length_88_cov_9.806818
GGTACTTTATTAACACTGCGATGAAAGGAAATAAAAGAAAGACTTCCCAATGTCGACTTG
GTACTGGAGTAAGAATGCGTCAAGTGTAATATCTCTTCAAATGATTGG
>NODE_5975_length_114_cov_6.368421
ATCCTGCACAATAGAACCATTACTCTTAAAGATTACATCAGCACCAAGTTCAACAAACTG
GCCAACAGTTATAAGATTGAGAGATAATTTTGGTACATGAAAAGTATTAGGCAACGACAA
TGAAGATGTGGAAA
>NODE_5976_length_360_cov_17.011110
CGATCCCTTCCCCTTTCTTCACATCAAGGGATAGAAAGGCTTTTATTTGACGCCTGATTA
GATTATTATATCGAAAGACAACTATTCTAGGAAGGTTAGCACTATCCCGAAAACAGCCTA
CTTGAATTGAATAAGGTAGAGTCAGATTGAAGGTGCAGATTCAGAAGAGGATGAGCTTGT
AATATAGCAAGACCTAATTCCAAACCGGTTCATTCTCTTTTCTTTTTCCATCTCTTGCTT
AGCTTTAAAGAGGCCTTGAAGGAGTGAAAGAGAGTAAGCGTTGTTGGTGTAAACCTATCC
GCTGTTGAATAAGCAGTGTTAGCAATAGACGCTCTTGTTGAAATAACTTGGGTTCATAAC
CGGTCCTATTGAATCAGATG
>NODE_5994_length_87_cov_3.678161
GGAGGCAACGTTTCTCCCAAGTCGGCAGCCTTCTGATGCAAACGAAGCCAATCGTCTATC
AACTCTTGCCGTTTCTGCAACTTCTCAACTTCTTGTTGCAGACGTTG
>NODE_5999_length_151_cov_2.668874
GGAATTAAAAATAAATAAACCAGTAATTAAAGTCAAATAAATAGTCAACAAATAAAACAT
AAAATAAAGTAAATAAACAGAAATAAAAGAAAAATCAGAAAATAGAATAAATAAGCGAGC
AGTAAAGAAAAACAGAAATCACACAAAAGACAATAGAAACAAGCAATCAGG
>NODE_6008_length_147_cov_4.306122
TCCATTTCAACCACATGCCTATGCTTTCTCTCTGCTGAACCATTTTGCTGAGGAGTATAG
GGGCAAGATTTCCTGTGAATTATCCCATTGTTCTTGAAAAATTCAGTAAGAGGCATGTAC
TCAGTTCCTCCATCACTTTGGACCACTTTTACTTTAGTTTTAAACTG
>NODE_6013_length_1055_cov_19.197157
ATCGGGGAGATGGCAAGCGGTACTCGGGGAACAGGCTTAGTCAGAGATTCAAAGAGTTGG
GTTAGCGATCCTCCTTAACTGAGGCGGGAAAGGGATAGATAAACAGAGTCGGGGTCATAG
TACTCTCAGAACCGAGCCGGTTTAGTTACACCCCACCTTTATCCTTAGTCTTTTAGCTGA
TGGAAATTGTTTCAAAGATAGACGTGTCACATAATCACACAAATAAGGAAATAAAGTGAG
TGAAGGAGTGACTCTCGTGGATAGGCACGACTGAACAAACTCAAATGCATAAGTATACTT
GTATCGAGGAGTTCCTATTGAAAGACAATAAGCCGTCAACTGTGCCGTCTAGCGCCTTTT
AGGCTTAGATTCATCCGTCAGCTGATAGAAGTACAGTATTTACTTAGTAAATTCGCCGAT
TCGGGTTTTTAATGGACGTGTCACGCCTTGAACGCATGAAAGTCAAGCATTGAATGAAGG
TAAGACCCCTCTTTTCATTCCTTTTCTGGGACATCCTCAGCCACAGCGACTCGAATCGAA
ATAACTTCTTCCGGGGCCTGGATACCCTTGACTATGTTGTAGTTGTAGTATAGGATCATG
ATCAGAAGTGGAGGTTACCAGAGACCACTGCTAGGGGATATAACTCACACCAATAAGTCG
TAGCTCGATCTAAGCGCTCTCGTACTTCTCCGCCGGCCTTTCTTAGATTTGACCATGTGA
AAGCATGTCCCATGTACCCAAGATCATGTAGGGTACAGTCTGCCAACGCCTCTCTGAAGA
CTCGCGAGTATGGCGCTCTTTCGAGGGGAAGGGCGGGATAAGCAAGAACGGAACGAGAGT
TCGCCTAGCTCTTTCCCTAAATGAAGAACGGCCCCTGCAAGCACCCTGACGCCTAGTCTA
GGAAACAGATGCCGGTAGCGCCCTTTGCGCACAAGTTTGACCTTCTTGCGCCAGACCCAA
TTTTTTGAACTCCGTGGACGCCTCGTGAACCGTATTAGAAATAGTCTATCATAAATTCAG
ATTGGCCACTTTACTCATACTCTTACTAAAGAACCGCCAACTCCAACTATAGTAG
>NODE_6029_length_456_cov_14.723684
TTCAATTCTTTAGCGAGTGGGTTGAGTTTCCGCCCTCGCCTTTCTTTTGCAGATGTTGTC
ATTAGATTCTTTCACAGCAAGACGGAATGGTCGTCTAACGAAACTCCCTTTATATGAAAG
TCAAAGAAGACCCAGTCAATGCCAATCTCGATTCAACATAAGCTTGGGATCTTTCTTTCC
TATTTGCTAAAATAAATCTCTTGAAGCTTAAAGCCAGTATAAAAAATTTAGATATTTTTG
AGTCTTCCCTTTTTTCAGCGAGATGAGGATCCCTGTCTCAGGTAACTCGGCAGGAAAAGA
CGTAACTTCTATGCTTTCTCAAGTCAAGTAAATGATGGAAGAAGCGGATCCTTTTTCAGG
TGCGAACTAAAAGAAAGGGGCCAGCCAAAGTAGTCAGTTGATTAGCTCGAAACTTCATTT
TTGGGGTTGGTGAGGAGCTTAGAGCCAATACCTCTCTCAGAATGTAAAGGGGGGGG
>NODE_6044_length_124_cov_3.750000
AACCCCAGAGTCTTGTACCTTTTTAGAGAAGTCGAATTTATGGGCGTATTCAAATCTTTG
CCTTTGAGTATCTTTTTGTCCAGAGTAAGTAGTTTCCCTAGAGACATTGTATTGGTTGTG
GATAATAACATCTCCAATGCCAAA
>NODE_6053_length_871_cov_17.665901
TAATGTATGCAATGACGTGCACTCGCCCGGACATCGCTTATGCCGTAAGTGTGACTAGTA
CATTGACTAGTAACCCCGGTTTTGGGCATTGGAATGCATGGCTAAGGATAATGTTTTCTC
TCGCTTGATCTGGTGTATGGAAGATCAAGTCTTCTACTAAAACGGATGCTCTGACTTCAC
CATAGAAGGGAAGGAAAAGAGGCTAGTTTGTGGCTTGGTCTTCACTGACACACTATCGGA
CCTTTTAGGTTAAGTTAGTGTTCAATGAGCCCCACTAATCTTACTTAAAGGCTTAACGAA
AGCGGATTCTATAATAGTAGATTCTATACTTGATCAAATCTTCCCTTTCGACTGCTAACT
CTTAGAAATACAGTAAAGCGATGCCTTACCAATTATCCCAATAGTAATTAAAGCATCTCG
AAAGAGCGTTATCTTAACAGTTCAAACTCCCTCTTTCTAAACCATCTAAACGGATCGATT
TAACATCTTTCGTATATACTATTCAACCTCCTGCTGCACGAGATGAGACAGTTGGGCATC
TTGAAAAAGGAAGTTAAAGACTTGGAAGCGCTAATGCTACTTTTGTTGAATGTGAAGGAG
TAACCCTGCTAATGCTTTTCATTCTGATTCAATTGCAGAACCCTCCTTCAATGCTTGTGC
AAATCAGATTGACTGATGTCAGACTCTTATATAATAGTTCTGGAATGTGCAGCTAGGAGA
GCTAACTAAGACTAGGAGCTGATTCTATACCACGAATTCTGGGCATCAATGCACTAAGGC
TGTCTTGCTCGCCTTTCTTCCGTTTGACCGGAACAGACTCCCACTCGGACTGACCGATGG
TTCCCTGGCCCACCATCCATCAATAGCACTTTCAAGAAGAAATCCACCTGA
>NODE_6079_length_81_cov_8.012345
TACATTAACATGAAATAATTTACTGGTATCATCTTTGATGATTTTAGTTATATTGTGCAT
GTTCAGTTATTTTATGATTCAAAATAATCAAGATTATGGGT
>NODE_6080_length_266_cov_17.266918
TTTTAAGAATTTGCTTTCACCTTAACGGCCTTTAGCAACGGCAGGAGTCTATCGTAGTGC
AATACCTTCAACAGCCCTTAAAGCGTGCAAGCGGCCCTAGCTAATGCTAATAAAGTTGCG
AGATTGAAAGTGGAGAAGGACTCAACTTCATCCAGTACGCAACTCGGTTTCCGCCCGAAC
GACCCTAGCGTTCGGAAAAAAGAGGGGCATTAGTCCTTTTAGTCAGAAAGAAAAAAGCCA
AACATCACCCCTGACTATAAAGCTTCTTGCGAGGAAGGAAGTAGCT
>NODE_6099_length_86_cov_3.313953
AACAAAGATGAATTTGTTCGCCAAATGGAACAACTTCTCCATCAGCTCAAAGAAGATACC
TCAACGGATCAGTCCAAAGCTTCCTCTTATGTCGGATCTTTGACCC
>NODE_6123_length_803_cov_16.687422
AAGAGAATAGCTTCGATACGACCTGCCAGTCAATGGAAATCTATTCCATGAACCCAAGTC
CCGGCCCAAGCTTTCTACGCTGAATGCCTCTGCTCTACATCTATCTCTAGGGCCCATACT
CAAAGGGACGTAGATAAAGGGAATCTGTCTGTGGCTCCAAAGCACCATTTCTATCCATTC
CCGAGCCATCACCAGTCAATGATGGACCTCGATTCCACTCCAGCAACAGCGAATGAAGCG
CCACCTTCAGGGTCAAGTCCAAATGCTCTTGATCCATCTTCTCTTTCCCCTGCCCGGCTA
GGTATTGCACTCCCAGTGACCTTCGCGGAACATCTATTGCACTCCTTTCCACCGAAGCCA
GAGCCAAGCCTGGAACTGAACTCCTGCTTTTGTCAAAAAGTCCATACAATCACTGTCTTA
CCTGTTTTCCTTATGCCTACTTGTCTAAGCCCGGAGGAATACAGGGTTCCAAACTTGAAG
AGGATGAATGCATTGACTGCAAGCTCCTAGAGAATAGGCTTTGGCACTTTAGAAAGAGAA
TGGCTTGTTAGCACGAAGGTGCAGATAACAACAATCAGAAGCATGGAATGCAAGCTCTTC
GGGATTAACCTATAACCTAACCTGATTGCCCAGGAGTTAACGCGAAGATAGATGCGAAAG
TCGGTGTTCGAGAATCCGATGTTGCTTTCGAGAAGCCGCTGCACATTTATCATATGTAAT
AAGATCTTTATTTTTTATAATATAATAATAAGGTTTTTGCTAGTCGGGTCGCGGATATAT
TAGGTTCGACTCCTATAACCCCCAGTAGAAACTGGTACGATTC
>NODE_6131_length_412_cov_4.949029
ATCAACACTGACAATAGCGACGGATCCTCAGATAGAGAACATCAGACAGACGGAAGAACA
ATTGCAATTCGACTCGACGGTGCAGACACTGACCTCTCATTGGGACAACACTCTCATACT
GGCCGACCAACCCTCACCAATGTCGCCAATGATACTTCTACTATGAAATTGTAGGGGGAT
TCATAATCATAACTTCAGAGCTCACTTCAGAGAATTACTTAACTACCACAAACCATCTTT
GGTAGTGCTTACGGAAACAAAGACAGTGGGTGATAAAGCTGATGAGATCATGGCCAACTT
CACTTTTCCAAATACAGCCAAGGTAGATGTCATTGGACTTTCTGTAGGGATCTACATACT
TTGGAACGATCACGTCAATAGACAACCAATTGCTCTAACAGAACAAGAAATATATCTATT
TGTCAAGGTACC
>NODE_6132_length_2631_cov_17.937286
ATTGATACTTGTTTTTTGCTTTATCTCACCTCTGTCAGTCCAATCAACTATCATTCTGAT
CCGCCTGCCCTTGGCTTACTACTTCTCATCTCGTTAGTAGTATGAGAGAACTAGCTTAGA
TGTGAATCCATTCTTTCACAAGGCTTATTTAAAGGAAAGGAAACTCACGGCTCAATAGAA
GTCAAAAACTCTTCCACTTACTAACCCTATCAGACGGATCCATTAAAGAAAAACTCCTGT
GTCAGCTCACTTCGTTCTACGATCAAGCTCAGGCTCTATATCCTTAGCCCTATTATAAGT
TATAAGTGGCTACCCAGTCTTAGTACTTCATGTCTTCCTTTTTTGCCTTCTATCAAAAAG
AATAGAATGAGTCAGATAGACTTCCAGGTTCCCTATCATTATTCTTAGCAAGCCAGTCAG
CGGCTTTTTACCCTCCATATTCTATAAGCATGTCTGATGAAGCAGTGCCATTCCCTTTTC
ATTCATCTTGGACTCTCTTGCAATCTTAACTACAGCAAAGAAGGCATTTTAGTGATCCAC
TATTATGCTTATGCTACACTCTTCCTGGGAATTGGTCCATCTAAAATACAGCTTTTAATG
ATCTCCTTCTTCTATAAGCTCTTCAACCTAGACCCTAACAGATATACAAGAACTATACTC
CTGCCAATTCTCAATCTATTTAGTAATATATAGTATGCTGTCCACCATAGCCTTACTTCT
TTTTCAATCTTTATGGAAGTGCTTTTCCGTATTTCCCCTCTCATCTCATCTAAGTTTTTC
TTTCCTCTAGTTTCGAAACCTCTGCCTCCATTGCTTTAGTCATTTGCGAAACAGCTGCAT
ACGCCAATTTGAACTGGAGCGGTAGCAGGTAAGGAAGATCTCCATGCCTTCAAGCCCCTA
GCCAGTCATTTAGTCACTCGCGGTGATTAGTCATCTCTTTCTGCTTGTGCGCTTGATCAT
TAGGGCTCATAGACCAATAAGGAGAGAGGCCTGTCTTGCCATAGGACTGACTTTGGAAGA
GGTAAGCTACTGCGTTCCAGTGCCGACTGCATGTAAGACTCATTCTTAGATGGAATGATG
ATTCTTTTATTCGCTCTCGCTTATAGGATTCGGCTCATCACCTTCTCATGAGCTTTGACA
TGATGAGATTCTTTCGAAGAGCGTTGTACACGAGCCATCGTTGCTCGGCTCCCCCGGGAA
TTTCTTTCATCTGCGCAGGCTGCTTTCGGACTCATCTGAATACAAAGAGATTCTTACTTG
ATCCTAGTCTGAATACAAGGAGAAGAAGAAAGAAAAAGACTAGGTCCGGTTGGTTGACCT
GGAGCCCCTCCCCCAGCCTTGCGGCTGGTTCCCCGGGGTTCGGGCTGTGGCCGTGGTATC
AAGATGAAAGGTTCTGTCTTCCAGGTACGTCTTGATGTCACGGCTTACCATCTTGTTCTC
CTTCTTCGATTGCCAAACAGTCTGCAGGATCCTCTTTCACTTCGATCTCTATGGGCCAGA
TTTCAATACCTTCTGGGATACTGATCATGGAAGCTAGTGTGGCCAATGCGTCAGCAAACG
GATTCTTCATCCCCGGGTAGGTAGGTTTTCCGCTTTCCCTTCCCCCGTCTCTGTTTAGAT
GATCTATTCTCTTTTCCCGGTAAGGCTGATTCTATCCCCGTCCCGCTTTGCTTGCTTCTT
TCTTCCCCGCCTATTCTATTCGTCGAAACAGCCGACCATCCCCTCGCTCAAGTTAGGCCG
GTACCTCTTTCGGTGACTCTTCCTTATTCTTAGTTCTATCTTACCGTAAGGAAGGAGATC
AAAGGAAAATATCAGAATCTCAGTCGGTGACAAAGAGAAAGAGTAGGCTTTCAAAGAAGT
AGGTGAGCTCTTTCTTACTTTGCCGGGGAAGGACAAACAGTGTAGGCAATAGGGAGAGAA
GGAAAGCCAGCCAATTAACCATGTAGACAGACTGTTAGTGGTATGGCATCAATAGAATAA
CAGAAGTCTTAACTAAGCCCTTCCTTCCGACAACTGATTTGCAGCTGTTAGTCTAACAGC
GCGCCCATAAGGATAAGGTAGGCTTCACTCTTACTGAAAGACATACCTGGGCTTTGTAAA
AGTCCTCCATTTAAAGCAAAAAAAGACGAAGATTTTACTTAAAGCCAGATACGATTTCAT
TCAAAGTAGAAGGAAAGGCATTGGGCCAAGCTACAAGAAGAAGACTCCGCAAATTGTCCG
ATACTTGAATTACAGTCACTCGATATACGACAACAAAGACAGACGGCGATGACTGAACTG
ATAGTATCACAAGGAGGAGGATGCAGGGAAAGCTTTAGTTCCAGAGAGGTATCGTATCCT
TATTAAATATTTAATGTAAGTAGGCTAGAAAAGAAAAGTAAGCTAAAGGGTGAAGCATAT
GAAAGGCCTTCTAGAGGAGTTCCAGCTGCTACATTATTCAAAATAGCCTACGAGAGAAGT
GACCATTAACGCGGGCATTCTCATTTGACTTTACCGACAGAACGAAGATAAGACTTAGAG
GATTTCAACTTCTCAAACTCTCAAACAAGGTCTCCTACCCTACACCGACAGACGGACATA
GCGAAAAAGAATCTTTGATTGCCTTGATCTTGATGCGGTTGAGGAATTCGAATAGAACCT
TAAAAAAAAAA
>NODE_6143_length_547_cov_7.917733
AAATTGCAAAGAAGTGCAACCATATATCAAGTATGTAACTCTTAAACTATATATAGTTTA
CTACATTTACTATAAGGTAAAAAAGATTGAATTTAATATATATGTTTCTCAAATGCAGGA
AATTTACAACAAATTTACAAGTTCAATCTCCGTCTATAAGTCAAGAAGAGATCGATATAA
GAATGGAAAATGATTTTGCGTGTTGGTTTCGTTCATATGTAAGTTCTATAGAAATTTAAG
ATAATAATCCTTTTTATGATATAATACTTTCATTCACTAACTTTATTAAACTTAATATCT
TTATTTTAGGTAACTGATTCCCAAAATCAAGTAAACAATGTTTGTTTGCGAAACTTGTCT
TGGGGACCATCAAGACAAGTAAAGTCATTTCATGGCATATTTGTCAATGGTTATAGGTTT
CACACTTCTGAACATGCAGAAGGAAAGAAAACACTAAACAATGGAGTTTGTGTTAAAGGA
TGTAATGATGATGCTACTTCCACTTTTGATTATTATGGAATTTTGAGGGAAATTGTTGAA
CTTCAATTGATGGGTGATCTCAACCAA
>NODE_6144_length_492_cov_13.554878
ACACTTGCTGCCATTGGCAAGCGGGTAGAGGATGAAGAACTCATTGCCTACATGCTGCAA
GGGCTTGGTCCAGATTATGATCCTCTAGTCACAAGCATTACAACCAGAACAGATGTCTAT
ACTGTCAGTGACGTGTATGCTCACATGCTGAGCTACGAGATGCGACACGTGCGTAATGGT
ACACTTGAGCAACTTTCATCTGCTAACAATGTCAACAGGATAGCCACTCGTGGAGGTTCC
AATGGAGGTCGTGGTGGTCGCGGTCGTAGTCGTCAGTTCCATGGTGGTCGTGGACAGGCA
GGGCGTATTGGGAACAATCCTGGACGTCAACCACCAAAGGCACAAAACAGCCCAGGCATT
GTCTGTCAGATTTGCGGTAAGCCCAATCATGATGCTTTGCAATGCTGGCACAGATTTGAT
CAGGCATATCAAGCCGAAAATAATCTAAAACAAGCAGCTATGGCAACAAGTGGGTACACT
GGTGATACAAACTGGTATGTTGATACTGGAGC
>NODE_6221_length_2057_cov_19.944094
CTGTTGATTCTTCGGTCTCAGCTCAGACTCAGCCTTAGTTCCTGGCTCAGTAATGGTAAT
AACGACAATGTGTTCTTGGGTTAGACCCTTCCTTTGTCAATACGCCTATATACGCTACTC
GAAATCTTCCCCACCTCATATTCAACTCATCATATGGATATGCTTATGCGCGAGAACTTG
TGTACATACAATCATGAAAGAGCATTTCGAGATGGAAGCAAATACTTAGAATGAAATCAC
AGACTCAGTAACCGTTCTCAAGGTAGCCCAACTCTTCTTTCGCACCGTTTTCACAGCCCA
AGAGAGAGCTCAGCGAGGCCTATCATCTAAAAGAAAATAGGACTTTTATGCTAATTTTCA
TATGTAGTTGACAAGGCCTCTGTCTAAGCAGGAAAAGAAAGACTTTCCCATCTTAAGGGG
TAGTGAGAGGCTTCAAACTATTCAATCTAAGCTTTAGAAAAGAATCGACATCTCCATCCA
CGAATGTTAATGCTTCAATATCAATGGTTGCCCAGTTCTTATAACACATCTATGATACCA
ACAAGAACTACTTCATCTGGGACAGAGGCTGGAATTGGATCGATGAGTACCCTTCTTTGC
TTGGAAGAGATAATTTATACGAAACTCAAAAGTTCCCCGGGTGCTCCAATTGGTCTCGCC
CTTACCATAGATTACCTAATGAAAGTACACGAGTCATCTTCTTACCAGTAACTAGGCACT
TGCCCTGCAATGCTTTGGAGGTTCCCCATCCATTGAACTGGGAACTATAAGCCTAGAACC
GAAAAGAAAGCCGAACCGAGCATCTGGGGCTGGTTGGTTCGACTTATCCAGTCTATAAGC
TTTGTTCGAATTCAAGCCAGGTCCTATCTTCTAAGCCTCTTGTAGTTTGGTTTGTCTTAC
GGGGAAGGAGTGGGAGCGAAAGCCATTCGACCTTTGGAAGTGAAGGGCAGAGATTGTAGC
TAACACAGCAAAGACTGCCTTGCTCAATGCTTCTCCATCAACTGCAGCGGAAATGCCGAC
ATCTACTCAAACAAGACCAATTTTGAAGTCAAAAGCATGCCGATTGGCTTGACCGTGGAT
ATAGATAGGAAACTCCTCTTCTCCCATTGGAAAGGAGAACTCAATCGCTGATTGGACGAT
TGGACATCAATATTCAGTAGAATAAGAGAGTTCAGCTCGGTCTTGATTCTGGTAAACTAC
GAGCCTAAAAAGATATGGAGTACTCATCCTTTAGGTTTCAGAGAAATAAGAGAAAGCAAG
TCATAGCTCTAGAGTTAGCTCTGATAGCAACATTTCCCAGAATTCTTGCTTGACCGGAAC
CACGCAGGTTGAAGGCACAGGACTAGACGCATTGTCAGAAAGAAATTGCGTAACCAGCCT
ATATGTAAGGGGTAAGGGAAGGTAGCTAATTGGCAAAGAAGCTAGCTGGGGTTTATATTA
TTAAGCCAGTGACCGTTCATGAGCTCAAACTAGAAAGACCTCATTCAATAGAAGGGATAT
GAAATTCCATAAACATGATGGAAAACTCTCTTTTCTAACTACGTTCACTAAGTGAGACTC
CCGGAACAGCACAGCACCTACCAACAAGGGATAAGGTGGTTCGTCGAGATAGTTAGAAAC
TAGACATATTAAGAAATCCATACTCTTTTATGCAGTACCAAAACCGAAATAACGTTTGTT
CTTAGGAATAATTATACCGTGTAGGCACTATCTCAAGGGATAGGAAGCAGATACATCAAC
ATGAGTAGAGTGAAGATTGACGGAGCCCAAGAAGTGAAAGTGTTGTACCTTAACTAAATG
TCTTTCCCTGTCTGAATGGAGTGGCACGCTTCAATGGGCATGTCCCTGAGACTAGTGCGG
GCATTTAGGGAGATGGGCAAGAAATCCCTTTTCATTCAAGGAAAATGAAACAAAAGAAAT
GCACCCACGAAACAGAGCACCCTTGAGATCTCACTAGTTTGCTTACTCACAGATAGATTG
CTAGCTAGCCTTGGGAAAGGAAGTGATGAAGGTATCCTTTGATAATGGGGGGAATGATTG
ACTTTGATGAGGGTAAACTCAACAAAATGGAGTTGCG
>NODE_6232_length_180_cov_7.616667
ATCATCTTGGGAACACCGTGCAAGCGAACAATGTTAGCCACATACTTCTTCGCCAACTTT
GAAGTCGTATGTGTGGTGCTAACCGGCACAAAATGCGCCGACTTGGTCAACCGATCCACA
ATCACCCAAATCACATCATTCTTCTCGGGACTCCTCGGAAGCCCCGTGACCAAGTCCATC
GAGATGTCTTCCCACTTCCA
>NODE_6241_length_488_cov_16.840164
AGGAAAAGACTCAATCACTGAATCGAGAAAACCTGACTTTTTTTCGAGCATCATATTGAT
AGAGCATGGTTTTGACTAGCTATGGGGCTTATGTCGGGAAGAAGCAACCAACCATCAACA
AAGTGTGCCAGCGATAGGTACATCTTAGGTGGGCGTAAATACTTCTTCTAGTGGCGGATT
CATTGGAACCTTCTTTTTAACAGCGATGCCAAGATTCAGATTTGAATAAAGATTTCCTTC
CAACCTGCCAGGGAGCTGGAGTTCAATAGCATTAATTAATCCGGCTGGAAAGAGAAGGAG
ACCGCATCCATCAGCCTTTCTATCTCCACAGTGCTGACCTGCACTTTCCGCCTAGTTCAC
TGACCTCACGAGTCTGATTTGGCTCTCTATTGTCCACCAACAACTCCACTGCGACTGAGC
GATCTGACCTTCCTACTCGGTATGGAAGGACTGACTCTGAGACTCCGTCTTCTGACTTTA
TATGAGGAGGAGGTTGAATCAATAGCAA
>NODE_6242_length_747_cov_18.364122
ATATAGAACAGCATCCCCATCCGCAGACACATAAGCATATGAAGAAGAGGAGAAGAAAAG
CGAGCCTGTGACTGTCCCCTTCCTCAAGCAGCATAGGATTTCGTTGGATGAGGAATGAGT
GGAATGAAATGAAACTTTCGTTTCCGGCAAGAAGCTTGCTTGTGAAGCTAAAACGAAAGG
ATTGGATACGTAGTAACTCGACTTAAAGGAGAGGAATGAATCGTTAGTGGAAAGTTTGCC
GTGAATGGAAAATCACTCTAATGGCTGAGCCAGGTATGCTTACCAACCTTTTCCCGAGCT
TGGCCGAAAAAAATCCTGGAAGTAGCACTGCTTTGGCGATTGGCAAGACATATCCGAGTA
GCGCTGCCTGAACGAAGCGTGGGCGTAAAGCATCAAGTGGAGGCGCCGAATCCTTGCAAG
AGGGAAGCGGTCAAAGCCAAGTCCAGACGAGCTGGCCAAATCTATTTGAACTCCATTCCA
CAATTGCATTACCTTCGGCTGCACTTCCTTATCTGTATTCCTGGGCGGGCGTAGAAACCC
CTGCTTGAACATGAGCTACGGACCCAGCTCCCTCCCCCACGGCCATCTCAGCTTCCCCGC
GATACTCTGTTTATCCTGAAGTGAAGGTTTCCGGTTCGTTCCTCTTAGCCTACGGATTGC
GATCGTTGAGATGTCATTGTTGAGATCAGAAGCGGGCTTGAACTGCTTTATTCGGTCTTG
CCTACGATTGGAGGCTGCTGAAAGAGAAGAAAAGGAAAGGAAAAAGA
>NODE_6243_length_1279_cov_16.871775
GCCAATTCGCCTAGGATGATTTTTGTTATTTTCACTGGACCTATGGGATCTCGTCTGTTG
GGCCATGCTGTGGATTTGCTCCTGCGAGTAACAGCCAAATGCCTGAAAGTCTCGCGAAGC
AAAGTACGTGCATATGGGGCCCCAGCCTTTAAAAAACCTTATTTCACAGATAGTAATAGA
TCTTGGACCTTTTTCGCCAAGACCGTGCTCTTTATTTCTTAGAACGCCTTTTCTTGACAT
CTCGGTCGAGCTTCAATCCTCTCCGGTCGAGCTGCTGTCTGCTTACGCTCCTCTCCCAGC
AAGAAAGCCTATAGGGAGAAGATTGAGACCGATAGCGATCAATATACCTTATATGAAGTA
CTGTACTGAATGAGTACTAAGAGTGAGACAGAAAGGATATATTCTCTTTCTACTACTACT
TCCTACCGGACACGTATAGAACCCCCTGCGTCTCAAGCAAGAAAACGGATGCGCTAACTA
AACCGGCTTTCGCGCGTTTGCGCTCACTCCGTTGCTTGTTCCGGTGCTTGTTCCCTACGC
CTTTCTACTAAAGTGTGGGCTTTCACGTTCTCTGGTCGATGGAATGTAGTTAAGTCTGCA
CCCTCTTCCCCCCACTCCAGCAATTTTCACTCCATCAACTGCTTTCTAAAGGAAAGGCTC
GGCTGCTTATTCGAAATTGCCTGCTTTGCTTAAAAGACCGCTAATGCCATATGCCCTATT
GGAGATTCCAACCCTAATATTACATCACTTCACTCAGGTTTGACCCTGCAGAGCTAGTAC
CAGTCGTCCGGTCCATAACTACAACTACTGATCAGGGAATCGACTGCTCTATTGTCCCTT
GCTTCTTCCCGCTTTAGGAGCGAGTAACTCTCTACCTCGTATAAGAAGGAAGAAATAAAT
ATCCCCTCTTTCTTTGGCTTCGGACTATCGTATCGGTTGAGCCTGAGGAAGTGACTTCGA
AAGTAAGGGAAAAAGAGTTCTGACTTAGAGTTCGGTCCCGGATGGCTACTGTGCCTAGGC
CTAGAAAAAGTCTTCCTAAGATAAGGCTAAGGTTAGAAGGTATCCATCTAAGCAAGAAAA
CTCTCCTGCGAGTTATGGTAGCTATAGGCTTTTTTCTAAAGCTTGGATAAGTTTTATCGG
ATAATGCAACTAAAGAAAGGGAAGAATGGGATGATAGTCTCGGTCTTCTCGAAAGAAAGG
CAGGGTAAGCAACTCCATCAAGATCAAGAGGAATTTACAGGTCTTTACAAGAAAAGGCGG
AAAAGACATTACACTCAGACACAGGACCAGGACCAGGAA
>NODE_6268_length_110_cov_7.272727
ATGTGATACCACAATAAGAATGTGAGGGGACAAAAGAGTAAATGCTTCTGCGATGGGAAG
GGAAGAAGAAGAGAAAGGAAGACGAGCAAGTGAGCTAGAGAGATTGAGAGACGGGATGTC
CGCTCCCTAT
>NODE_6328_length_154_cov_7.909091
TTTTTTCATGAGATCCTATGGGAATTTTGGTTGTGTGAGATGAAGTGTATGCACAGTTGA
TATTTGAGTGACCTATTCGGTCACACCGGTAGTAGAGGAGATCAATTCCTTCGTATAATA
TACTTTGCTTGTGATTGCCGATAAAGATTGAAGTAGTAAGAGGTTGATCAATCT
>NODE_6411_length_86_cov_2.558140
GAAGTGGTTGAAGAATGCAAACTATTTTATTTTGCCGGACAAGAAACCACTTCTACTCTG
CTTGTATGGACTCTCATTTTACTTGCTAAGCATGAGGATTGGCAAG
>NODE_6413_length_100_cov_13.020000
TGGTCAAGCATATGCTGCTGAACCTGCTGTTGAGCCTACTGATGCATCTGCTACTGTTGC
ACCTGTACATGGCCAAGAAGAAATAAATCTTGTTAGATCTGAAAGTAGCATAAATGTTGA

>NODE_6510_length_120_cov_21.266666
ACCACAAACATCTGAATGTATCAAATCAAGTATACCTTCTCTTCTATGAGGAGGATGACT
TTTAAAGGAAACTCTTCTTTGCTTACCAGCCAGACAATGAGAACACTTCTTTAATTGAAC
ATCATGCAAATCGGGCAAGG
>NODE_6540_length_1116_cov_19.586021
TATATCCACAGCTGAACAACACCTCAAGAAGCAGAAGCTTTGATCCGTCTCAGCTTATCA
CCCCTCCAGTGACTAAGGTTCGTGCGCATTAGAAGTAGACATGAGTGAAAGACCTTGCCT
CAGTGCTCTCGCTTTGATGGATTCCTTCTCGCTTGCTTAGAACCTGTCATCCACCTAAAG
ATAGCCAAAACTAAGGTAGTTTACTACTTGCTTGTTAAAGGATTTCCAGTAGCTACCCGT
AGACGCTAACTCGTATGCCCTTGCCTAGGTTCATCGGAGCCTGTGAAAAAGGGGAACTCC
CTAGCTAGTGGTTCCGGAGATTTTGGTCCGTACCTCGCTGAAATGCGAAGATTCCAGAGA
AGATGTATCGCCATTCCATAGAGGTCGACCTTGAAGCAAGCATTAGTCGTTCATCCTCTA
TTCGAATGTGTTGAGATATCCGGGCTGTTAAGCCAAGGACCTCCCGGAGTTTTGGAACCA
CCCATTCAGGAGTTTTTCTTCGACCTCTTGCAAACCCAGCCCCTAGCCCGGAGATGAAAG
CTGCAAGGATTTCTTTCTATGGGTAGGCTTTCCCTTCTGTTGGATCAGGCACTAAAGACT
CGGCTGGATATTTCATAACTTGGACTGCCAAACCCTCTCCCTCTTTTTATCGGTCAGATC
TTTTAGAACCAACCTTTAGTCATTAAAGCGAGTCCGGGCCTATCGGTCGAAAAGAAAACT
CCTTGACTCATCCACTCCACTTTCAGAGAGTCTCTTAGTCACCAGTCTATTAGAGTGTTG
AGAGGGGGCGGGCATATCTTTCTAAAGGACGGGGATTCCTTCCATATGTTTCAAAGCTAG
CTTCTCTAGCTATACTGTGTGACTGACCTACCTCCCTTTTTCGCTCTCTTGCTAGAGCTG
GTTCTAAGCCTACCTTTTCCTTCCCCACTCACCGGCCCATTATTTCGATAGTTACCTATA
AAGAATTCTTCCAAGTTCAAGGAGTTGCATGTTGGCTTGGGTGAACCACCTTATCTTACC
AGACATTGATGTCTGCCCGAACATCGAATTTTTGCTTTCATATGTAGATTGTCATTTCCC
CTCATGTTGCTAGCTAGCGGTAGCGCAAGTGTCAGAAAGGAGACCAAAGACAGAAG
>NODE_6547_length_104_cov_5.317307
TTGAGTTGTTCCCTCTAGTAACAACAATATCATTTATATCTTCTATGACAGGTTTCAATT
CTGAACAGTTAAGGGAAGTAGAAACAGCACCTTTGAGTTTTTCAATTTCAGTTTCTCGTT
GGAT
>NODE_6548_length_125_cov_19.872000
ATAAGAAAAAGAAGGGGTTCTCCCTACTTGCATTGAGCGGGATGCTGCTTTCTTCTCTGT
TTTCGAGATCGATTGACTTCCATTGACCTAGATGGGAGTTGTCTTCTTCGATAGCGGGTT
CTACATCCGGCATCCCTCTTTCTTT
>NODE_6600_length_721_cov_17.353676
ATAAAAGAAAAGGATGCTTTTCAATGAAAGGTTTCATCTTTTAGATATTTTAGTATTCGC
TCAAATCAAAGACCCTATCATTTTCTTACTCTCGAAAGCGTAAGCGGGAAAGCTTTTTGT
GAAACTTGGTGCCCGGAGACGAACATTCTGCATACTTCGGCTGGAGAGTTATCAATCTCT
CTTTGGGACTTGCGCAAAATAGGAGGTCTTCCCACTAATGGTGGATTGTACAAGGAGTTT
TTTCCCTGTGCCAAGGAGTTAACTGGCATGGATGACACCAATAAGCGATTTATCCCTCAA
TGCAGCGAATACTTTTTTGTTCATCAACTTCGAAAAGAAGGAGGAAGCTCGCGATGGATT
GAATTTTGGTTCAAAGTTCCTATGCTTCCTTATGAAGGTGGGACTGTAAAAGCACCGGTT
GAAAACTCCAACTACTGCTTTTTCTACTGCAGCTACGGCTGCTGATCGATCTAGTCCTTT
GATCTAGTCTAATAGTTTTCCCGGTACCGGTAGAAGTATAATGCTACTATAGCCGAAAGG
CATTAAGCTAATCATGGTTCCCGCTCTTAGCCGTTGGGAGTCCGATGGAGCTAGTCAAAA
TGCTCGAAATCACACTACACTATATGATCATTCCAGGGCCCAACAGAGGCATGCCAGCAT
CAGCTGAGGAAAGCCTTAGAACTAGCGTTTTGCTTTCTTGGATCACTTCGGTGTTTAAAA
GTAGCTCCTTCTTGTCTTCTT
>NODE_6623_length_4059_cov_17.492733
AGCCTAAAAGAGCTGCTTTCCCCAATTCGTCTTACTTAGAGTTTGTCTAGCAGCACGTAG
GCCGGCAGTACGTAATCCGTGCAGTCCGTCGAGTAGTCAATGCCGTATTTTAGTCTAAGC
GAGTGAGTGGCAGTGCAGTTGCTCCTCTGGAAGAAAGATCTGATACTTATTTATTTAATA
CGCAATTCACAGTGTCTAGTGACCTTCCGGCGACGAAACCGATAGTACTGAGAGTCGAGT
TAAGAAGTTCAGATTGAATAAGCAAAGAGAGAAGGATCCACTAGCCCGAAAAGAGAAAGG
GGAAAGAGTAAAGTAGCTCCAAGCCTTTCTGAAACAGAAAGTTGAGGCAATTACCAGTGG
AAAAATAAAAACTTGGAAGATCGGTGGTGAAAGACCTTTTCCGTGGTTGACTCATTCGCA
GCTACCAAGGGAAGCGAGTACGAGTCATTCAATGACGATCCCTTCCGAGGCCGTTAAGGA
AAGAGTTCCTCACTCATTCTTCTTTCTCTTTCTCAGTGCCACTGCAAGTCATTTCGTGAG
AAGTACTCCTTCTATACGTCTAAAGTCAAGCAAGGGAGTGACTGTGACTTGTGCTTCCGG
TGAGTGGCATCAGTTGGAGCGGTATGCGATGGCGCCGGATCGGATATGGATGGGCTCGGT
CCTACACTCGACTAGGCTACAAGTCCACTACTTGCTTCCTCTTTGGTTGGAATTCGGGTC
TTATCCGCGAAGAAAGCCAAAAGGAGAGGCTGTTTATCAGTTTAGTTTCTCGAGGAAATC
GAAAGTCTAAAGGCTGGTCAATCCAGCTAAATTGGATCTTGAATCAACCCACCTGAAGAA
ATGGAGTTTTCTGCTAGTGGAAGGGGAGGTTTTGTAATAGAACTTTGCCCCACTTGAAAG
ATAGTATATGGTGCACGATCCAGGGAAGAGCTTTTAAACACAGTCAATTCGACACAGTAG
GCCCATCGATACCGAGACAGCTTGTACGCTGATCAACACACTCTCGTAACTCCTTACACA
TAGGAGCATCCGTGGTCAATACGAGCAAAGGCTGAAGAGCCAATCAGAGTCACTTTCTTT
TCTCAAGCTGACTAAACAACAACAGGTATTTCGGGCACCATAGACTTTCTTGTGCTCAGA
GATCGCAGAATTGAGGAGATGGATTTAGAAGCTTCAATAGAGAGAGCAGCAGCTTTGTTC
TTTCTTTGTGAACAATAGGGGCAAAGGCCTCCCTCTGTGGACTAATAAAACTCCTTCTTT
CCGGTAGAACGTAGACCATAGGTCAACCGTTGATCGAGAAATTGACTTTCATAAGCTTTT
CACAGGTGGCCAAAGAGATTTAACGACTTAAAGAGGTACCTCACGACTGAAATGAAACTA
GCGACGCATTATTTGAGTCTTTCTAGAGCATAACGAGGGGAATTCATCAGCTAAAGCTTC
CTCTGCTTATACTGACGAATCTGAAGATTATAGAGTATCCAATCCTTATATAAATCTTGT
ATGCAAGTTGGCACAGCGCTTTCGCTTTAAATAAATCTCGCTCATCTGGTCAAATCAGCT
CTTCTGCCTGTGTATCCCATGCCCGGTGCCGTTGATCTGTCTGATGGGAGAGGTCCATAA
GGGGAAAACCCTGACGCTTTAGCAAGTACTACTCCTATGTTGTCGGATAGGATAACCGAT
GCTAGTTTCGCTCTTGCAGTAAGTTTGAAAGGTAATGCAGAAAGACAGAACTCTTCTTTA
TATACATAATTCTTAGTCAGAGGAAGGAGAGGACTTTTTTGATAAAGTAAGGAAGACGCG
GCCTAGCTACGCATAGCCCTGTTCTACGATGATTTCTGCCTTTCGTCAACTGCACTGTGA
GAAAGACATACTGTCTTCCGGTCGAGGCATACTATCTAAGCGACTCTCCTAGTGGGTGAC
TTCTTTTGAACAGATCCACGCGCTCTATCTTATATATGTCACCTGCTTCACCCATATGAA
ATCACACAAAGCATGTCGGGTTCACAACCTAGGACAGAAAGCGAAAGGCTAAGGGAGGGT
ATGGGACTAATGGTTAAGGGTATTCCCCTAGTCATAGCATGGTCGAAGAGCTGGGTTTCA
AGAGGTAGTACTGACTTGACAACTGGACTGGCCTTGCCAATTGTGTAGTGTATAGTGGAC
ACGAGCAAACGATCACCAATTTCTCATTGGTGTCCTCTAAACTGCACGAGTCCCCATTAG
AGGAACTGACCGAGTCCAATCTCGGCAGCTTTGAAGCAGGTTGTGCTTCTAATGGGGATA
CTTCTTCTCCCCTTGCTCTCTTTCTTGAAGCCTTTGACATGCCGCCTTCCTTTGCTCCTA
TGCTCTCTTGCAACCCCACGTACATGTACAATAGCCATCGGATTGCTTCAGTTTACTGTC
TGTCGAACCACTTTACCTTAGTATGCCTAAAGCATGAAAGTCAGCCCCTTGTCATGTCAC
ATCCAATGCACTACTTCTTTCTTCTTTCGAGGTAAAGACCACTCCCACAGTACGATATAG
CTGCTCTTCGTTGTAAAGGATTCTTCCATCCAATGCATATGGCAACGGGCAAACAAGCAG
TAGCTCAGAAGAAGCCATAGGAAAGGTCTAGAGGAGACGGGCCAGCTTAGTTCTTTAGCT
TTCGAAAAGCAACCTCACCCCGAAGCCGTAGTCAATAAGTGCACGAGGCGAGGCGATCAA
GAAGGTCAGGCGATGCGGTAGTGAGCCAACATTGTATATCAAATGCCAATCCACATCTGA
GATTCTCATTCTCGAACTCTATGTGGATGATCTTATTGTCATTGGCAGCAATGCTGCCTC
TATTTCATCTTTCAAGCAAGATATGATGAGCAGCTTTCAGATGATGGGGTTGATGAATTA
CTTCGCTTCTCTCCAACAAAATCCTTGTTGTATGGCCTCTATTCAACGATTAAGCGAGTT
TGATCTTATAGTGAGAGTATGAGATCACCTCTACGTTACATTCGATCAACACTAGAGGCA
AGAAGACGGCGGCTCTCACTCTATTAGTGTGAAGAAGGGCGGGAACAACTATAGTTTCAT
AAGTCCTAGTTCACGTAAGCATAACCTGATATGGCCTAACGTAGCGATCCCTGGGAACTC
ATACCTCTCTTTTTGCTTTCTTCGGAGTTAAGCGATGAGTTCCACTTTCATGCTTCCCCT
TCTAATGACTTATGATAAAGGTGGATCAATAAGCCAGACTGGGAATCAAGGCCTCGGCAA
TCCCCACAAAAGGACAGCAAGTGATGATATGGGTCGCCGACCCCATTGTAGTTACTAAAC
TTCGGTATGAAGAACCCTTCGATTCGAATCCCCTTTCCAATCATCCCTCAGGTTATGAAA
GAAAGATCTGGACCGTTAGGGATCAGGAATTGAAAAGCCTGATTGGTCGACCTTTGCCTA
TGATTGAGCCGTGGTATAAAATTGGCTCACTAGGTGGAAGGCATCCTATGGTGCGGCGGA
TAGAGCTTCAGCCATGCACCTACCTCTGCATGCTACTCCAACCGAATGACGAATTGCATA
AATAAAAGAAAAGGTCGGACCTATGCTAGAAAATGGAAGTTTTCACTATCTTAATAAATT
GTCATGTATGTGTTCGAATCGAGGATCCAAAGAAAAATGGAAACAGGACCCTAGCCTGTA
CTGAACCAAGGTTCCGTCCTGAAAGAGAGAGCTCAGGAACCTTCATCTCTGACGGACATG
GAAGGAGAGATCTCATACAAGAACTAAACTTACTACTCACTTAATGCGCATTAGAGGCGA
TTCTAATGATATATAGCAGCTTGGAGCTTACCCACATAGAAGCAGGGACAAGATATCCAC
GCACAGAGAACTAGTGTTTTTGCTTTTTTCTTTCTTCGACGCTGGGTAAGGCAAGTGCCA
TGAGAACGAAAGAAAGGAACAACTGACACTAGAAAAGGAGCTGCAGCTAGCCATAACATA
AGACTTTAATCCCCCAACTTCAATCCCTATATGCGCCTATTACACAAGCACTATCATTAA
GGGCAGGAGATTTATTATTTTTGAAATTGGAGTCTTATACCAACCCTTATTCTTCTTTA
>NODE_6638_length_1429_cov_18.284115
CTGATCAAGGGTTCGGCAGCAGGATAGGACCTTTCAACAATAAGGGCTAGGTCGAAAGCC
AGCTCCTCATCTTACTTTGCTTACAAAGAAGGAAGTTACGTTACAAAGTAAGTCATTAGC
CCTTCCAAGGAAGACATAAGCAGGATCGGGATGAGCTTCACCTATTTTGAAATACGTTAG
TTGACGTCGTCTTGCCCCTATAGTTTATAGGACCCAATTTCAACAATAAGGTTTTCTTAA
CCCGGGTAGTAATTAGTCCAGGAAAGGAAGTAGGAGCGAAGAAAGAGTCAGACTACAAAG
AAGTTACCGCTACAAAGTAGTTTGTTGAGGAAAGCACAGCTGTTGAAGCAGGTTCTTTAA
GATCTTGACTTCAAGGCGTCGTCTTAAAAGGATGATCAAAGGGCAAGTCAATCTACTTCT
GTTCATGTTTCAGGTGAAGACCCACTAGAGGAAGTAAGGGACCCTTAAAAGGTATAGAAA
AGGGCATAGCTTTAGCGCTTAGGCCTTGTAGGTTTCAGGTTCAGTGAAGTTCCATTACAG
TTACGCAGGTGTTCTCACCGACTAAACAATAGTTAGCGGACATCTCAACAGTTCAGGAAA
GCGATGCGACTAAAACAGGGATAAAAGAAGTTCTCAGGATGTTAGGTTCCAGAACGAAGC
GAGTCAAAGGCAGAGGTTCAGAATGAGCTCGACCAACGGGAGAGGAGGTTGAGTTAGTGA
GGCTCGCCCTAAACTCTAAACATAAGGGAGGGGCCTTGCAGGGCATTCGAGAGCAGCCTA
TGATGATCTCGCTTTCGAGAAGGAGAACTCCTAAGCCGATGTAATTGAACTTTCATGGAG
AACCTCCGTTCATCCAGTAAATGTTCTGCGAGGGTACGACTAAGCTTATCGAGGATAGGG
CTTACAGAAATGAAGGGAAATTGACGACCAAAGGGAGAGGAGCGAGTAGAAGACTATCGG
TTCTGAGGATCTAATTTCCTGATGCCGTTGGGTACGGATTTGGGGACCTGTGACTCAAGT
CTTTCGCGAACAGATTATTGAAGAACTTTTCCTATATTTACTTAGGGGACCAATCTTTGT
TCTCACCTATCTATGAACGAGGAGAATCTACGAGGATAGGCGATCAACCCACGTATGAGA
GATCTGGTCCTTTCGGATCTCTTTTGAAAATAAAGCGGACTGGGATGGGAATGGATCAGT
GGGTAGGAGCCCATAATAGAGTGACGATGAAATAGCCTTCCTTTTTTAGGGCAATCACCT
GATTTTAGGTTAGGACGAGCCTTGAAAAAGCCTATTTTGGATTCCTTTCTCCGGTATAGG
AGAATGAAAAAACTTTCAAATTGTGGCTTGTTTATTAGTTACAATGGGCTCATGAGCTTT
CTTTTATAGCTTCGGGGAGGATTGACAAATGAAATGTGTGGGGCGTACCCTTTACTAAAA
TAACAATTA
>NODE_6640_length_634_cov_15.255521
AGACAGAATGCCACTAGATCGATGATGAAAGTTGCTATGGTTTAGTAAGAGTGTCCGTGG
AGAGGTTCAAGAGTTGCTTTGGTTTCAAGTCAGGAAAGAATCTGACTAAAGGGCTCTATC
ACCAGACATCTTTGACTGGACTCGGGGATAGACAAGAAAATGCTCACTGACGTCGGGAGG
AAATCATCCTTCCGAATTAACTTGTTTAACTCGGCTCCTTGGCAGAGAATCCGCTATTCT
ATCCAGCCCTTCGCCCATTTCTTGGGGCTCTGCCCGTTCTATCTTATCTAGAATAGTAAA
TAAACTAATCAGCTCGTAGCAGAAGTCTTGTCTTGACCAGCTATAGAATCCATCCTTGAG
GAAAGGAATCTTGTACTGATTAAGCGGGAAGACCGATCTATTTCATTAAAGGGGATTCAC
AAGCAGGAAAAGATCAATAAACAGAACAAAGGAGCGTAGCAGCTCTCCCAATAGGGAGAA
GGGACACTCATCAATTGCTTGTGAAATGCGGATGAGCACGGGACTGGCTTAAATTAATGA
ATTACCATGGTTGCCGCCGGCTAATAGGGCGAGAAGCGTAATGAGGGATGGACGACGTGA
GTGAGAGCCCAGACCATAGCGGCTTTATAGACTTCTCTCTCGGCTAGGATCTTT
>NODE_6641_length_86_cov_14.918605
GGTTACCCGGTTCGTCATGCATCAGAGAAAGCAAAACTAACATGACTACATCCGGGGTCG
ATTCGCCCGACCAGCACACTAACCCCCGCTCAATGCTAATGTAATG
>NODE_6708_length_598_cov_16.280937
GAGGGGAATTCCAAGTATAAGTTCACAGCCGATTCCCAAAAGACTTTTGGATCTTATCCC
AGTTCTGGAAAGTAGTTTACTAAGCGTAGCTCACTTATCACTAGACGGGAAAAAGGCTGA
TTCTTAGCCCGAACCGAATACAGGTGAAGGCCCCTGAAACCTAGATTACATAAAAAGCAT
ATGCCGGCCCTTCCATCTTTCATGCCCATTTGAATCGTAAGTAAACTAAGAAAGCATCGC
TCCAGCCTTCGAGCCCTCAGCCAAGGAAATTCTTGTTCGTTCTAGATCTTGGATAGACCA
GTGATCTTTGAATAATAGAGGAAGTAAGAAGAATCTGAGCCCTGATAACAACCTCGAGCT
AGATAGAGTAGGTGCGCCTTAAGAGTGGATGCTCAGATCCTTCCTTTACTACTCCTAACC
CATGTGCTTCGATTTTGAGAAAGTCTGATTAAGTATGCAGGGCTCAACTCAAGACTTGGA
ACCGCGGGACGCTATAGAATCTATTCTAGCTCACCAAAGTCAACCCATTTCTGAAGGTCC
GTCTTCAAAAGTACAAAAGTCCCAGCTCCTACACCAATTGGCATCCAGCAACAAAGTTTC
TGTGGAGAGAAAGAAAAA
>NODE_6714_length_236_cov_20.288136
GACATGTTGATTGTTGGCCATGATTCTAGCAAGATTGACAGGTTTAGAGAACTTAGCAAG
TCCTTTGCAATGATGGGACCGGCTAGACTTGGAATGAAAATCTCTCGGGACAGACAAAAT
GGAAAGCTGTGGTTATCTCAAGAAGTTGAAAAGATGCTTGAGAGATTCAACATGAGCAAG
GCAAAACAAAACCAGTCACTACTCCACTTGCAGGCCAATCTGCACTCAGTACCAATCAGT
GTCCTACAAGTGAGAA
>NODE_6719_length_85_cov_4.447059
CGCTAATATCTATATTTTTTATTATCTTGAAGTTTGTCTTTAGTGTAGCAATTAGAGACC
CTCACATCTAGAATAATGGTCACATCTAGATTCCCACATCTAGAT
>NODE_6750_length_184_cov_18.978260
ATATGTATCAGGTAGAGATTTGCTTTATGTTCCGAAGTATCCCACATCTTTTGATAAGAG
TGTGACCCACCTTTCAAGGATGGTGTGAAATACAATACGACCCATTCCTCCTCGTCTGGG
GTTGGGGAGACAAAGCCGAGGATCGAAAGGAAAATAGGAAAGAAAGGGCGTAGCTGCAAT
GAATTGGGCTTCGGCTTGTACTTT
>NODE_6794_length_330_cov_6.463636
ACGAAAGAGCGAGCTTCTTACGCACGGGTACTGGTAGAAGTGGACATTTCCAAGGAACTG
GTGCGATCTGTCCACGTTGCAACACGAAGGGGAGTCTCATTCGAGCAGAGAATTGAATAC
GAAAATGAGCCTTTGTACTGCAGTAAATGTAATCACATTGGTCACGACATCGCAAGATGC
AAGCAGCAACGCCAAGAGCACGAAAAGGGGGCAGTCGTAGTTAAAGGCGCGGACGTTCCA
ACTATGCAGCAGCCACACCATGTGCATAACGAAGGGACTGGGGAAAACGAGGTGCCAGCC
ACAGAGTCATCTGATTCCACTGAAATGGTTCCAATCGAGGTCTATGAGAA
>NODE_6797_length_1773_cov_17.457417
ATGAGCTGCTGTATTACCGACCCTTATAACATGAGTAAAGGAACAAACCGAAATTTGCTT
AATAGTTGAAAATAGAACCTTTATCGTATTAGCAGAATCACTTGAAATAACTACATCCGG
GAATCCTAAACAGCCTCCATTGAGGCACTTGTTGTTGCCTTAAACTGCGGATTGTCTTGG
CACCCATAAATACCGTCACCATCCCGACGATCAGGCCAAATCCAGCTGCATTTGCACTGA
GTAACTTAGCAGCATCGACATTGACCTTTTTCTTTTTATCCGTTGGAAAATAGCAGGTGA
AGTTGTGTGCTGAGACCGTATGTCTTCACTGCACGAGATGGCGTGAAAGTATTCACTAGA
TAGGTCGGTCACAGGCCTTCTGGATTCACTCTGCACAGTCCCAGCCCTTTCCAATAGCAT
ATTACGTCTGCACCATAGCAGCCACATGATCATGGCGACCAAGTTTCTGTCATTCAATGT
TACGGCTTGGAATATATGCTCAATCCAATCCAGCATAGAGACAGAAGGACAGCTAGGGAG
AGAAATATTGAGGTTCAGTTGAAAGCTATTCAAGATCATAAATGGGCTTTCTTTTCAAGT
ATGGTACGCGTGACTGACCCTCTAATGTCAATGATTCTAAAACAGCTCGACTTACATTTC
CTTCTGTCTATAGATTCCCCAGATCGGTAGAATCCAGAAACGTGGTATCAGCAAGGTCCG
CTACACCGGTCGATGTGGTACTTTAAGAAGTCAGTCTTCTTTTTAGTCATCGATATGATG
GTCGGATGAATCTAAGAAGTTTACTGAACCTCTTTCTAGTACCCTCACACACATTCTTAA
TTACTTACACCGAAGAAGATCGCCCAGGAGGGCTTGTCCAAAGGCATCAAAATTCAGTCT
GAGCTCTCATTATGAAAGATGGCACGGATTTACTTGGTTGATGAGTGTAAGCATACCGAA
TTCGCACCTCCAGGCGCCTCCCTAAAGCTAAAGCTCACTTCCTTCTGTCCACCACATCTG
GGCTTACCCTAAGACTCCAACCCTTAGAACTGAAACCCGACGGACTCCAAGTGTAATTGG
CCCGACAGCAAGGAGAACTCCAACTGGGCTTGCTTACTGGTTCGGAATTTCTTTTTTATG
GAGTTATCGTATAAAGGTAAATTCTTTATGGTTGGTTCCCCGAGATCGAGATGTAGGTGA
ATTTGATTACAAGTATAGTTTAGCTCATAGCCCCCTTACCAAATTACTTCTTTATTCTAG
ATAATGATGATTTTCTCGGTTCTGTTGAGTCGTGCTATAAAGTTTATCGGCTGCTCTTAC
TCGAAGACATGGAACCTCTTGTTAGATCCGGATCCGGACAGGGGAATTGACTTGCAAAGA
GCTTATTAGCCTATTCTTTCTTGCTAACTAGTTGTTAGCACCATCAAAGGAACTTCAGCC
TTCGTCCAAACTATTTTTGTACTCGCATATGTCCCTTTTCTTTGACTTCCTTTGCCCATG
AGATAGTGCATTCTATGTTTAGAATGAAAAGGACATTCTTTTTCACATTATCCGATGCTA
CGAATGGTACGCAAAGGGTAAGGAATAGAGAATCTTAACCATAGATAGGACTTTTACGGG
TGTAAAGGAAGACAGTTAGAGAGGCATATTATGTATGTTATCCCAATAGTCAATCTTAGG
TAAATCATCCTGTCGGCTTCCTTACTCGCATAGAGCTAGAACTCGGTAGCGAGCCTGTTG
TCGGCCTTACGAGGGGCGGTCACTCTTACTTAAATAGCTGAACTTCCTTCCCC
>NODE_6821_length_174_cov_5.580460
GGCAAGGGGCGGGCACTGTTGGACGGTCGTGGGAATCCCCTCAATGACACCCATGAAGAA
ACCATTTGAGCGTGTAAGTGGTGCAAGGGGCACCAAGTGCAAGAGGCACATCCGAGCGGT
GCGGGGCCGCAAGAGTCGGGCACCTCGGGCGAGTGGATGTGTACGAGGGCGTACACGGAA
TTGGGTGGGGGAGA
>NODE_6822_length_1618_cov_17.659456
GTTCTGTTTTCGAATCACTTCTGAATTGCACCTTTCCCAACCCGAGTCGACAAACTCTCC
CGTACTGAATGCTTCCTTATTCACTATCTTTCTCTAATCCTACGCCCCCTCGGTTCACGT
CAAAGCCCGGACCATCGCGACAACACGACAAAAAGACTGGAAATCTTAGGTATCACGCAC
TCTGTGTAGGTTACATAAGTCTTATGGTCTGATGGTGTCACCGATGCAGGGTCTTACGAC
CATGCACAGGCTGACTACTATGCACTGTGTATCCACAGTAGCAACAAGGAAACTAAGACA
GATAGGTACTCCCAGTACAATCACACGGATCAGGATTAAGAGGGATAGGATCCCGACCAA
ACACTAAACCCATGTAATCATAACCGACATCTTGCACAATGTTGTGGGCACGCCAAATTA
GCCCCCATCGAGTAAGATTAGGATCTTCCCGACGAATGAACCAATGGGTTTCCACAACTG
GGACTTGCAAGATCTCATCAAGGGAAGCTGAAGGTTTTTATACGGCAGTACCACCTAAGG
TGATTTAACCAAGATCCCATCGTCTTTATTAAAAGATCTAAGAAATACCTTTGAATTTTA
CCTAAAAGGGTAGGGATTCAATGGTCGACCACCACCAAACTCCACTGGCAGGTAGGACTT
GTCGTATAAGAGCTTAAAGCGCCGCCATTTGGTGGACTTCAAACTCCTACGCGACGAGCG
AGTCTTAAAGCCAGCACCACCTATTCTTAATAATTTTATGTTATACTTTTCATGAATAGC
CATAAGCCCGTAGGGATGGTGGAAAGCCTGTTATCATAGAGATCGGAAATAGGTCTACAC
CCTTCACTAAAAAGCGCTTCGCAAACTCAGCAGCACCAGTTGAAGATATCAGAGACTTCG
AAGGTGAGATCTTCACCCCTAATCTCCGCAACCCTAAACGATACTGCTCCGCCACAAGTG
GGTCAGTGATGAGAACATCATCACCGAGTACCGCATACTTATCGAACCGGATCCCCGGCC
TTACCTGTTCCGCAGCCCACCACACCAAAGGAGTGAACGCGAAAATCGGCCAAGAGCCAT
AAGCACTCTTTAAATCATAGCTGAAGCAGGTGTAGCTAGGAACAAAGCGAACCAAAGGCT
TTGTTTGGTTAAAGGTCCCATCCATTTGGATGCTCCGAAGAACCGAAGCAAACCAAAGGT
GAACAGGTTTCAGTAACCTCTGATTCACATAATTGCCAATAGCAAATATACGACGCTTGC
CAGCTCCTTCAAGCGAGCAACCTAGTTGACCCGTTATGGGGGGAATCCCGAGATCGTCAC
AAGACGGTAAGTATATACGGCGCTCAAACCAATCAACGGTGTGAAGTAGAGGAATTGCTG
GGCGGTTTCGCTTCCGAGTATCGATGAAAGTCGAACCAATAGCTATGACGTTCGTAGCGA
TGTTCGAAAGTTTGGCAACTTACTCCTACATAGACAGGATGTTGTGAAAGGTGATCGGGA
CCAACTAAATTGTAGTTTAGTAAATAGCAAGCACAAGGTAGTGGGAAAGTAAGTGAAAGG
CCTTAACTTAAGGGTCTTTCTGAAGTGTGGCACGGCCAGGGGGGAAAGGGAGGGGGATAA
GGGTCGATGTAATTGAGT
>NODE_6839_length_108_cov_7.824074
TCTTTGCTCCTAGAGACATATACCTGATCTACAATATACCACTATGGAGTGAAGGAGGAG
AGGATCAATTGATTTGGTATATTACAACCAATGACAGATTTACTGTATGATCAACTTATA
AAGTAGGT
>NODE_6844_length_1178_cov_16.949066
TGGACTGGATTAAAAAAAAAAAGAACTACATCTCCTTCCTTACCAGCATGTCTGGGATTC
CTGTGGTTCTTACCGCCCCAGTGAATGTGTAGGTTAGTACGAATTACTATCAAAGACAGA
GCTGAGACCTATAGGTTGGATTTAAGTCCCTAGTCGTATCTTCTAGCAGGTTTGGTGTTC
TTTGTTGCCGTAGACCAGGTTTCGGATGCCAGCATTCTTCAGTTCAGATAGGCCGAGAAT
GAAGCTGATCTTTATTCTCCATTCTCCGGTGCGTAGGCATCGTCTGGGCGATCTCCCCTT
TGACTTTCATTTGATAGAAAGATTGTCGCAGTTGAGTAAAATGGGGACTGGTTTCAGTCA
ATTCGTGCCCGCAGGAAAGCAAATTGGAGCGGTAGGATCACTCTTTCTTTTATCATACAT
AGCGATGGCTATCTTGAGGGGACTCTCACAACTCTCTTTCCCTTCCCCTTTTTCAATCCG
GCCGATGCCATTTCGAGAAGCGATGCTTCTAAAGGTACAATGTACGACGGGTGGTGGTCG
GATGAACCGAGTAAAGAGAACTAGCCAAGCTCCTGAGCAAGCTGATCTCTTAACAGCTCG
AATAAGATATTACCTTAGCACTTTCACTATACAAATAACCCATACCCCTTGACCCAGCTG
TCCCGATGAAACGAGATCTAAGACCTGCTGGGCTTCTTGGGTTGGCAGCACCCACTTTCA
GTGTGTTTGTTGAAGTCCGGACAGACCGACTTGACCTTGAGATGTCTACGCTCAACATAT
GAGCCGGAATAAAGATAAGCAGAGCTTGACTTAACTTACGCCCGGGTCTATTCTTTTATC
AAAAAATGTGATCTGGGACTCTTTTCGTAAAGGCAAGGATATTCAGAGTCTGCAGATTGC
TCTTGAAGGAAACTGGAATTTATTCATTATACATCCACTTACCCTGAAGGAATCTCTTGC
TGTATGCAGAGAATAAAATGGCTTTCTCATTGAAAAAGAAAGGGGCCTTCCCCATTTCAA
TGCGGCAGCAAATAGCATAACTTATTTTGATAAACTTATACGACAAAGAGCCAACGAGTT
CACCAATTTGAGTATTATATGGTTTTTAGTAATGGATCTAGGTTTGCAAAGTCCTTTCTT
GAATTCCATAAAACCCTTATTTTTCTTTATTCTACTTATGGATTATGGAAGAAGCTTT
>NODE_6885_length_797_cov_18.614805
TTTCTTAAACTTAAAGGATAAGTACCAAGAGGTTATGGATTATCCAAATGGTCCATGATG
TTTCCCTAATGTTGTAAGGCAAAGGACAAGCGTTGGCTGATTTCTTGGCAGCTCATCCAG
CCTCAGATGACACTCCTTTGTCAGATGATCTACCTGATGAAGAAGTTTTATATGCTCAAG
TTCAGTTCCCCTGGGAGATGTACTTCGATGGTTCATCCAGGAGCGGGGGCAGGGACGAAA
GCAGAGCTAGTGGTGGCCAAGTTCGAGAACCAGTAGTAGATTGAGTTCCAGATAGAGATT
ATGTTTCTCCAATAGAAGAACCTGTTTTAACGTAACAACACCGCCAACCGCTAGAGAGGC
AGTTCGAGATGCAGCTAACTAAGAGTAGCGGATTCAGTTGTTTATCTTGAACCAGTCAAT
GTATCAGTCGCAGCATTCCTTCCAGGAGTAGCCAGGGTTTATTTTGAAGTTGATCCAGCA
CTCCTTATCCGAGTAACTTACCCCTCACTCAAGTTTTAGTGGCTATTGCTTTGTAAGCAT
CCGAACCAATTATAGTCTCAGTTAATGATGCCAGTGAACCAGCACAAATTGATCGAGTTT
ACCTATAATGGGACGCATCTCTTCCTAGCCCTATTGAGTGACTTTCTTCCAGGATAGCTG
GATTGAAAACCTAGCTCTATCTATAACTATAAGTATAAAGCCCGTCCCTCCATTCCATCC
GCACGTCTGGAATGAGATGATCTAAGTTCTAAGTGCCGACCTTTCTATCCTACTCGCTAG
GTTCTTTGTTTTTGTCATTCCTATCCGACTAGTAGGA
>NODE_6929_length_500_cov_15.534000
TTTCCTTAGAACCTTAGAAGAATCCCGCCTACACTCCTGCAACCCTAGCTTTTGAGTCGG
AGTTAAGAAGGCAAAAAGGCGGTCTTTCACGGGATCAATGGATCAGAAAGGGAGGGACTT
CGGATTTCTATTTTATATGATAAATAGGTTCTTTGATCCAGACTGCATGTGTTAAGCAGT
TTCGCCTTTGCCTTCTCCTGCCTTACCCTGGAACTCTATAGTTCCCCTCTCGGAAACCTC
CTTTAGTGACAGCTCAAGGATAAACATTTTGAGTGTTTGAAGAGGGATTCTATCATCATC
ACTCTCGATGAGTCATGAGAATGACCTAAGAATTTATGTCTGATGTAGACCTCAACGCGG
AGAGAGACCGGCTATGGGAAAGTAGTAAGAATTTAGAGAAGCGCTACTTACCCATTTTTT
TCTAGGGGTTTCCCCCTAGGATATATATGGATTTTTACTTTCCATATTCTATACTCGATT
TTCCCCCTAAAGAATCACATAGAGGGTGTTTTCCTTCTTT
>NODE_6942_length_714_cov_19.004202
CTTATTACTGCAGGACAATCAATGAAAGGGCAGGTTTTCCCCTTATCCCTATCAAATCTT
TCACTCTTGGGTCTCGTACCTATCCTTCGGAAAGGTCAAGGATCTTATCTAGCATCTGAC
ATCCGATTCTATCTCAGCAGATTCTACGGCTCCGGTTGAGTCTCTGGTTTAGATGCAAAC
CTCTCCCTAAAGGTCTTGTCCCTTCGCTCCTTGCTTAACGCCCTATATTGGTGGAGTTCA
TACTTGGATGCCTGACTCCATGGAATAGGTGTCTTCAACTGAAATAGGATATAAGGTTCA
CTTCTCTCTCCCTTCGGCCTTAAGTAAAGCCTAGAGTTCGGGTTTAGCAATGTTATCTTT
AGACCGACCAATCTTTGCTTTGATTTTCACTCTGAGACTAGATCAGAAGGATCTTCGAAC
CTCAACTGAATAAAAGAAAGATTGGGAGATCATGACTTTCTATTTCCTGAAAGAAGACTG
AGCACCTCAAGAGCCATATTCTAAGATTCGAAACTCTCCTGCCGAGTAGTTCTCCACTCT
AAGAACCCCTCTCAACTAGTTTTTTTACTAGCTTCACTCCAATGCTCATCTCTCATCTCC
GCTTCTCCCCGCACTCATTACCGGTGATAAAGAGTGAAACTCCGAGAGGAGAGTCGTCAT
TCCACCCCTAGCCCCCAAACTCAGAAGAGTGACTTGTTGAAGAAGCTTTCGTTCTTATTC
CTTTCTCCTCATAA
>NODE_6943_length_3524_cov_19.147276
TCGAGCGAAGCGAGAGGAAGACAGACGTTACACTAGCCTTAAGCTAAGCTAATGACAGAC
ATAAAGAAGCATTAGTAGAAAGAAGGGAAGGATTAGTAATAAAGGAGTCAAGCCAAAGTG
TTCTCCTGTCGTCAATCTTATTAGTCGTTGTCTCCACTAGCTGTAGGGCGAAGAAAGACA
TGAAGTTAAGAGCAGCAGCAACTAGAGCATCTCGTCTGAGGGCAGGAAAGCAAGTCCGGC
AACTGCTGGCTGTCGACGAGGAGAGAACTTGTACCTTGAAAGGACGTAAGCAGCATCACC
CTTCCTTTCTTTTCCCAGTTCCCCTACTCCAAACACGAATAATGTTAAGGGTTGGTGTGG
CAATCCACCTACATCACCAAGGATCGGGAACCAGCTAAGGCACCGTAGTGTCCCCTAAAG
GCGTAACTGACAGGTTCAGTTCTATCTGTCCATCCGAGTCATCCCGTACTCCAAAAAGCA
GAGGTGAGGTCCGGAGAGTGGGACGGATCTACCTGGACAAGTTGCCAATGTAAAGTGGTT
CTCCGAAATGTTGAAATATGGCTCGTGCTTTCCGGGAAGGCAGGTCCGGTCAGTCCTTCT
CCAATTAGCACTCGTCCAGATAGAGTATATGCCGTTAGTGTGGTCAGCTAGTTCATGCAG
GTATCAAGAACTCGAAAGAGAGTTCAGTGAGCTGAGGGTAGACAGAGATGGAGGCCTTTG
ACAGCAAGGCCAAAAAAACGTCAATCGAAGATGAAAAAGAAAATATACGACACCCACTAA
GAGAATAATGATGAGGAATGCGTAGCATCGATATCGAGTCGAACAAATTGGAATAATCCG
AACACAACTCCTTCTATAATTATCAGATCCTAAAGTTTGATGGTAATTCGGGGAAACACA
AGAGTTTTGGATGTTTAATTGTCAATAACCGGTCGATGACATGTGGTGACAAGGCTAATG
GAATAAGAGGAAAGCCTGACTCTTTGAACTACTTTCATAGCCATCTCTTGGGCATGGAGC
CTTGGAGAAGTCAAAAAGGAAGGGCTCTTTCATGCCTTATCGATCTGTGGGAAAATAGCC
CGTCACTTGCCTGAAAGCTGGGCTCTTGTATTGCATTGCGGGATAACCGCTCTTTGAAGG
ACAAATGCGTCAAGGGGTTGTGAGGAAGGGAATGATTGCACTAGTCTCTGGGACATGCCC
AGAAGAGGACGCATACGGAACTGACATGACATAAACTGACACGATTCAATGTAATGTCCG
AAAGAAAGAAGCACACCAAGCTAATCTCACTAGTCTGACCAGTCTCTCTACATAGTTGCA
TTTAGCATAAATGAAAGATACAGGATCACCAAATTCACCATTCCATGTAATGCTTGCTCA
GAAGATGAGAGAACATGTAAATTAACAGAAGAATGCCAAAAAACCCAAATCTTACTATTA
GAATTACAAGCATAAAAGGGGAAGCCAAGCCTTAATGCATATGATGATCAGCATCAAGTT
CTAAAATAGCAACCAGAGGATTAAAGACGCTCGACCGAAGGGAGAGGAAGGAATATATTC
ATGGATTAAAGCCTTTAATCGGGCAAAAGAACCTCTGTCTGAGATTCCCCGAATGTTCCA
TAGTATCCAATTTAACAAATTTCTTAAAAGACTGAGTGAAAGCTCGCCGAGCTTGTAGAG
AAGTGAAAGACAGACCTGGCTTTCTAGCTTTACACAATGAGCATGGACACCTGAAGTTTC
TGAATGAAAGCAGCTTGCACAACTCAAAACCAGTAATAGGTCCATCTCGTTGCCTAGAGG
GTAGCTCCGAATCAGACAAGTACCCTACTCTCACTTTATCCGCATCAATACCTTTGGGTT
GAACCACATCAAAATCATCCTTAACTGAACGTTTAGAACCTTTCTGTTTGCTTACAGCAA
AGATGTTCAAACTCAAAATATGCAATATCCCTAATCCAGCATCAATCCGCGATGATGAAC
CCAAAATAGGGTTTGCATTGTGCTCAGTGCAGCCAGCAACTCCATGAATAGACGACAAAG
CACCGCCCTTATCAAGCTGCAATACCTTCCCAATTTGCGTATCCCCGGGTACTTGCACAC
TGGGTGCATTTTGACGCTTCTTGTGACAGTGAATCTGAATCAGATTGCTGAGCATGCTTC
ACCGTATCAGAAAGAGATTGTAATATCAACTCCCTACCAGAATCAGAAACCTGTGAACTT
TTCCAGATTGTGAAACCAAGACGAGTACTTTTCTTTTAGTTAGACCGGCGGTAAGCCATG
AAAGTTCTAGCTAAAGTGCGATATCCTCCGTTCTTTCGCGCTAAAGCAAGAGAAGCCCAC
GGAGCGGTAGGAGTACGTCGCTTCTTTCTTTTGAATATCAGCTGTCCCAGCTACGTTCCG
CTATCAACTAATTCTAGTCGCATAGCAAGCGATGGTTTATCATATATAAATAACTGAGTT
CATTTGAACATAGAAAAAATGACGGAGGCGCGTTGCAGTCCAGAAGAAAATTAATTTAGG
TATCAAAGTTTTTTTTAGTTATTGCCATCCCTTGCTCTTGTAGAGAGAGAAATAGCAGAA
CAGTAGAGCACTATCTCAATGGCATCGGCCTCTCCCTCACTCTACTAACCCTCTCGATCC
TATCGGTCTTCATAAACCTTTCAGTCTTCCTTACTTTGGCCCCATAGAGCAAAGTTATGC
AGATAAGATATGTAGCATGCCCCATTTCAAATAGAAAGAATAGGGATTTAGAATTTGAGA
ATGCTTCTTTGGATGCAGGTGTAAATAAGCGCAGACCGATCAATCCCCGAAATAAGATCA
AAGAATCTTCCTATAGAAAGTTCAGCCCTTTCTTTCCCTCCCTTCTTCCTTAAGAGTCCC
CTGTCCCAATGGTCTCCAAGTGTGTGTGTGTGATTGACCGATGAATTTGAATGAATGAAT
AAATAATATAGAAATTCTCTGAAGCCAGGCAAGGGTACAGAAGAGACAAAGACAAAGCTA
AAGCTGCAATTCGGACTTCAACCAACAATAGACCGATCCTAGGAGTTCGAGAAGAAAGGA
CTATTGACTCAGAAGTTAGGAAAGGGGATTTTAACTTTGATTGGGTTTGTCTTCCTTTGT
TTTGTTATTGTGTTTTCGGTTATGGTGGAGAACAACTCTATGTTGTAGGTTTGAATCTTT
CGGAACGTCAAGGATCGAGAAAATTGCATCGATGATGGCGTCATCAACGAAACTTTTGGG
CGCGAGTTAACTCCGACCACCTGTGATGGCAGGCTGCCCAACAGCGTAGTTCAAAATTGG
TCTCGTACACGTCCATCCGCGTCGACCCGCGTAAACAGAACTAGCTATTCTGCGATCGTA
GGCGAATCCAAACACAGACCTATCATTATCACAGAGCCTGCGCCTACGCGGAATCTAACC
AACCCCCACTCTCAGACCTGTCTGTAGCTGACCTTTTGCGATCCCCCTTTCCTTTTAAAC
TACCCTCTTACTCCAGAGAGCCTAGGTCGCCGGTTCACTTACACATTTTATCAGTCAAAT
AAAG
>NODE_6948_length_140_cov_2.657143
GAAGATCTGCCAGTGCTACAAAGCATGCTCGCACACAAGAACACATGCGCAACTAAAACC
CTAAATCCAGCCAAGACAAGTAACTATCCTTCGGTATTGACATATTCCACTTAATGAATG
CTATTAAAGGATGCATACTCTCATTAAGCTCAGAAAAATG
>NODE_6949_length_297_cov_10.168350
AAGAAGAAGAAGAAGAAATAGACGTAGCCCTATCCAAATTCTTCCCAGAATTGGAAACGT
AAGTCAAAGGCCTACTGCCCCTGAACTCCTACAAGCTCCGATTAGAATCTCATAAGCAGT
TTCCCGGAGCTCCGGCTCCGTTAGATAAATACCCAATTCACCAAACGGATAGCGCAGACC
CTCAACTTCCGCAGGCAAAGCCTTGATTCTGTTGTTGTTTACCATTTCGACCCTGTTCTG
GCTGTCCTCGATTGTTCTGCTTCGTGCTAAAGCTGTTGTGTCTCTGTAAGCATAAGACAG
CACATCCATCTCCCTCT
>NODE_6968_length_96_cov_2.895833
TATATATGTATGTATGTATTGTATTGTATTGTAGATTACATGGGTTGAGCATGTGGAAGT
TCAAGAAGAAACGGTTCACAACTTGGCTAAGCCAATATTTTCATCTGGAAATGCAT
>NODE_6970_length_597_cov_16.502512
TCCATTTCCACGCGGGCAAGCAAGTTTCCATACAGAGAAGAAGCTTTTGCTGTTGCAAGC
CGGCTGTATTCGTCTTACTCCTTCCTGCCTTCCCGCTTTACGTGAGCACAAGATTCTGAT
GCTGTAGAGGATTCGAAGATGTTAGGGTAATAGGAAACTGCTCTTGTACCCAATTTTGGA
TAATGATGCGATGGTAGATAGAATACCAGGGTGGGATGATGGGCTTTCCCTTCTACTTCA
AAGTTCAATTTGCTTGCATGACCCCGACCTACGGAGCCTGTTTCGATCAAATGAACCTGA
GCTAGTCACAAAGGCTTAACCACCAACACTACGTTGCACGCCAAAATCTGTACATCCAGC
ATCGTCGATATCCTTGCTGAAGTAGGCCGAGGACTTGTCTAGGTTGATGGCTTGGCTTGA
CCTGATAAGTCCTCATATTCGTGAAGATTAATAGCAATATTGGATGTTGCCTCCGCAAAT
AAAAGACTATCATCAGCGAATAATAAATGAGTCAAATTTCCATGATTAGAGATTCAGATT
CCGCTTTCCTCAACATTATTCTGCACATATGATGAAAGTGGATAATTCTTATGTTATTTA
AGTTAATAAAGAGAGTC
>NODE_6986_length_835_cov_17.843113
ATGCAATTGTCACAGTCAAGGAAGCAAGTCTCTTTTTCCTTTCTAAACTCGATCTGAAAA
TCGATAGACTTACCCATCGTGGAGAAAGAGGGGGCAATCCCAGATTCAAAATCTATGTAT
GAAAAGTGCAATCCTATCGCAAGGGCTAAAAAGCCCGACTTTTTCCTTAGGCAATTGCCT
ATCTATGACAGCCACTTGGTCACCCGCCTGCTCAACCCTTTCGCTTCGTTCCAGACAACT
AGTTAAGGTTGGGCATAGGTTTTGAATAAGAGAGCGGGCGCTCGGAGCTTCTTTGAAAGT
TCTCCTGAACATGGAAGGACATCCTTCTTTATGAAAGCAGGCTAGACTTCGCGAGCCAAG
CTAGAAAGCGTCATAGATGCGTGTGAAGCCACGAAAACAGATCCACGTGGTGATCATCAG
AGCCTTAAAAAGAAAAGGGCCTAAAACGTTCTTTATTACTGAGAGAAAAGCATCATCCGG
AGGAGCCAAAGTACAAGACTGGAATGCGTCCATCGGGGTCTTACTAATTATTAGGAATAG
AGGAATAGGCGGCAGTATAGCCCCCCTGCATGTTCTTAAAAGATGCGGGTTCCATCTTTC
ATAGCAGTATTGGAGAATCTATCCCCTTCATCTGTAGATGGAAACTAGGGTACCACTTAG
TCTTCAGCCGTGGCAATCACTCACCTTTTTTTGTTTGCTTAGCCCGGGCACCAGCCCTTA
AAGGCTGAGAAGAAGAAGGAAGAAAGGGCGGCTTTGCTCCTTGGTATGCCGGCTCTATCT
CTATAAAGCATTCATTCGGGGGCTACTAGGCTAGAGGAAGCCTCTGTGGTTGAGGCCAAA
AGCAAAAGGGATTCC
>NODE_6995_length_96_cov_3.114583
TAGTGACAGAATATAGTGACTGTAAATATACCGTCGCTACTAGTGACGGTATTGGTGACG
GTTATTGTTTCATAACAATAGCGACAGATAGAGACGACCCTAGTGACGGTAAAAAT
>NODE_7050_length_395_cov_12.820253
GTAGAGATTCATACTATAGGGTAGCGGCGGGCTCTACAGGAACAAGAGCAGATCGAGCTG
ACAAAGAGATGGTGTGGACTGATTATCTGCTTTGCTTCTTTTCTTTAATAAAAAAAACTA
GAAAATATATTCTTTGAGATCGGACTTTCCCCGGTTCTAAAAGAGCGAAAAGCCAACTCA
TCAGAGCCCGTATGGATAGCTACTCCGACCTAAGATCAGTTCTTGCTGATCGTCTCACAG
AAGAATGGAGCTTTGGAGCAAGTGGCGTGAGCTATGTTTACCATGAGATAAAGGTCAGCC
CGCTAGCGGGGCAAAGCAAGGCTAAAAAGCGCTTATAGACTCTAATGATAGTATAGAATT
CGCTCTGTGATATCCCAATGGAAGAGGGTAGTTAAGAAATTCGGATCATAAAAAC
>NODE_7053_length_458_cov_20.253275
GGAAAGCGGCCACCTGTAAACCAAAGTGAGGAAGGCATCTGCAATAAGCTCGAAGACTTT
CGTACCGCTCCTTCCCAAATCAAATGCAACTGATTCAAGAAGAGCAAGAACAGCGGCTAG
CCGAACTTCTCTCGCATTAGATGATGCTGTGTAGGTTTTCCGCCGAATCTTTCCACCTTA
AGGGCTCCACTCTCCCTTCTTACTTTAGATCACTCTCTTCCTCTTTCAAGGCTATTCTAT
CAAGACCCTTTCCTGAACCAGAACGGGTTACGGGTGAGAGGAAAAGAGGATCCAAATGTC
CCATCAATTCCATCTCGATGAATGGAAGATCTTTTTCCCATTAGATGGCAGCGCTTCAAC
TAAGACTCCAGATCGTGATCGATTGACACTGAAATAAGGTTTCCTTTTTCAATTTACAGG
TCTCTCGAGGTCGTCCTTCGGCCGATTCGCAATGTAATGCCCAAAAAGAAAGATCAAG
>NODE_7060_length_806_cov_18.285360
GGTACCAATGAAGCTTTCACTCTAGTAGCTTAGACCATAGTGGAGCCTCCTACTCCTTCC
CTTAGAAGGGAAGTAAAAAGCCGGTGCTTTGGTTAACGGCTTCCGAAGTGACTAATCGTA
GCCAACTTATTCAAGATGTATGCTTTCTCTTATTATATCTAATATGTATGTGATTGCTTT
ATATAGGAGATGAAAGAAGTCCACGAAAAAGTAGAGATGAGAGAAGCGAGCCTTTATAGT
CAAGAGAGCAAAGGAGAGTCCGTTTTTTCGAGTGAGTGGCTTATGCTCCTTCGATTGACA
ATGGTTGGTCTGAGTTGCCATCCGATCCAAAGAAGGAAGCGAGCAGCCAGGATAGAAGAA
CCAAGGGATTCAAGCCAAGCGAGCAACCCGTGTGAATAGAACGAGCAAAGGAATAAGCAT
TCCCTTTACTTGGAAGACTCAATCTCAACGGATAAATAGAAATGCAAGATGCAATGATGC
GATTCTATTCTAATGATATAGCTAATGAGAAAGCATGAAGTGAAGCTTATGACCGTGGTG
CCAAAGAAGAAGGGAACTAAGACAAGATAAAAGCACAAGGAGCGGATTTAGCAATCTAGT
TGTCATCAAGACAGAATGCCTCTTTGCAGGATTTTCCTTTTCAAAGTCAGCTTTTGACAA
TGGTAAAAAATAGAAATTAGAAGTAGAAGGCTATTTGACCTCACTTTTCAACCAAGCGGA
GGCAAATCTCCTATTGTTCTTACAGAATAAGCTCTTCTTGTTCGCTTCGCATGAAGCAAA
GCAGTACTTGCTGCGAATACCTTCTTCCTCTGCATAGGGGAATGCC
>NODE_7094_length_458_cov_15.115721
CGAAGCTTACTGTGCGGATTCCAAGCTTTATGACCCGGCCTCGGGTGACAAAGAAGAAGA
AGTGATCTCGGCATCGCGAAAAGCCAAAAAAAGCCGTTGATTAGTGGGTTTTCCTTTGGG
CAGCTTGTTTGCTAGCTGTCACGGACTTAGCGATCTCAACGCGGTCCGTGCGGCACTTGT
GCTGGCCTGCTCGTATAGCTTTAATGCAGCTAACTCAGCTTTGCCGCTCACGGCATCAGC
TTATTATTTCTCTCTATTCCCAGGATGGATAGCGACAGAGAACTCGTTAGTCAGTAAAGC
CCACGGCAGGTGCTGCAGTTAGTAAAGCAAGTCATTTTAGCTCGGTTGATCAAAATAAAT
TCCAGAAACCAACATTTAATAGTTAATAGTAAAGGGAAACCTCTTTACTAGTTGGTAGAA
ACCCCTGCTCTCTTCTTAAGCTTGCCCCGTGCTGAAAAGCCATATCGCGCGAGTACGC
>NODE_7125_length_152_cov_8.572369
TATGATTTGTGTATATCAAAAGCCAAGGAATTTTCCAAAGGTAACACCAAGTGCACATTT
CAAAGGATTCATCTTTAATTGAAAACGACGAAGCCGCTCAAACACACTCTTCAAATCTTC
AAGGTGGTTTTGTCGTCTCTTTGACTTTACAACTAAGTCATCAACATAACAT
>NODE_7126_length_458_cov_18.382095
CGAGTGAGCACGCCGTCCCGTGATTTCCTCACTAGACAAAGAGTCGATCCTACGAGCTTC
TTGACTTGTCAAATCTAGCAAAGGTGGTTAGACTGAAGGACTTACGCCGCCGCCTCCCCT
TCTTTCTGAAGCAGTGTGCCTACTGAGCCGATCCCAACGAAAACAGGGCTGTTGCTGAAT
GAAAGATTCCCGGTGGCAAGTTTCGATGGTGATCCCGGAACGTAAGGAATTTGTTCCATT
TCTCGTGTTCGCTCCGAAGGGAAATATAGTTCCTATCTTTTCCAGCTATATGAAATGGAA
TTTGTTCCATTCCTATCCGCCCAAGGATCCGAAGGAGAAGAAGTAGTTCATTGTCAACCA
CTTCCTGGAACTAGATAGCCATAAATAGGCATGCAGGCAGGCTTAAGCTCTTGAAGAGCC
TCTTATGCCATGGCAGTTTACTCACGACGAAAGACAGATCTCATATAGATAGACGATA
>NODE_7182_length_193_cov_16.974092
AAAAATAAAAAAACAAAGGATCTTTGAAGCTCTCCAATCCAACAATCAGAACGATGGGAT
TCCCCAGTTCACTCCATTGAATTGAGCCAGATTTTACTATTGGAAAAAGGAAAAGGCACG
TACGCTCATCGAAATAAGGCGATAGATTCGCAGGAATGAACGAACGTTAAGACAATTCAA
CATCTTGTTAGAAGGTGCAGAAGGCCGCTAAGG
>NODE_7184_length_224_cov_4.294643
AAGGGAAATATCAATGCTGCACCAACAAATCAAGGAGGAAAGCAATTCCATCCCAACAAG
AGAAATCATGATCAAAACAACTTTAACCACGACAACTACAACAACAAACGAGGGAGAACC
AATGGGCCATACACTCGTCCTATTGGACCATCCAACTCCAACTTCAATAGAAATTCTGGA
CCACAGACCCAACCAAAGTTCCTGAGGTGCATCAATTGTGGAGATCAAAATCATACCAAG
GAGA
>NODE_7192_length_138_cov_3.101449
TAACAACAGAGAAGTGCAATGAGCACTTTTCTCTTGAAAGACTGGAGGTGCTTGGTGATG
CATTCCTCAAGTTTGCTGTTGGGAGGCATTTGTTTCTTTTACACGACACACTAGATAAAG
GACAGCTGACCAGAAAACGTTCCAAGATTGTCAATAAT
>NODE_7225_length_91_cov_4.890110
GTTGAGGAAATGGCTTTTCCCTGGGAAAAGGGTGGTTTATAAGTGTTTGGAGTGATTTTA
GGATGAGTTTTCTGGTGAGAGGTTTTCTGGGGTGAAGAACTGGTTGAATGC
>NODE_7250_length_105_cov_16.514286
AAGAACGTGGGAATCGAGCTGACAAGGCATGGCATGTAAATGGCGGGATGCTAAGCACGC
AGGTTGCTTTCTCTTCTATCGGGCGGAGGTCCGGAGTTCCCCATGGAACGACAGGCGCGA
AGTAC
>NODE_7266_length_511_cov_10.305284
TATTAAATTAATAAAAAGAAAGAAATTCGAAATTTAATGCAACCCTACCTAAATGAAAGA
ACACACTGAAAGATAGCAGTAATGAGGAAAGAATCAAACAATCTGCCGTAACAAAGCTAC
TGACATATACATTCCATAGACTTTTAAACAAAAGATCCGAGTCTTACAACATGTACGTAA
ACCCGCGGTACCCAACAAGGAGCCTGGACAGGAATCGTTCTTCCCTAAAAGAACTGAAAC
TCTGACGAATACCAAGACCGACCTTGTATCCTTTTTTATGGAAATTGGCACTCTTTTTTC
ATATTTTTCATAGTCCAGGCAGGATGAAGCGATTGATCGACGGGATTGAAAAGGAGCCAA
TTAATAGTATTAATAGTGTTCATCCGAAGGTAAATAAAATCCAATAAAATCTACTACTTT
GACCTGAACTGAAGTATCCGATCCTAGTTTCATTTTCTTTTTCACCTTTATGCAAAATGT
TTTTTGAATTTATTAATGAGCAATATAAATAAGCAATATATATAAAGAAAA
>NODE_7345_length_97_cov_8.505155
GTTTGCAATTCTTCACTCGGATGAGAAATAATCTAACTGTAAAGGAATATCCGGAGTTCG
AATTGAGGGGGAGTGAAAGTCAAGTCAAGCTTAGCTGCCATTCAACAATTACAGCTT
>NODE_7357_length_159_cov_10.779874
ATCTCGACAACTTGGGACCACAAGCCATAGTTGGAGCCATCCAACTTGATGCCAATCGGT
AGAGCTGCAGGTTCTGAGGTCACGGTTGGGGCTTGGGCTTTGGACAGAGCTTCGGCCATC
TTGGAGGTGAGTAATTCAGAGAGAATCCGGTCGGTGGTGGATTCCTCTGTCTGGGTTGG
>NODE_7367_length_341_cov_14.073314
TTCACGGCTAACTGAAGCCAATGCAGATAATTCCTTTTCCGAATGAAAGACGATAGGGAG
ACTCCTATGTGCGAATTCACATAAATGTGGTTGACCGGCAGCAGCCTTCACTAAAGAAAT
TCTAGCTGCTCAAGCACCACCGGACTGAGATCAATCTGCTCTAAGACTGTGTTTAAGCAA
GTTCTTGCAACTCATACCTACGCAGCTACAGACAGATCCAGACCTGTTCTATAAGAGCGA
AACCTAAGATCCCGCGTCGGATTGATCTGACTCCAGCGCCACCCCCACGAAATCTTTTTC
TTTGCTTCTTCTATGCCAAAATTCCAAGTTTCTTTCTTTCTCCAAGTCTTTTACTTTTCC
C
>NODE_7405_length_144_cov_9.652778
CCTTGCTTATTCTATGTGATTAGCGGGATATGTAGCTGACAAAGAATCTACTTCTCTTTC
TGAAAGTAAACTCTTCCATCACCATCCATAACATGCATTGTGGTCGCGATAGAATACCTT
CCTTCGTTCAATCCAACCAGTTTTCTATTTCTATTAATTTAATA
>NODE_7448_length_285_cov_19.607018
TTTTTTTTGGCTTATTCTTACTCTTCTTTAGTTCGCCAGTCTGGCTATTCTAGTAGGGTA
AGCTCGTCAACCCAGTTGCGCTTTTTACAATTAAGGAGAAGAAGCGGCACCTGTATTGAC
TGTCCTTCACTGATCCCACGGTTGAAGTTCAATAAACGATCATTTAGGACTTTTTTTCTT
TTCTATAAGGTGTGCTTCTGCTAGAAGAATGGCTGGACTCCCCATTTGAATGAAAGTCGG
CCAAGGCAAAAAATGGACTTCCATCGGATGTTGCCACGGAATCAGGTTCTGTTTTCGAAT
CACTT
>NODE_7494_length_527_cov_16.542694
TGTATCTATTCACATCCCGTACGCCGTATTAGCTTATTTTACCTACATTGTTAGAAGCTA
AATCTTAAGCGTCAGTCGAGCCAACTTGCTTTCTTTCCCCCGTGCCGACAGTTCCAGTTG
TCCCGATGCTGAACCCGAAAGAAGAGGAAAGATATGAATAAACATGGACAGGGCGTCAAA
GCAGCTATAGCCAAATCAGGGTAAAGAACTGTTTGGGAACCTTTTCCCGTGTAGGAGCCT
TTTTGAGCATAGGCATCATCCGCCAAAAAAAACTGGAACCACTCCGCCAAAAGAGCCAAT
GATGATGTTTTCTCGCGGCTATTTAACCAGTTCCGAGGTATATATTCTTATACCCTTTGA
GGCTCAATGAAACGATCTAGGCTTTGCCCCACAGAGAAGAGCTCTCCCTGTCAGGACAAC
GAAGCGCGGTATACACGCATTTGTCGTGTTTAATCACAAGCCGTAAGCTCCTCCCTCCTC
CCCCCATCACCCACAGCCCATTCCTTCCCCCAAACCCTTCTTGCATGGGGTAGTATCCTT
TTTTTTT
>NODE_7503_length_84_cov_36.238094
AAAAACTTGAAGCTCAGCGGCTGTATTAAACTGCCCAAGATATTTAGTGGAGTCCAGAAC
GGATAAAGTCAAGGCCAGGACGGTCACAGAGGAGTTGGTCTCGT
>NODE_7525_length_204_cov_16.009804
CTACTTGAAAAAGTATCCTTAAAGTGGGCCGATCTTCGATACGAAACCATTTACCATGGA
TGGTGGATTCCCTTTCTTTCTCGTCTATCTACGTCATTTTAATGCTTTCAGAGTTCAAGG
TGATGAAATGAAATAAGTTACGTTCTAAAAAGAAAGGTACTTCAGCCGCAGCTCACTTTT
CACCCTTCGCCCTCCTTTGCAGCAAGCTTTGTCAGCATCCTTTC
>NODE_7570_length_168_cov_3.660714
CTTCTTAAAATGTTTAGAACGAAAATGAGATGGACGAGATTTAGGAATAATATTCCTAAC
CTTATGTTTTTTAGGACTCTTCTTGCATGGAGGGAGACCAAATTGTTCACAGAAACTACC
TAAGTCACAGTGTCTCTGGTTTCTATCCTTGGCTAACTGTCTCATCATCTTGTCTTGACG
ACAGATTT
>NODE_7627_length_98_cov_2.234694
ACTATAGCGAATTTATTATGGCGAAACATAAGGAAAGAGGCCATCTACGCAAGATGTCTA
CATTGGAGTGAGGACGCTTTGCATCTTTTCTTCATTGTGATTTTGCATCCCAAGCATG
>NODE_7641_length_1461_cov_17.065708
AATAATTGAAATTCTATTTCATGATCGTTTTTGGAAACTTAGAAAGTAGCCGGCAGAGAC
GCTACGGGAATGAAATTAAATATCAGGCGGTACTTACTGTGCTCTAAAGCGCACTGAAAA
CGCTTTTGAACAAGCGGAATCGCAATACGGGGACTTCTTCCTATAGATACCGGAGAGATA
AGATCTCAAGGAAGCTTTGAACTACTTCCACGTAAAGAAAGATTAATACTAAAGTATTAC
CGATGGCTGGGAATGAGACTACTACTAGCGGGACCAAGCCGAAGCGCGTGAGTACGCCGT
CCGTCAGTAGATCCGTGTTGTTCTTTCTTGTTTTGACAAATGTTCGTGTTACCCGACTGA
GTTGAATAGCTAAGCCGGGATTGATACAAGGAAGCGCTGTATGAGCTCTTTTATCAGGTG
TTTAAGCGCTATTATCATTATCAGGTAAGCGCTATATCCTCTTTATACAGGCATGCTTAG
AGTATGCACCAGTCCTTATCTTCCCAAGGAAAGGCTTCATTCCCTACCAATGATGTCCGA
AGCATACATCTGGTCTCGGAGATTCTGTTCTGAAAGCAAGTCCACTTCGAATGTGATAGA
TAGTTCACCAGCTTCTGTTCCATTTCATTCTGCCCCATCATCTATGAACTGGCGCATTCA
CCGCTTAAAGTTCCGTCGACTCAAGGTTTGGAACCCTTTTGCTAATCACCCGAAGCTCCC
TATTCCCTTAGTTGTTGCTTGCTTTCCGGTGCGAGGCGAGTCAAAAGCTTGACCACCCTC
ATCTCGGCCAGTGGAGCTTGTGCTTGTGAGTTTGCTAAGCGATTCCTAGTGGAAGGCTGT
ACTAAGTCAGTCCCATTTCACTTCGCGTCTTAAGGTTTTCCTATGGGGGAGAAACCCTCA
TGTGGGTGAGTCTTGATTCGCTTAGACCCTCTTCTCTTGACAGCAGCCATTGGTGCTGTT
TCCGGGTATCTAATGACTTGAGCAATGACTGGTCCGTGTGTTGCTTCAACCCCCGGTGGA
TTACCTCTTTATGCTTAGTTTAGTGCTTATTCCCTTCGATCCTTTCATCTATTGAAGAGT
CAAGGTTTCCAATGAGCAGGAGTAAACCTTCTACCAATCTTTATTCAGTTGAGGTTGTGA
TCCCTACGTTCGAGGAAGCTTTAGCTGATGCTCTAGTCTCGGAGTTTCACTCTTTCTTTT
GCCTGATATTATATCTATTATATAAAGGGCCTTATGAAAGGTGGTGGTAAATCTTCGTAG
CTGAGCTAGGCAATTCCCAGAAGGCGACCGACCGAGACTCTTTTATGTTCGTAGTTGCAA
GAATTCGAACTCTTCCTAAAGTGTTCGGGAAATGCTTTCTTTCTTCTATTACATAACCCG
CAGCCAGGTTGCTTGCTTCCTTGTCCAGCACCATAGGTGGGCACCTGACCTGCAAAAGGT
ATTATTCTCCCTGCCAAGTTGACTACCCGCTAACGGATCCG
>NODE_7689_length_640_cov_19.893749
TGCTGTTCTATATCTTGATTCGGAAAGATCACTTGAAGAACGGATGCATCTAAAGCTCTC
GCTTTCAGAGCAAGGAAAAGGAACTCTGTCTGCTCTGCTGGTCTGAAATGAAAGCAAGTC
GTCCTATTGAGATTGATTCCAATAGCTAGGCAGCTGAGACTGGCCTTTGTCTTTCCCGGG
CTTCATTTAATAAGTCCTGCCCAGATCTCGATTATGGAACTTCTGTCCACTTCACAAGTC
CATCGGGCTGCCAAAGGCTAGCACAAGCGAGCGCTCCTAATTCCATTCCACCTAGGAGAT
TCAGCTTCAATCGGAGATTTCCGCTCTCTTGGTGGGAAGTCCATTTTCTCCCCATCAGAA
GGATTTTGACTTGACATTCGCTATCCGCATACTCGACCCCTGTATGTAGAGGCCTTTGTA
GACCAAATTGGTGCAGGATTGCATTTTCCTGCTTTGCTCCTCACTACAGCTGTATGTGCA
TACTCGAACCGCGCAAGGTATAGTTCGACTTAATTGAACATTGGGACCCTATTCTATGTA
GCGTTTATACTCAATGCTAGAATGACCTTGGATCCACGCCAACTTGGTTGTGGCATCCTC
ATATCATATCAGTATCAAGTTTAACAAGGCTAGCAGGAAATTCCATAGCAACTGGCATCC

>NODE_7703_length_1100_cov_16.663637
TCCCCTACGTAGGGCTCCAAAGGATCGTGCAGTAGATGTGTCGGGTCGAATGGCTTAATC
CTTAATAGCCAACCTAAGACTGCTTTAAAAGCTCCAATCCTGCAAAGAGAACAAGGATAG
AAGTTCCGCCCCTTTCTTACGAAAAAAGGAATCCACGCTCCTTGCAATGGCAAGATCCGA
TATGTCACCACTTAAGTCAATAGCACCATAGTCGAGAACAGAGAAAGCCTCGTCTACCCC
TTCTCTCCTAAAAGTATTTCATTCCAGAAAACTAGTTTCAGGGCACGGGGCAACTACTTA
GACTTCTATTGGGTGGTCTAGGAGGACAGGCACTTTCACTATATGATGGGCTTAGCTTAA
TACTTAAACTGGATCAGTGTTAACTTACATAGAGGGAAAGAAATGGATCTATATTTTGAA
GGACACTAAAGCCTGAAAGGGAGCTACATCGGCTTACCATTGTCCGAAAGATACTCCCAC
AATTGGGACATACACGGATACTGGTACAAATGCTGGTACTTTTTATGCTGGAGAAAACCC
AAGAAACCTATCGCTTATGTTGCCCAAATACCAAGGAGATAGTTAGAGCTTCTCGTTAGC
CCTACTTCTCTATAGGGAAGAAGGATATCTATTACCAGAAGAGCTTAACATCCACATTCT
CTATCCCCCCGCCTACGCTTAGGAGCACTTCTAAAAAGACTGATATTGGGCGAGGGGAGG
GACTTCTACAACTAAGGATACTTATGCGGATACGAGTGAGAATGCTACATAGGGGAATCC
ATCCTATCCTACTAAAAAGTCAAGGGTAAAGGGACTCGCCACTGGCTTACGCTATCACAA
CAAGTAAAGCTCTAACATGCTTACATAAAGCCCTAGGAAGGGAAGCGGGAAAGACTGGAA
AGAAAGAGTAGGCTAAGCTCTCAACCTAACCCGAGTTATTTCACCCCTTGGATTAGGCAC
TTTCACTATATGGGGGTTTCTACCGATACTATATATATTACCCTCTTTGCTTTGAAGGAG
GCTCCTACTAGCTGCACTGTAAAGGGGACTGCTTCTGCTTTCAAGGCTCAAAATTGGAGT
GACTACGCTTGACCTTTTTGCTTATCAGGAAAAGAAAAAA
>NODE_7706_length_176_cov_15.198864
AAATACGAGTTGACAACAAATCAGCTATTGAGTTGGCGAAGAACCCAGTTCATCATGAAA
GGAGTAAGCATATAGACATTCGCTTTCATTTTCTTAGGGAACATGTAAATAATGGAGAAG
TGAAAATGAGTCATGTTGCAAGTCATGACCAAGTGGCAGATATTTTGACAATGCTTCTAT
TTGAAAACTTCAAGAA
>NODE_7707_length_435_cov_14.229885
CCTTTCTCCTCCTTCTTTAGGATTCCTATGTTGAGTTGAGTCTAGTGATAGGTAAACCTT
GAGGGAAGGAATCCGGGATCGGTTTCATTCTCTTTGCTGACCTTAGGGACCTAAAGCATC
TAGTAATTTCTCTTGATTAGCCCTCTCTCCAGCTCTAAGAAATGGAAGGGCTAAAGTGGC
ACCCTACATGAAAGGGACTTCTTGCCTTGGTCTGTGCCCTATCTATTAGCACAGCACCCT
AGTCTGGGGCATATGTGTAAATGAATCACCTTCCCCCAGATTCACAACAAAAAGGAGTAT
AAAAGGCTCTTAGCTCAACGAATTTGAAGCGAACGCATACCATAAGGGTACCCTACATTG
ATTGGCCGAAAGTGCCATATAACGCCCTTACTCAACTAGTTATAGAGCGGTAAAAGCCCC
GGCAAAGAAAGAAAAAAAGATAAAGTGCCGCTGAC
>NODE_7723_length_223_cov_16.049328
AAACATAAAAAAAGGCACAAGGATTGGTCTCGAAAAGGCAACTACCGGCATGGGGCACTG
AAAAAAAGGTTTCCTTGTATCGGGCTTGAAACTTTCCTATTGGGGTTCAGTTTTTAATCG
GAGCGTTAGTGATAAGGTTTATAAGAATAGTTAGAAGAGCGTCGGTTTAGTTATAGTTTT
CTTTCGATGGCGATTCCTCTCCTTTCAGTCGAGTGACTTCATACCTCTCGAGATTTTTTT
TCT
>NODE_7781_length_96_cov_4.250000
TTAAGATTAACCTATTAAACATTGAACCATAGTCAACTTTCTGGATTAGCTCAATTTTAA
GTCATTGTTAATAATTTCTGTTCAGACCATGACAGAATATTTATATTTAATGCTCT
>NODE_7797_length_86_cov_4.302326
ATTTGGTGACAAAACCGACAGTAAGTTCAGGCCACAAACCAATAGCAACCCATTATATCA
CAACTACTGCTACTTCCTTTTGGTGGTTCACTTTTGTAGCACATGC
>NODE_7816_length_122_cov_3.188524
CACATCCCCTGCATGGACTGATGTGCATACAAATGTTGTTAGACAAATTAAGATCAAAGT
TGTCAATCTGCCTTGCTTATCATTACCTGATCTGAATGCCTTTAAAATTGTTGAGACTGA
TGCATCTGATATAGGTTATGGT
>NODE_7817_length_87_cov_5.551724
TCATCTTGCTTTATCTCTCTTTTTCTTGAAGAAAAATATGAAATTAACTCATTAAGAGTC
ATTTTCTCCTTTAATCAATTATAATTTATAATTGTCCATAAGTTGAC
>NODE_7838_length_352_cov_6.244318
TTATGGAATAAGACCTCTTAGGAATCAATTTGAACCTAAGCTTCCAGATGAACAACCATA
CACTATTACTGAACATACAAGACCTCCATTATGTGAGTCAACTTGTGGAACAAGCCTTAA
AAATATGCATGGGGTGCCTATTTCAGAACCCATGGCTGCTCCAAGCTCTCATAAACCGGC
CCTGGGAACCTTTCCAGCATCTGGCACCTATACTCAATCACTCTTGGGACCCGAATAGAA
CACTGCCAATAGAACTCTAGCTTTTTTCCCTTCAGAATCCCACCAATATGCAGACACTTC
AACCCTCACATTGTACTTTTCAGACACAACCGATACACTAAACAACAAGCTATCTGTCAC
GACCCAGACCCT
>NODE_7839_length_87_cov_2.172414
GAATGGCATTACAACTACTGGCTATGTTTTGAGGAATGCATCTGACGTGATAGTTGGGGC
TTGGGTGAACCACTTCCAGTCGGAGAACCCCTTTTGTGCAGAAATAG
>NODE_7932_length_662_cov_18.361027
AATGAAATGGTTATTCAGATATTGGTCTTTTCCGCTTGAGATTGCTCTTACGGGGGCATC
CGAAGCTACGGAAAATTGAATGAATACAAGGGCGGCGATCTTGATCTTTTATTCGATAGA
AGGATACAATCACATCCATCGTTGGAGAGGTCCGTAGATCACTCCTAAAAGCAAGCTTGA
AAGGGTGAAGCGTGCAAGGTTGAAGCACAGTTGCTTTCTTGGGAATCAGTCTGCCTTTGT
TTTTACACGTCAACATCCCGGGAGTGAGCACTCCACTGAAGTATGTGGAAGTGGTGGGAT
ATCGCGAATCGAGATGTAGATGAAGTCGTCATTGAGTCATGTAGAATCCGAGACTTTAGC
GACACGAGATCATGGAAAGGGATGAAGTAGGCGTGGAGTTCGAGATGGCCATAATGGATG
TGCTTTTCGGCTCATTATGCGACAAAGTCATATGTCGCTGACTACTCTTTCTAGTGATAG
TGACCTCGGAAATGGGACACTTATTGGACATATACAAGGCCCAGCAGCAGCTTCTCGAAA
CTACCGGAGCTACCTTATCAGACGAGGGAAGCTACCCACCTGCAAGAGCTAGGAGCACAC
TGACGGTAGCCCTTCCCTCTTATTGACTTCAACAAATGGGATCCATAGGACAAGGAAGGA
AGGTTTGGAACCCAACGAGCAA
>NODE_7944_length_253_cov_6.569170
ATTAAATACATTTGCATCATGGGACTTTTCTAAATTCATGATATATAAACCATCACACAA
ATCAGCATTTGCATAAAACATATCATCTTTAAAAATGGAACAATTATTATTCTGAATAAT
AAAAGAGAATCCATCTTTATCTAAACATGAAACTGAAATAATGTTTCTGTTCATAGCAGG
AACAAAATAACAATTATTCAAATTTAGAACAAGTCCACTAGGCAAAGAAAGTTCATAACT
TCCTACGGCTAATGCAGCAACCTTTGCTCCATT
>NODE_7955_length_80_cov_156.050003
ATGCCGAGGCGAGTCCCGAGTGCGCAGCGACCAATTGGGGCATTCATTCATAGGGTCGTC
GGACGGCCGCTGTGCGCAATCGGGACGGAGTGAGGGGACG
>NODE_7970_length_479_cov_17.392485
CTATAGAATATAGAAATGGGTAAAGTTTCATTTTTGGTTCTACCTAAGGGAATCAACCAA
TTCATCCCTTTGATCGACGATCCCGGGAACCTTGCCCAGCAATAATCAATGTTCTTTCTT
AGCTTAGGGGGAGGCACAAAAGGAAGAGGGCCTGACGTTCAAGGTCCCACGAACACTTTA
CAATCCTTATACTTACAAGAAAGAGTTTAGTAATGCCTGAAAACACATGGTTCGGTTAAA
TCAAAAGAAAGAAGGGGCTGGTCGAGCGAGGCAGTGCGCCCCCAGCTGTGGTGAATTCCC
AAAAAGAATGAATCTGATCATACTGTCTTGCTCCTCGCATACCACCGTACTAAAAGTGTA
CCGATTTCCGCCTAACACTTAATCCTACCATATAGGCCTCACTATAACGTCTATAGCTCT
TCAAGCGCTATTCTTACCTAGCTGCCTTTGCCAATGCATTATACTCAATCACAGCAGGAC
TCTAACTAAATACTTAATA
>NODE_7978_length_84_cov_3.059524
TTGAACTTGTAATTTTTAGTAAAAGTCTTGATTCTGCTTACATTCTATTTGGTCTCTCTC
ATATAATTTGGCAGCACTTCATATGGCTTCAGCTAACGGGCATA
>NODE_7980_length_160_cov_12.175000
AACTACGACCACATGAGGGTCCTAGGTTGTTTGGCATACTATCGAAGCATTGAAACAAAT
GGAGACAAATTTGAGATAAGAGGGAGACCGGGTGTATTCATGGGGTATCCTAATGGAACA
AAAGGATACAAAATTTATGACCCAAAAAGTGGGAAAATTATTACTTCAAGAGATGTTCGA

>NODE_7996_length_107_cov_4.242990
CTAGATTTCGGTGACAACAAACCTTGGTATATATTTGGGAACTCCCTTGATGCATGGAAG
GATGGGTAAGAAACATCTTGGTCATCTTGTAGAACGGGCAGAAAAAAGGTTGGCGGGTTG
GAAAATA
>NODE_7997_length_632_cov_16.667721
TTCTCGCCGTTTCCGCTTTCGTATAGGGAAGTGGTCGCTTACGCCAACTGCTATGCTTTC
TTGAAGTAACTGGCCCCGTGCCTTTGCTTTTCGAGGTAAAGCACCCTTGACCTGAAGAGA
TAGACTTTTCTAAGAGAAGAGCGGCGTAGTGGCCAAAAAGAAAAGACCATAAGGTTTTGG
GGAGATAGAGTATCTAGGGACAACTCCAAGCTTGATAGCAGCCATAGCTTTAGGTTCAAC
GGATCGAATGATAGGTCGAAAGAGGTATCATACATTTAGTAGGAAAGATAGCTTCATTCG
CATTCTATCTCAGTTGCTAATGGTGGGTAGCCATTCTTCTATCATCGGTTGAGGGAATCA
GCAATGACTAGTTCTGGGGAGGTGATGGGTGAAGATCTAAGTGGACTACTAGAGAAGTTC
TTTTCCGATCTCGACGCCTAGCCTACCAGATCCATGGACTTAGCCGATCCGAGCCATCAA
TCCTACATGAAAGGATCTTCATCTATCCAAATAGCCCAGAAAATGACAGCCATCCAAAGG
CTTAAGCCCATATTGCCCCGGCCTTCCATCAAATATTTGGCTTTTTCCAGGATACTCGGG
TGAAAATACCCATGGATTTTCTCTTTGCTTACTAGCTTGATATAATTCAGAA
>NODE_8020_length_259_cov_19.127413
GAGTTCTTCTCATCTTACACTAGCGGTGACTTTGGCTATGTCAAGATGGGAAAGGGTGAC
GAATCATCTAAGATTATTGGGATGGGCACTGTTTGTTTAAAGACTAATACTGGTTGCAGG
TTGATCCTCAGAGATGTCAGACATGTTCCAGAGTTTCAGTTCAACCTCATTTCAGCTGGA
GGACTTGATGGAGAGGGTTATGTTAGCCGCCTTGGTGAAGGAAAGTGGAAGCTCACCAAA
GGTTCTTTGATCGTGGCCCGAGGTAAGAAGGAGAACATG
>NODE_8059_length_378_cov_18.280424
ACAGCTTGCATTCGATGCTTCTGATTCAATAATTCCTTCTAACAGGGAATTCACTGAACT
AGTCTCCCTTGAGTCTCCCCGTCGGGAATGGAGGCTTCTAAACCTTGCCTTTTCCATAAC
CTAAGTCGCACTACTGGGAATCTCCCTTGATACTCTGCCAGGCGTTGACCAGCTTGTGGC
CCGGTGGTGAACCGGATCGAAGAATGTATGTATGAGAGGAATTTCTCTTCAAAATAGAAA
GAGCACAGCACCCTAACTTCAACAGAACTCTTGGGGTAGGCTAGCTACTAGTTAGTAGTC
GTCCTAAAAGAGAGATCTTTGTTTTGCTTTACTTTAGCAAGAGGCCTATTGTTCGCAGAC
ACCTACTTCTATTAGCTGACATAAAAGACAAAGATTCT
>NODE_8066_length_190_cov_18.873684
GAAGGTATGGGTTTACTTCCTAAGGCAAAAGTCAGAAGTGTTTGAAGTGTTCAAAAGATG
GAAAGCCATGGTGGAAAATGAAACCAACTTGAAGATCAAAAGGTTGAGAACGGACAATGG
TGGTGAATATGTGGACACCATGTTCAAGAAGTTCTGCTGTGAGCACGGAATCAAGATGGA
GAGAACCGTGCCGGGAACGCCTCAACACAA
>NODE_8075_length_757_cov_17.614267
AGCTACTTCCTTCCTCGCAACAGCTAGTTGGTACCTGCGCTTCGGATGGCAGACCCTTGG
CATACTCGCCCCGGTCATCTTCCATCTAGGGCTGCAATTCCCCTGTCTGATTCTAAAAGA
TGCCCCAAGATAGAAGAAGCATGAATATAAGGACAAGCAAGTTTAGTGATCCTGGGGAAT
GAGCCTAATTCCAATTTGCTTGAAAGAGGAAGAGAGAAGAATAGTGAAGATACCGACGGA
GATTACCGGTCTTAGTTAGAATCTGTTGTAAATACATGTGAGGGAGATTGCACATTAGTC
TTAGTAGCATGGAACTTCTTCTTTGTACGAGTCTTTAAAGGGCTTTGCGACTGCTACATA
ATAGGCTGCTCCCGAATGTCCCACTACGCCCCTGCTCTTGTTCTCGACTCCGGTGCTATT
GACTCAAGTTTCTATGGAACGGAACCTCTTACTTACTATCCTCAATCCACCTATTGGTTG
ATCAGATGATGGCTAGATATCTTCTTAAGCGAGAGATCATTAACTCCTTAGGATAAGAAG
AGAGAAGCACGAAAAACCCTAGCTTTCTGCCACTTTTGATTGGAAGCTAAGTATGTTATG
CGGATCTCTCCCTTACTAATGGTAATGGTTTCAATACTCTTACTGTCCCATGAGAAAGGA
TAAGTCCTTTAGGATTGATAAAGGTTCATCTTAGGAATTGCACTATAGGTCATTCATGCC
ATCTTCACCTTCACTTGCCATGGTCGTCAATGCTCACCTTGCCATATCCCACGCTCG
>NODE_8077_length_268_cov_16.652985
GTATACTTTCTAAAGTATAAAGTAATAAAGTATGGAATGCTCTCTTCCTTGGTCCCCCTA
TCTCTCCCTGTAAACTTATCTAAAACGCTTTTCTTTCGGTCCATCTCACCTGCCTGCGCC
TTTCCTCTCCTTTACCGGTAAGGTTCTAAGGTTAGGTCAGCTTTTAAAGCTCACTTGGAG
CTATGGTTTCATAGAAAAAATAAAGCCCTAAGAAAGAGGTCTATTCCCACGAGTCCTTTC
CCAGTCTTTGTAAGCAGTCACGTCAATATCATCAAGAGAAAGCATGCT
>NODE_8087_length_365_cov_16.742466
GCTGCGCCTCGTCTGGCGCCGTAAGAGGGATTATGGGAGGCCCTTTGAAATGAGAAGCAA
AATAAATAGGGTTTCTTCGATTCCTCGGGAATGACGATTTAGGCCGACCCGCCCAGGCGA
AAAAGAACCATGAAGAGAATGATCAGGGGGAATTTAATTGCTTCCTAACTTCCTTCAGCC
ATATGTACTGAGTTTGGCAAGCTTGGGAGACATGGTACATACCCTGCTTCAATCAAGTAG
GAACCCCATTAGCTACGAAACAACAAGAAAGAACTCATTATCTTCTTATAATTAGAACAT
TCTTGAGGTCTCGTGCAATAAAGGATCACTCCTAAGGTTACTAAGGAAGTTAATAGCTGC
AGGATAGGTACGGCCTTTATCCTAT
>NODE_8089_length_84_cov_15.154762
GGCCTTTATCCTATTCCCTTGAAGGGGAATAGTCAGGCCGGGTAAAGAAAGGAAAAAGGA
AACAGTCGAATACTCCTTTAGGCAATCCCAGCACACTCCCTTTC
>NODE_8124_length_125_cov_27.000000
TGTGTTGTCCATCCACATTAACGATCTCATTTAATGGTAAAGGTAATAAATCCAATGGTG
TTAGTGGATTAAAACCATACACAATTTCAAATGGGGAGTAACCAGTAGAAGAATGAATGC
TTCTATTATATGCAAACTCGATCAA
>NODE_8134_length_127_cov_7.062992
GGCTGTTCCAAAGGGCCAAGGCTGTCGGGTGTTGCGCTAGGTTGCGCTGCAATTTGGGAT
CGATGTTGTGAATGAGCCATGAGAATACTACCATGTCCCATTCTTCCCATTCTGGAAAGC
CTGGGTCAGCAGTAGGTGGTGGTGGTG
>NODE_8147_length_964_cov_17.811203
CAGTAGTCATTTCTAATGAAAGTTTACAGTATATAACATAGAAAGTGTTGTGTCAGTAGA
GAGAAGAGAGGGAGTATAGGCCATCAATAAGTGGCCAAGGCCCAAGCACTACAGAGGAAT
GAGTAAGGAAAGAACGTTGGAGTTTTGGTTGTGCCACCTGAACATGTAGAATTCTCCTTC
CATAGAAATTCCTCTAAGGTCAAAAGGGGTAATACTCAATAAGGATCCGCGGATCCCGCT
CTGTGGGACTGAGATTTCGTCCTTGATCTTTTTCTTACTGGGCGGACTGATAATACAGAT
GACAGGGTCCGCAGTTACTGCCTAGCCGACCTGGGATTCTCAAACCTCCACCCTACCCTC
CACGCCAGGAGCTGCCAAATCCTTTGCCCAAACATTAGGATCGCATCTCATTCCTTACTC
CTTTCCCTCTATTCAGCATTCGTTCCCTGTCCCATTCAAGGATCCTTAGGAGATTCGGAT
CCCTTCATCCCCATATCAGAAAAGCCTTGGCTTAGCCATAACGAGATCAATCACTCAGTC
TTCGCTAAAGATCTAAGCGAAACGAAATCAAAAGCGAGAGGAAAGATCTAGGGCTGTTGT
GCCCGGACCAAAAGTAAACCTGAGACCTCTGGAGAGTCTCCTTTTAGGTCAATAGGAATC
TTATCAAACCAACAGACAATCTTGGTACTTAAGATTCAATATTTGACTCAGCGACCCCTT
CTTTTAGCAGTTGGGAATCTCGGTTAGTGAGCCTGCCTCCTTTCATTCTTTAGTTCTTCC
AGCAGAGACTAGCCAATAGGCCTATTCCCACCCATGGAAAAAGCCCTTTCCGTACTAACA
GGCAAAAGAAAGCAGAGACTCTCAAGACCCTTGACTTTAGCCCCACTGCAAAGTTTCCTA
TTGCCATTTCCAGGCCTTTTCAGGCCAGTTAACGACAGCTTTTCGGGGGCTACCGGTTCA
TTTTCTTTTAAGCTTAAGAGAATG
>NODE_8174_length_355_cov_13.025352
TCTCTTTCTTCTTTTTTGATTTAAAGAGCGGTATCGTACTGTCTTTCTGCTTAAAGAATG
CTTCTTGCTAACATCCGATCTGCGACTAGTCGCATATCAGCTGTAGTAAACTCAGGCAAG
CAAGCAAAGAAGGAGTGGGAGTCAAGGCAGTCTGTGCTTTCTAAGGCCTCTATGCCTTCT
TTTTTCTTATTAGTAAACCCCTTATGACCTTTAGTTATAGATATAGATAGGAGCCCCTCT
ATGGTAGAAATTCCTTCCCAACGCTATCTGTCGAAAGGTCTCTATCTTATAGCCCGAATG
AATTATGATTATGTAGAATCTATGCCAAAGCGATTTCTCCGCTGGCAAATCCAAGAACTT
GACTTCGATCTCTCT
>NODE_8202_length_561_cov_15.393939
TTCTCTTTCTTTTTTGAATCATTGCTAAGACAAGATCAAATATTAATATGTTATCTATAT
CTAGACAATGAATTTCTACTTTTTTTATGATTATGGCGTTTTAGTTAGTTATTCGCTGGC
AGGACGTTTCCGCCCGCAGATTAGGAAAAATTAGGAGCCGAACTGCGTTAGCGACTACTC
TTTTTCGGAAGATAGGAATAGGCATCTCTCGATGTGCCAGTTCGAGTCTGGCGAGTCGCT
CTTACTTCATACTGAAAAGTATAACTCAATACATCCGCAAGGACATCATTCCAGTCGGAT
AGCCTTTCATATAACAAGAAATTTAGTTTTAAGTAAAAGAACTTCTTACTCGTTGAATGA
TACCTACAAAGTGAAAGAAAAGAAGTGGAACAGTAACAGTATTTTCATCTCGACAAAGAC
CTACGGAAGATAGGTTGAGGAGGCATAAGTCAATGATGATGGCATCGAATGCCTCTTTGA
AAGGAAAGAAAATGTCGCAATTATTGAATCAATAGTTAACCCAAAAAAAGGTCTAAGCTC
TTGATAAGGTATTACCGCTGCTAGAAAGCTAACTGAATGCG
>NODE_8232_length_406_cov_14.635468
GCGGGCAAAGTTAGAACCTATTCCTTTGGGTGCTCTATCTAGAACTACTATTCCTTCTTC
TCTATGACTCGCTCCAGGCACTTTAGTATTCGCTCCATGAGATGGAAGGGTGGCGTGATT
TTGCTTTATATATGACATTTCCAATTCCTAGCGATGGCAAGCCATCTATCGCATATTCTA
TAGATCGGGAAAATCGTAGTAAAGGAAACAAGCATCGTACGTGGGTGCTTTCTTCGGGGC
GGGAAGGCCTCTTAGGCCGTCTTTCTTTTCTTTCTTGAGATAGCCTGACCCTTATAAGAC
AAGCAAACAAGCAAGGAAAGTTCAATAGATATTAGAGACTGATTCAAGAGTCATTTCCCT
AATCGAGATTCGGTCAGTCTTCAGTTCGTGGGGGTCCGGTGGTCAAGTAAAATCTAAGGA
CTAAAT
>NODE_8233_length_99_cov_57.010101
TTTGTACTTGAGTTGTTTCTCCACTTTCATTGCCATGTTTACCATTTCTTCCAACTCCAC
ATAATGGTGTAATTCGATAACATTTGCAATATCCTTGTTCAAACCAGCCAAGAAACGTG
>NODE_8238_length_109_cov_5.926606
CATGATACTGCAAATAAAAGAAAGGCTGACGAAGATTTTATTGACAGAGGCAAGAGAAGG
TTTGAATCAAAACCACTTTTTCAAAAGCTTAACCATCAGAACTATGTGGGCAAGAGACCT
TTTGGACAT
>NODE_8250_length_81_cov_3.962963
CCGAAATCTATAGTTTCTGCTTATATCACCTGTTCGTCTAACCAGAAAGGACCCAAACTG
ATTTGGGTACCTAAATCTATTCATCTGTGATATAGGATGGT
>NODE_8276_length_125_cov_3.264000
CACCATCTGAAATCACACAGCTAACTGGTGGAACATCACCATCCATATTTAGCTTAACAA
GAAGTTGTTTAAAAGGAACCAAACAATTTCTTCTTGTGGAATCACATAGTTTAGGTGCAT
CTTGGGTGGCATCTTGTTCTTGAAT
>NODE_8297_length_477_cov_13.633123
CCGCTGAGCTTCAAGTTTTTCATTTCCCTTACAGAAGGTCTAAAGCGCAAGACGAGCGAA
GGGGAACCTTAGATCTTGTGAGTTATTGTGTTAGAAGCCTTATCAGCATAAAGAATAAAG
AAAGTATGAGATTTGAGAACAAGAATTCCCTGAAAGTGTTCTAGCCTATCTTCAACTTAC
GTATAATGGAAATAAACGAATAAGCTCAAGGATTTCCTTACACTAGACTAGAGATGATTC
ATGCCCCATCTAGCATGATATTCTTATTCACGAGAACGAGCCCCTCTTCTTGCAATATAC
GATTCGTTCACATCGGATGCTTAGCGGGATAAAGGCTCTTTGAGGGAAGAATGCGCTCTT
AGTAGTAATCCCTATCCTATGCAGAAGACGATCCGCGGCATTCAACTGAATGAAGATGGC
ATGAAGACGATTGCTGCTCTCCTTGCTTAGCTTGTGGGAAACTCGCTCTTATAATAGAAT
CCTTTCTCTTATATACG
>NODE_8322_length_151_cov_6.609272
CATGGGTGCTTGGAATGTTGAGTCCCAAGCTAGCATCAGCTATAGCACTTACCCATGAAG
GCCTAGGGGATGTGTTTTGGCCCCCGCAAACAATCAGGTCCGATCAACCTGTCGGTTTGT
TGGTATCAGCTCAAAGACCAACATTCGGTGTATGACATTTGACCAATGTCT
>NODE_8336_length_513_cov_12.226121
CTAGCATCATGATAACATCTTTTCGACTTTGTACAGACCATTGATAGTAAGCATTTTGAC
TACTATCAAAGTAGAGACTTCCTCCAAATATTACCTTATAAGACTCTACATCTTGTAGAA
GTTTATTAGTTACTCGAATACTTAGTTGAGGTAGTCCATGCTTCATAGCTATACTAATAG
TACCATCAGCATCAAAGAATCCTGCAAACCAATTTGATTGAGCATCAAGTGGAATAGGTA
GAATTACGGGGATTTCCAGTACTTGACAGACACGATGTAGTTGAAGTAGTCGTGTTGAAT
GTCGAATATGACCATTTATACAATGAATTAGTTTAATCATACCAAGGTGATTATGTAGTC
GATAACGATAAGCTTTAGCACCTGCTCGCATTTTAATACTTCCACCAAGCATATGTTGGA
TATATCGTAGTAGTGGTAGATCTTCAAGTCCCATAGTAATTTCAAGAGAAGTGTATCCTT
TTTTACTAACTTTCATACTTCCATCACCATCGAGAATTCCAGCTAGCCACTCA
>NODE_8371_length_171_cov_2.883041
ATATATACACATCATACAACCTATTCTGTATATATTTATAACCCTAATCGGAGAATAGTT
GTCGAAATTCTTATATATCTTTGTTGTTGTTTCTGTAATCATGTCATCCGTGACAACTGG
TGGTGTTGCTGAAATCTACGTTATGAAAAAGCTGTACAAAGAGAGGCTGAGAAATATGGA
AGCTGATCAGA
>NODE_8378_length_144_cov_10.277778
ATTGACAACCCACTTTCATGCTTCTAGCAATGTTCCACAGCTTGTCTTTCAGAATTTTTC
CTCGGTGTAGCTTCTTGAAATTACAATACAAATGCTGAACACAGTATCTATGGTCAGCAT
TTGGTAAAATCTCAGCCAAAGCAGCATCCAATCCCTACAAAAAA
>NODE_8383_length_109_cov_12.816514
GATGCAAGAGGAACTTATTAAGGTGTTTATTTTACTATCTCTCTGATCCATTGTTAAGAA
GATTGTTAGCTGGAAAATCTATTAGCTGAGATTCTACTTAAGCTGATATAATTTTCTATA
GGAGGAGGA
>NODE_8492_length_180_cov_3.455555
TCCTATAACACCGGTTCCTATTTAACACCGGTGTGAAAAGTACTTTCCACACCGGTTTCC
CTAGAAACCGGTGTTATAAGTCTGACTAAATGCAGGAACAGCTTCTCTATTATAAATATT
AGGGAGTTTTTAACACCGGTTGCGATTTAAACCGGTGTTAAATAGGGTTTATGACACCGG
TTCAAGTACACTTTTTACAT
>NODE_8528_length_153_cov_12.235294
AAAAATAGCGTAGAAAATCTCTCTATAAATGTATACAATACCTCTGTAACTTTATGGATG
AATAAGAAATATATTGAAACAAGCTGACATGGTATCAGAGCAGGTTACGATCTGGTCCCT
TGTTCACGCCCAGTCCTAGGGTTTAGCCTCTTATCTCCCTATGGCAGCCACCG
>NODE_8548_length_335_cov_13.994030
TTCTTTTTGCTCCAGTGAGCTATTTTCTCTTTCTAAGCCGTCGAAGTCTTCCCGTAGCCC
CTATGCTCATATCCCCTAGCCCCAAAGTCCACATAATGATCGGAAAAGGCATGATAAGGC
AATCTAGAGCACGAAAGACTTAAATCCTCTGGACATTGGTAGAAGTTGAAATACTAAGGT
GTGAAACTTCTTATATTATATAATAACTGGTCTTTCACAGCTTACTATATAGAGTAAGGG
AGTACTATGCATTATTCCCGGGCTTAGTGATATCTCCTAATTCAGTCTATGAAAGCGCCT
AAGCCTAACATAGTCTAGGGCTAGCGCTAAACTAGCCGGCCTGAAACGGAATCCC
>NODE_8562_length_1877_cov_17.962173
GCATACTCGCTTCCTTTGCTTCAACGTATAATCACCATGTCTGATTCGATTCATGAAAAG
AGAGTGAGATCCGAGAGTGAAAGCAGTCACTTCCGGAGTTAGCTCTGCCAGGCGAAGGCC
TTTAAAGAATAACGACTAGGCTCAAGGCGCATCGCTTTGTTTACTTTCAAAGTTAGCAGG
CGATTTGATTATCGTATCAAAGAGTTACGGAATTTCTAGAGACTAGCTAGCCTTCCTTGG
CTTGGGTGGATTGCTTTGAATAGAGATGCTTTCTCTGGTTCACTGAGGTAGTTAGACTAG
CTGGAACGTAGCGAAGGTTCAGTTGCTCTTCCAGGGAAGAAGGACGCAAAAAGCCAAATG
TTACAGGGGCTTGGGATGCCTCACCGTTCAGGAACAGGATGAGGCGGTAGCACTTGGCGT
GAGTGCGCAATAAACCTACCCATTGGATAAGAAAAGTGGAGTGTACGCTTTCGGTTAAGT
GAAGGGATAGACCGAAGCAGCTCACTAACGAAATTTAAGATCAGGGAATCTTACCCGGAT
GGATGTCATTGCCGCGAAGTGAGCTTTTATGGGACTTTCACAAAGCGGACTACTATCAGT
AGTATATGCCTTCCCAGGGAAAAGCGGTATAACATCCTGATCTCAAAGGAGAGCCTTGCT
TTTTCTGTGCTGAGTCTATAAGCTTTGAGGGGGTGCTCCTAAGGAGGGAAGTAGCCCCTA
CTTCTGCCTTTTAAACTGAGAAACTAGCTCCAGTCCCCCTTTCAGTTCAAGCCAGGCAGA
ATCAAATCTAGCTGCTTTGGAGGATTCCTGTAATATGCCTCTATAATCACCTTACAATAT
AGTCAATGTAAATAGACTTTTTGATTCCCTAATCTTTCTCCTGGTAGATTCGTATCAGTA
GTGCCAGGCTAGGAGTGCTTATTATCCCCTGTATCCGTATAAGGAGAAGTCCCTGGCTCT
ATCGAACCGGGTTTTTCTGCTTTCTGCCTTCGATCCCGTGGAAGTTCCCAGCTATGCAAT
TGAAGAAAAAAGTGGAGCATATCCAAAGTCCTAAGCCGATGTAGTTGCATTGGTAAAATC
TAATTCTCTTGCTTTCCATGTCGTATCAGGCGAGGCAAAAGGGGCCAAACGAGGGCTCCC
TAGCAGGATTCTATACAAGGGAGGGCTAACGATACTAGGAAAGCCGGCAGAGTCAAGGGC
TAGTATTCAAAGGTTATCTGACTCTTATTCTTATAGTTCCTTTTGAGTTGCCCTTGTTTG
TTGTGTTGTCGGTCTAGACAAGGCGGTCCCTTGCAGCCCTTGGGAATGACCTTGGGGCTA
GTGGAATACCCGCAGTTCCAGCAATAAAGGGATAGAGCTTTGGATAGCTAGAGGCAAAAG
CAATATCTTCCAGAAAGCGCAGTTCTTTTTTCATAGCGGATTACCCTGTATTCGGATAAT
GACTATTTCCAGCTGCACTAGTGGCTTTCTTATTTCCTGTAGCGTATTCCCTGCCAGCAA
TTGATCTAGCCAAGTCAGTTGTTGGAGTGTTCAGATCTAGCTCCTGCGCTAATTCCACCA
GTCGTCGTACCTGCTTTCATAGCAGTTCCTTTTACACCAGCCACCCATTTAGTTTCACTA
GTTTCCGTTTTAGGGTAAGCGCTTGCTCTTGCAGTTACACTAGTAGGAATATACGTAGAA
GTCTTTGTCCCGATAGCAGCATTCCCACTTGCAGCAGTCTTGGCAGCAGATAGTGCTCAT
AGGAGGATTCCTGTTCCGGAGATGTAGGATTCCCATTCTGAATAGTTCATGCAGTAAATC
TTCTTTTTTCTCACATCGGGTCGCGAGCTACTGCTTAGAGAAAAGCAGGAACGAAAGAAA
GCCTGTTAGAGATCTATTTCTAGTCTTTTTTTTGGGG
>NODE_8578_length_1806_cov_16.717054
ACATCCATCTGCAAGAGCCTCCAATATTTTCTGGCTGCTAGTGCTAACAGCACACGCACG
GTAGTTATTTTAGCTACTGGACTAAATGTCTTGTCATAGTCCAGCCCATACTTTTGTGAT
CGGGCCACTAAACGAGCCTTGTACCTTTTCCATCGGGACGAGTCTGAATCTTGTATACCC
ATTTACACGAGATGGGTTGTACTCTGGTAGGTCGTGACACTAATTCCCAGGTTGAATTCC
GTTTTAGTGCCTTGATCTCTTTTTCCATTGCATCTCTCCACTCCTTAGACTGAGCTTCGT
AAGTACTCGGCTCCTTTGCACCATTGTCTTCTACCAGCGCTGCATTCGCATATTTGGGAT
TTGGCTTCCGAAGCTATAGTATCAACTAGCTTCAACTCCCGAGCCCTGCCGGCGATTGAG
GCAACCAGCCGCCGGTAGCAATAGAAAATCTATCTTTATGGTATGGGGGCTAAGTCGGGT
GGGGATCGACCCGTCAGGGCAAATCCGGCCGTGGAAGCAATAGCTAATCTATATCCTTTC
CCGTTGCAGTGAGGATCAAATGCCTTCCGAGCGGGCTAAGGACGCCGTATGCCTAGCCTA
GCCCTGACGATATAAGTTTTTATCCCCTCTTCCTCTTCTTTTCTGTCTTTCTTTCTTTCT
GCTCAAATAATCCAATAAAGCTATATCTGAGGTATGGAGCCACCTTCTGAACCCGGCATG
CCCACTACGCATCGACCCGCTTCCAGCACGTTAGAGCGGAATGCTGCACCTATCCTGTCT
CTAGTTAGTGCTAGATCAGGTAGGAGGAGGCAACCCACGGTACCTCTGGGCGATCGAAGG
ACTAAGGCCACGGGCTTTGAGTTCCTTTCCTCTCCTTCGATCAATCCGTAGTATTTGCTC
TTGAAGTGAATCCGGCAAGGGTGATTTGATCTCCTTGGAAGGTTTTTAAGGGCTTCTTCC
TTTTCAAAAGAGTAGACCACCGGCGGGTTGACGTGAACTTGTCAGCTCAATTCTTATAAA
GATACCATTCCTATACCTCTTACATCTGAATTTGACCTCCCGGTACGAGCGCGCGGAAAA
CTCTAATTTCAATAGTTTCAGTTGCCTCTGAGTCGGCTCAGCTCGTTTAGTCACTTTGAT
CCCTATCTGTCGTACGGCTCAGCAACCTTTCTGAGCTTATAAATGACGGCTGACGCGCAA
AGAGGACGCCGAAGGATATCCTCTTATCCATCTGCATACCAATACTGTGACAGCTATTCT
CCTATCATCTTTATTGAGCGGCCTTAAAAAGGATACATCTAGCTTCATCTCGAACAGCTA
ACAAGACGCTAGGCCTCTTTCCTTAACGGCCTATTGCTCCCGCTTCTGGCTGGGTCTTGA
ACGGCTAAGAAAGAAGACGCATTGAGTTCCCGTTGTCTATGAAGAGAGCTTTCGGATGGG
GGATATCTCTAGTTGGGTGCTTATCTCGCTTAGTAGCTGATTGTGCGAGAGATCATCTCA
CTTGACAAGAAAGTGGTTTTCTATTGAACACGAACTGACGGATTGAGGAGATTTTTTTGA
ATATTTAACCACCTCTATCGACTCAATGCCTTTTTAGCAGCTTAGCAGGATCGACTCAAA
AACCAAACTCCTGCAGACGCCTATTGACTCTGTTGCTATTTCCCCAAAAGTGTAACTTAG
CTAACGCCTCAGAGCCTTTTTCATATCCATTTGCCTCTTTCGTCGTACCCTCTGCCAAAA
AAATCTTTTGTCGATGCTACTGGACGTTGGGTGTCATTTCAATTCCTTCAAAAAGCTAAA
TCTTGGGTCCGGCCTAGGAACCTAGA
>NODE_8598_length_146_cov_6.061644
TTGCACTAAGAGCCAAAGAGATGGAATCCCTCTCCATCTCAAGAGAGACTTTGAGGTTAG
CCACCTTCTCCAGTTCCTCAGTTAGGGCAAGTGCCTTTTGTTTGTTCTCAACATCAGGTG
CAGCAGTGGACATACTCTTGAGTTTGTCCTTCAGCTCATTGATCTC
>NODE_8629_length_115_cov_16.156521
AATGATGATAATAATCATGTCCCACATGATTCTGTTGATGGTAATGGAGTAGAAGATTCA
AATGAGGTACAAAATCAACCTCATGTAGATAATAATGCACCTACAGTTGCTCTCAGGAGG
TCTACAAGGGAGAGA
>NODE_8630_length_85_cov_3.705882
ACGTTTTCAAGGACCAAAATAAACTTGGTCGAATTGTAGAACAGGAGTGGATTTCATCTA
GGAGCAAATAGACAGAGCTTGGTGTAACATTGCTTAGCATCACAA
>NODE_8718_length_163_cov_12.214724
TATAGATGAAAAATCTATCTACTCGATTTCCCTTCGGAGCGACCAGTTGAAATTGAACAA
ATTGCATCTCATATAGTGCCAACCTCAAACTAGGAAAGTCTTACCACTTTAACCATCCCT
ACTAGAAACGAATGCACTCCTAGGGGTGGGTATCTCGTACAAGAAAGGGGTAAATAAAGG
AAA
>NODE_8726_length_479_cov_18.853863
AAGACAAAGATTCTTCGTTCTTTCTGAGAAAGAGTTCGAGATCAGAGAGGGCAGACCGGC
CACAACGTCTGGCATAGTAGGAAATGGTGTCCTTGGCTCACTCCTGCCAGCAGTAGTTCT
TTCGTTGGGTCTGAGTCTTGTGCCTCAACTTTCTATTATAGTCGAGTGAGCTCGCTTACT
CTGATCCTACTGCGTAGACGTCGTCTAATAGGCTACAGCACCAGATCATCATCAGCAAGA
AAACGGCATAGCAGCTACTTACAGCAACAATCAAAGGACAAAGAACGAGAGGCGTACCGG
CACTCACCTATAGCTCCAATCACTTACAACAGAAAGAGACAATACCAAGATCCCTCGGAC
CCATTTTCTGGAAAGGCCATGACTCTTACTAGAAAGAAAGGAAGTCAAATGGAGCTGAGC
CTATGACCGACTAGCCTGTCAAAGCAAGCTGAAAAAGTCCTGTTTGAAGGCCTTAGGAAC
CTACTTTGGTACCAATGAA
>NODE_8728_length_249_cov_3.518072
ATGTGTAACGAGTCAAGATGGAAGCCAACCATTGCAACACAAGCAACAGAACAAAAGAAA
ATGCGTATACCAAATAAAGTCCTCTGGTACATGCCAATAATTCCAAGGTTGAAAATATTG
TTCCGTGATCCAGTTCATGCGAAGAATTTGACATGGCATTATTCTAGAGCTAAAAACGTT
GATGATGTGAACAAGATGTATCATCCTGCCGATGCACTAGAGTGGAAAAGTATCGACGAG
AGGTATCCTGATTTTAGTAAAGATGAAAT
>NODE_8730_length_407_cov_15.624079
GACAACCGGGCCAATCGAAGACAAGCCAGCTTGCCAAGGTTTGAATCCCTTCCTTGTACG
ACGGGTGGGTTAATCCCTAAGAGAAGCTTAGGATAAGAAGGCTCTTAAGTCTTTCATTCC
CTCCCTGACTGATTGACTCCGAGAGTGCCTTGCCTTTACTGCCAGTAATGGTCGATTCCC
ACCTCTCCATCTGCCGTTGAAGAAAGAATCAGATCCTTCTCCTACATACCACGAAAAAAA
AAGGTTGAAGGAAGGAATTCTTTCTTTTTACTTTACGTACACGATACCTATCCAAATCAA
ATACGGAAGGGAAGGTTACTTCAGCTATTTTCGTTATACTCCGTGAATCTAAGAGTGAAT
ATCGTAAGACTTTGAACCTGACAATGAAAATTCGGGTAATCCTATTTCATTCATCCCCCT
GTGCTCT
>NODE_8735_length_167_cov_5.353293
AATTAAATGCTTTAATTGTAATGAGAGGGGACACAAAAGCGAAGATTGTCTTCAGCCAAA
CAATAATAAATGTAGATTCTGTGGAGATAAAACACACATGCAAAGACATTGCCTCCTTAA
AATTGTAAAGGACCATTACAGTTATGCTAACGATTATTATAAGGATGCATATGCTTTCGT
TGGCCGA
>NODE_8753_length_535_cov_17.097197
TGAAACTCAAGCAAGAACAGGATATTACCTCGGATCAACTACCTTTACTTTAGAGATGAG
AAAGGGGGCAGGCTTGGGCAAGTAAGCTAGGAATTTCCTATAGTGTAAGATAGAAAGCGG
GCATATCCCCAGTTCGAAAGAATCCCCTCTTAGCCACTAATATAATAGAAGAGAAGAGAA
AGTACCTTATCCTGTCTACCAAGCAGGCCAAGATTACATAAATAGCCTTCCTCGAGAATA
AGATGTGGCACTGACCTTTGGAAGATAATGCGCTGTTGAAATGGCTTGTGAGAGTGAATC
AATCGAAAGTCTGTCCTTACCACCTTGGATCAGTCTTAAACTCTCCAATGACCTGCTTGA
CTCTTACACTAAGAATAGTCTCTATCACCCTTAGGACAAATAGAACAGACTGAAAATGGT
TCCCTATCGAGCCTGTCAACAAGAGAAAATCGATGCTTTTCCAAAGATGTGATAAGTGCT
ATCGTAATCTAAGAAAAACCAATCTATTTTGGTAGAGGATGCAGTGAAACTTTTGACTCA
ATTACATCGACCCTT
>NODE_8762_length_92_cov_3.673913
GTATGGAGATACGACTTAAAATATTCTACACATTAAGTTATGACTTAGAATATTTCATGG
AAGGCAACATTAAACAAAATGGATTTTCTATTCATCAAAAAGAAGAGGTATA
>NODE_8814_length_443_cov_21.334085
GGAGTTCTACTTAGCTTGGGTTAGCAACCCATCGCTTTAGCAACATGGGTTAGCTCAGAA
TCGCTTAGCTCGGAAGATATTCATCCTTGGCTTCGCTTCCGGTGCTTGGCTTCGCATGAC
GGTTTGGCTACAATGAAAGAAGGCTTGCTTCGTCTCCAAGTGGAATTCGGGTATTCCCTA
TGGCAAGCAGTCCACTTTGCAGTAAAGAAGGGGGTCGGCTTACTAAGACCGACTCCACTC
ACGATCTCATCTCCTTCGCTTCGGGGCAGGTCGAAAAGAACTGAACAGGGCACTGACTCT
ATTAGAGTAGCGGAAGGGATTCGTGTACTGATTGCTTGTCTTAGCTTCCTTGCTCGAACA
CTTCCCGCTAACTAACCTCATTACGAAAATGGAAAGAACTCATCCTTGACTGCTACTTCA
AGGGGATTGGCTTAGTATGAATCCCATCCACAGCTCCGTCAAT
>NODE_8815_length_277_cov_8.974730
CTATGAGCCATGGCAGTTCTTCCAGGAAGAAGAAGACAACAAGCATGGATGAAGTAGACG
AATTGTTGCGCTCTGCACAAGATGATATGCTTCTAAAGCTGAGCATACACTCCCACATAA
TGCAATCTGGCCCTTTTGCTCAAACCTCCAGTAGTACAATTGATCCAGATCTTGATCGCC
GTTTTGGAGCCCTAAAATCGAAACCGAAACCAAAACTTTCAACATCAATAACAAGAACTG
AAATCGATAAGAAGAACGGTGAAAGAGTTGTCGATGATTTTGATGAACGTGCTATTT
>NODE_8820_length_357_cov_19.756302
ACCAACTGAGCTATTTCCCGGAGCGAAGGAAAGAGAAGGGCGAAAAGCTTATCCTTCATG
AAAAGAAAGTGACATAGTTACTGGACAAGGCCCCTAAACCCGTCTTGGAATAGAAGGAGC
TGCTCTCGAATCCCCTCTTTGTGTTACAGTTAATCCACGAAGGGTACATGCATAATATGC
CAACAAGAGGACACAGCTATCGAATAGGCTCTTATCTTAGGACGAAGGTGCGTAGCATTT
AGGCCATAAATCCCGAGGCGACCGGAGGGAGGATTAGCAATCATTCGACAGTTGGTATGC
CTAGAGTAAGACTTTCCTTTTTCTGTTCTAGGGGGCAATAGCAAGCTCAACTCGAGACGA
GAAATGACGTAGGTGCA
>NODE_8824_length_281_cov_6.925267
ATGTCTAAAGAAATATACCATCTTAAGTGCCATTTAAAGCGAAAATGTCATGTCGTGGAA
CCGAGGCTCGAAATCGGACTTCAATTAATCTGGCTTGCGTGCTAACTTACTACTATTCCA
CGTTTGACACTGTACTTTCTATATATCAATTCGTTTCCCACTTGATTTTGTGAATGTACT
CCCGGTTAAGCGTCTTTGCCCTACACCATATGCTTCCACCCAGACGGGTGTATACTCCAG
CTCGGGCATGCATGAAGCGCAGGATCGTCGGTTGCCAGATCAACGCGCCTTTCCTGATTC
A
>NODE_8846_length_121_cov_8.884297
TTGATCTTGGGCCCAACAAGGACCCTAGGCCGTGAATGGGGTATCATTTTTAATTTGTAT
ATTGAGAACAATACCAAAATAGGTGATTGTCGGTATTGTTGGACCCATATTTACCTCGTG
ACATATTTTAAAATATATATA
>NODE_8868_length_164_cov_22.603659
AACTTTCTTTCAAGAAGCGAAGCTATAAGGCATAAATCGGGCTGGAGGAACTAGGTTACG
AAAAGAAGAAGGAAAGAAGATGCTGACACAAAGTTATCTAGGATAGGACGTCAGTTAGAC
TAAGAGGACGGGACTAGTGGCAAGAGAGAGATCGAATGGTAGTCAGCTAAGTCTGAAAGA
AGTT
>NODE_8869_length_109_cov_3.954129
GGTAACCGAACCACCATCATAGGAATCCGACCCCGCGCCAAGAAAAGCAAGCGTCACCAG
AGACTTCGGTTACCCCGCCAACATGTCCCAGCTCGACTCACAGTGAAGACACTCCGCCAG
GTCACACCT
>NODE_8870_length_1474_cov_17.071913
GGCCAGAATAGGCTAGGTCACACTAGCAAGGAAGGATAGACTTTTCACATTCTACGTCAT
TATTTTGACAACAGTGACACGCATTGAAATAAAAAAGGCAAGCTTACCTCGAATCCATCT
GAGGGCTAGAAGATGTAGATCGGCTTTCACTTCAGTGCAGAAAGTATGCTAAGCCAGGGA
GGGACGCAGTCGGAGGCGGAATTCAGTCAAGCGGGGGGGAAGTCAAGAGGGATGTGGGAG
ATCACGAGGCGCACTCAGGCCGAAGCGAAGGTTTTAAACATTTGGGTGATCTATCTTGTT
CTAATTCTAGTTTGAACTATTTATACAATAGGTCGGACTTGACCCGCAGATGTAGGAAGC
TATTCTGTATGTATGGTTTGCAACCGAACTGCGTTACCAAAGCGATAACGGAGACTATTT
CTGAGGGTATGTACTAAAGCTTTCACGTGGTGACTTAGTCCAACTCTTTCAGACCCTTAC
TTTCAAGCAGCAAGGGGAGCTGCAGTGACTACCTTCCTTCACCTTGAAAGGTAGCGAGTG
CACTACATTGAGTCTTGCTCCAATCAATTCCATTCATTCCTTTGATTTCATCCACTCATT
TTCCTAAAGATTCTCTCTTTCAACGGAAAGAGCTAAATCAATGGATTTGTGGGAATAAAG
GCTTTGATTCATTCTAGCTCTTAGGGATTTCAAAAGAAGAGAGATTGTCCGATTTTTGGG
CATCCGTGTCCTCCTTCCTAGCAACCTCTTTCTCTCTTTCCTTCACTACTCCTGTAAGCC
ATAAAGCGACGGGGTAACCGGGTATTCACTCATACCTTCCCGCTACGCTTCCCTCCTTGT
CGGCGTTTGGAAATGGCTCAGGAAGCAGATCTGAAAGGCGCATTCAAGCGATGATCAGAG
GGTCAACTTGGGAAAGCCCTTCGGCTGCGGTAGTTACAGGATCATCGGATAGCTATGAAA
GAAAGGACCGAGCTTCTTCTATAGCTGCCTATTCTGTAACAGTGGATTCTAGCACAACAA
CTTCTTCTTTGATTCAATTGCAGCTCCTTCTATGCTTATTAGGATTCGTACGCGGACTAC
GAGAGAGAACATATGCTACTCTGACTTTGCGCTACCCCCAGAATAAGGCCTGCTTCCCTT
AATGTGAAATCGATTATGGTGGTCTTGATGCGGAGGACTGACAGGCTTCCTATCTTCCTA
ACCTCCAAAAGCGCATTCCTTTGTTCCATACCCCCGGCCGAGGGGCTCTCCTACCTTATT
CTACGCGTGTTAGAATCGGATTTCAAAGAAGGAGAAAAACTAGGATTCTTTCAATATCTG
AAGTAGGGACACCGACAAAATGGAAGTAGAAGGACTCCCATACTCTACCAGTAGACTCAA
TTCTAAGACCTTTCCTAGGTACAACCCCCACACCATCTCATTTTGTCAATAAGCCCGGCT
CACTGCATTCCTATCGCATTCAAGGGTTGGAAGAGCTAATCAACTAGCCATCCT
>NODE_8963_length_113_cov_4.769911
AGAAGCTCGTAATTTCCACGATATTGAAGAGGTGGCAGTCAAATACTTCTCCAATTTATT
TGAATCTCGCCAACAGAATGTAGATTTTGATACTATCTTTCAAAATACGACTATTCGCAC
TTTATGTAGAGAA
>NODE_8987_length_122_cov_7.934426
AGGTGCATCATATTCTCTATCTTGTCCATCCTATAAGACACTCATTTATTAGTCCTTTAG
GTTATTACCATTAACAGTCTTGGTTAAAACATAATCATTTAATAAAAGGATAAAACTCAT
ATTTGTTTAGGAAAATTTCACA
>NODE_8990_length_207_cov_5.589372
TAAAACCTCAAAAACTATTTGCTGTTACTGTCCCTAAAAACCCCACCGATGCCTCCCTTA
CCTGGATTTGGTCTAGCTGAACCGCTCGTGTTTAGTTTAACATAAGGGGAAGAATGCAGA
ATCCAAGATATCAAATAAGAGTTTGTGCTGGGTTTATTTTGTGTAAGCTTGAAAGGGCCG
ATGGAGATGTATTCAGTGGAAGACATAAGAACCCTTTGGGAAGTTAG
>NODE_9004_length_81_cov_3.246914
GCATCTGAAAAAAGATTAAATCATCAACTATTTATATATAATGTACTAAGAAGTTACCAT
AATAAATGTTATGAATTTTGATGTTAGTGTTTTTCCTTTAG
>NODE_9009_length_522_cov_19.894636
GAAAAAGCTTTCTCCCACTGGCTCTCCTGTCCCCCAGCAAGTCCCACAAAGGCTGAAGAA
GACTTCCTACCCTCTCTGGCTCACTGACTAGCTAGCTTGCCTATTTCCAACGGTGAGACA
AATGGTTGGAATAAAAAGGGTTCCTTTGGGATCTCGTCAATTCAATTCTTTGTTCGCCTA
GCAGTCTTTGCTTCCAGTACACCTTTCATTCTCTTTTGTATCGTTCCTCGGACGGCAGTA
CACTCTGAGCGTGCATCCTATCTATGTGCATTCACCCTCTCCTAACAGGATAAAAAAAGA
TCCAAGCTATCTACCCTATTAACCCAATACTGACTAGTTGAACTCAACCCTTAGCTCTCA
CTTTAAGCATTGAATGAATCCCTATGGCCTAGCTCAATGATTGAGTACTTGTGCTGTGTA
GCCATAGTTTCATAGTCTTTGTTAGTTTGGTAATTTTTGTATGGAAATGTTGGACCTCCA
TCTAAGGCAAGCCTGCTCCAATGGGGAATTGAAACCTATCACTGCCTCGAGATGGCCGTC
TC
>NODE_9083_length_274_cov_17.470802
AGCCTCAGCACCTATAGCACTGATTGGATTGACGCCTATCAGGAGTGCTTACCGAAGCCC
ATATCCGTTAACTGCTCGTGGGAATGGTCATATGTGGCAGTAGGCATCAAGACCGACCCT
TTACAAAGAGCCTCTTTTTTTCTATTCCGAAAGGCTAAAAGACAAGCTATTCTTTCAATA
TGCGTAGTCATAGTGTGCTCATCTAACCCATTGAAGTTAAGTCTCTCCCCCTCCTGTTTT
GACCTCTGCCACATTGCATTGGAAGAATTGCCTCCTTTCTCTCTTTTCTGAGGC
>NODE_9109_length_796_cov_18.385679
AGTTTCGTTTCCATATTTTATACGCATACGCACGAGGCTCGAGGTTGAGTTCTACACCGA
TCCCTTCACATTTGAATTAGTGGCTCTTTATCCCTTAGTAAGAAGGAAAAGTTTCGCCCT
GAGGTTTTAGGTTTTTAAGAATAGCAATTCTTGGGGAAACTAATTCATTGATGGAGCCGA
AGTCCTAGTTTCTTGATGATAGGAATAGCCGTTCTCTTCGTTCAATCCCTACTTCTCCCT
AAGGGTCGCCTATCGGAGTTGCCTGTGTTAGGCATCAAAATTGCCTTCCGATCCCCTTTC
GTAAAGCTTGGCTTTGGAGCGTATACCATATTGAATCTAAGCATGACTTTATGTTTGTGT
TGTACCGCCTAGCTCTTTCTATTGATTACTACTCAAGTCAGGACTAGCGAACATCTCTTT
TGAATCTCGGTCTTTCATTTAAGTGAGGAAAATTTGTACGAGAGATTTTGACCAACCTGG
AAGTGATCAAAAGGTTTTCCAGCGGCCAACCATCGTCTGGATTCAAAAGAGAAAGATAGA
AAGCAAGATAAATACACAAGTACAAATTGAAGAGACGCACGCACTGGTGGGATATTCTCG
AAAAGGAGACACAAAAGAAAAGAGAGCTAAAGCAAAAGCCGAGGCTAGAATAGGGCTTGG
AAAACTATCTGACCCTACTCATTCATCAGAACTAGTTCAGTCAGGAGAGAGCGGCGGGGA
CATATATCCCTTGTCAGGCTGAGCTACGTCCTTCATTTAGACTAACCTTGCCCGGGGATC
TTTCACTCCTCTCACATGCCATCTTCCGTAAGGTGA
>NODE_9114_length_190_cov_4.215789
CATCTAAAGACATTGTCAAGGGAACTGAAGAACATTACTATGGATCTGAGTATAGTGAGG
AGGAAAGGCAAAAGGGTATGCATCAAGCCAGCCTGAAATTTGCAGAAGATAGCTGATCAG
AGAGGGGCAAGCGTGTTGCATCTGTTCAATATATTGAACCATTTTGAGCTGATGTTATGT
GCCCGACATCATTTATTGAGCCTGCCACTT
>NODE_9122_length_172_cov_3.691860
ACCTAAAAAATTATTATTATTAGACGGGATTATTTCATGCACAAAATAACTATTAAAGGG
TTGTGGGCCTGTTCCAAAGGAACTAGGCCCGTTACCTGGTTCTGGCCCGTGACTGGGCCC
AGGCCCATTGGCCCATCGTGTCTCCTTATACCCGACGTGCCCTAGTTGTGTTTGCCCTAG
CTCTCTGGCCGC
>NODE_9164_length_341_cov_19.375366
GGCTTAAACAAGCATCAAGAGCTTGGTACACTAAGGTGAAGGAAACTCTTTCAAATTTTG
GTTTTGTGAACTCTAAGGCAGATAATTCATTATTTCTGAGTATTAAAGGTGGAGTTAAAA
TTTTTGTCCTGATATATGTTGATGACATCCTTATAACTGGAAGTAGTGATGAGGCAATAC
AGAGGATCATAGAGAAGCTTAAACAAAGTTTTTCTGTCAAAGACCTTGGAGAAGTTCATC
ATTTTCTTGGGATAGAAGTTAGTAAGGTTGACAATGGACTTCATCTCTGTCAAAGGGAAT
ACATCAGAAAACTTCTCTCAAGGGCAAAAATGGAGCAGACTAAGAGTTGTCCAACACCTA
T
>NODE_9255_length_2610_cov_16.973564
TGTGATTGAGAAGCCTGAGAAGATTAGATTCATCTCGTAGTCCCATTGATTATTGATTCT
GGGATTCATTTCCCTTCCTTCATCTGATCAAGATATAGAAAGAAAGGAAAGTCTGGAAGT
TAGAAGATTGCAAGTCAAGTCATGAAGTTGAAAGCAAACTCTCTTGACGCCTTCCTGTCT
TCGCCCGCCCGTAAGGAAAGAGAAGAGTTATCCTATGTTTTCTGAGTTTCCTATTGCTAT
TGTTGTCCGTCCGGAAGAAAGAAGAAAACATCAATCCTTAGATTTCTTTCCTTATTCTTC
GGAAATCCGTATCATTCCGGATATAGGAAAAAGGGAACTTAAACAATCGTAACTCACAAG
AAATAAAAGAACCTGGGGGAGCCAAATATCCCGTTTAATAATTAATAACTTTCTTTAACC
CAAGGAAAGAAAACCAAGATCAGCCCAATTCCCGTATCTAGCTCTTTGTAGGCTCGGGGA
AAGCAAGTTAGAATCTTTCTCTAATACAACTTAGTCTTTTTGAGTTTAAAGCATTGGCAG
GGAAGTTCTATTATTTTACTATTTTTATTGTGTTACAAGCCCAAACTGAATCTTCAAAGG
GAGGACAGTAGTCAAGTTAGCTAGCTTGAAGCTAAAGAAGTTGCCCTCTAATAGGAACTT
AGAGGCCTAGAATAGATTCTCCTCCAACACCCTGGCATTCTCTGCCAATTCTAGTATCTG
GCCCGAGGGAAAAGGAAGAAAGCCACAAAAAAGGCGTCGGCCTTAGGGAGTAAATAGGAG
TGGAGCGCTAGTCCTTCTATTTGGATACATCCTGAAACAGATCGGGGACTAAAGGCTGTA
TAAGAGAATCTGCCTATTCCCCCTCAGTTGCAGTTGAATATCTGCATTTCTGGTCCATAA
CCGGAATCATTCCCGTCCAGAAGAAAGAGTGAGTTGAGATTAGTCTTTCGATTTAGTAGT
TAGACAGCAGTACTTGAGTTGAGAGCCAAGTAAAGTCACTAGTTTAGTGTTCTCTCATAC
AATCCCGATCGGAGATTGAGATTGTATTAGACATCAAACGACTTCTTACTTTGTTTCCTG
GCATTCGCCCCAAAACTAATAGAGGTTTTGGAGTTACGGGTTGTTTTATCCCTGAAGGGT
GGGTTGAGTAAGATATTACCCCGGGCACGAATGCAATACCAATGGAAATCTTTCTTCCTA
ACTACCTACTTCCCCTGCTTTAGACTTCTTAGGCGTCAGAAGGTCTTTCTGACTTAGGAG
TTACCCTTGTTCTATGTTCTGGGGATGACCTGAAATGGAATAGTCAGTCCGCCACCTTCC
GCAGAGGTGATAAAGGATAAGTCAAAGGGCTTCATCTCGAAAGGGAGTAAAGTGAACGGT
TACGAGGGCACTAATAGTGCTTGCTTTTGGGTAATTGATTCACCAGATGTTGGCAGAGAA
GCCTAGGCTTTCTAACTGCCATTCCTCCCCCGCTCTGTATCATGACTTCTTTTGCTCGCG
GGCTTCTATGTATCAGGACTGGCTGGTAAGACAATAGAAATAGGTTGCGGCCATCTCAGG
CTCTTTTCTCTTTCTAAGGACTGGATTGCCACTAGAGAGTCAGTTACTTCATATACGGAT
TACGGCTCACTTAAGTAAATACTTACGTTCAGTGGGTCAGAGAGGCACTAAGCCTTTAGA
CTAACTTCCGATCCTAGCTTTGCTTTCTTCTACCATAAATGAGGCAGGCGGGGATTTTGT
ACACAAGGAGAACCTGCAAAAGCATCCTCCCGGATCAGTGATTTTTAAGATAAGGGACTA
GACTTTAGAGCAGAGGAAAGCGGGGATTGAGTCAAATGAGATTGTGACGCTGAAGTAATG
ACCTGCAACTGCCTATTAGACTAGACCTGTAAGCTGGGAATAGATCAAGAGATTTCGTTC
TGTTGCCCGCTATAGGACCTTATCAGGTTCCTCGGGGGATTGGGAAATATCTACGGAAGG
AAGACAATCTCTCCTCGAAGATGGATGGCATACAGGGGGAGTTGAAGAAAAGGCCCGTGG
CCCGTAGATCGATCCCATTTGTTCGTCTCCCCATACGATTAAAGCTGGAGTAGATAGATC
GACCAGGCAAAAGACATCCTGGTATTCTAAGGTCAACCACTTCTTTCCAGAGATTTACTT
CTTTTTTATCATCCCTGATTGACGGTTGCCATTTCGGCCTTTCTTCTCTGATCATTTCAG
TTAGTTCATGGGAAGAATAAGAATGATCATTATCCCCCTCAATTGGTCATCATATACTAA
AATAGCATCATTAGCAAGCATGAAATTATTGGTAGACTGCATATAAATAAGTGCTATAAA
TATAGTATCAGAAAGGAAGAGTGTGAATTGCCTCATATTTCATTGATTAATTTGTACAAT
GAAAGTTTCAAATGTTGCATCAGTGATGATTTTCACTTTTACAATGGATGGAAGTAGAAA
GAATGTATTATTGAAGCGAGGGCCAGGAAAATAGAAAAACTTCCGTTTGAGTGGAAGTTA
ACATCTACAATTTGAAGGAAAGAATCTCCGACTTCCTCTAATTCTAATGTTCATAAGGCT
CGCCCCTGAATCTAGTCAATGAAGTAGCTTCTTGCCATATCCCACGCTCG
>NODE_9256_length_1287_cov_17.838385
AACCAAAACGGATTCAGAAACAGCAGTCGAAAGAGGCCTTCTTCTACTTATTGATTTTTT
TTTATGGAGTGTTGCTTAGTTTGGCTAAGCCTTATATCCCGTACCTGGCCTTGTGATACT
ATACTTCCTTTCGAGTGCAACAACCTCCTCTCCATCCCTTGCTGCTTATGTTCTCTCTTT
ACCTTTACTTACTGGTGGGGCACCTACAAATCTAGTAGGAAGGCTCGACTCAACATAGAC
AGATAATAAATAAAGAGCTTTATTCCTTCATTCAAGCCCTATCCAACATACTCCATTGCG
TAATGAGGGTTTAGGTCTAAGGACAGCTAATGAAAGTATTCAACGAAAAGATGTTTGCTT
CAAGGGAGACGAGAGAGCCCCTTGGGCAAGCAACCGCACAGCATCCATCCTTACCGTGGC
ACCATAACGCTAAAATATTGACACTAGTCCGATTTGAGACTTAGGCTTGTTAAAGGAGTA
CAGATAGAGTTGGGGACATATAAGCTACTTCTTAGGTGTCCCCTAGCGGGTAGATAGCAT
TGTACCCTGATCTTTAGATTGACGCTTGTCAAAAGAATAGTAGATCCCCGCTAAAGCGAC
GTAGTAAATGAATTTCAAAAACCAAGAGCGAAGCAAGCTAATCGCATTACCCTTTGACGG
GTAGGGGTAGGGTACAGTGTCATTTCGGTAAAGCAGCTCCATACCCAATTGGCCTAAGGC
ATCTCTATAAACTCTTCCACTGCGTCACTCATTCTACTGCCGAGCTCAAGGCTGAGGGAA
TTGGTCTCATAGACTGGTTCAAGAAAGTAATGTTTACCAATAAAAGACTTTCTTTCTGCT
AAGGGTCTACCTTCACTTATATTACTGAGTGAACTCCTTGTCATTAAGAGCTTAAGACGA
ACGGTAGTCGCTTAGTGCGACAGCACTATGGAGACCAAGAAGAGTGACTCGTTCTAAAAG
ACCCGAGAGTATGTTCACTCTTCTGTAAGGAAGGAGAACTTCTCTTTTTTACACTTGTAA
AAGGAAGAGTTCCAACATGGAAGCACTAAGTAAGTCAACTACCTTATGTAGCAGGAGAGA
TTCTTTATTCAAGAACTGTCTTAGAAAGAGGATTTAATATCTCACTTCAATATCGAACTG
ATCCGAGCAGTTCTAATGCCATACCGATGGAATTCCTATCCAGTAGTCAAGCAAGGACCG
TTTCACTTGTCTAGATGGCCACATCTAAACTTGTACTTATATGCACGTATGCACGAAATA
AGTCGGGTAGTGCCCGCGATGGACTTGCCTTAAATAATGCCTTCGCT
>NODE_9292_length_92_cov_4.043478
GCATCGTCAAGTAACTTTCTTAAAACGTCGTTATGGTCTGTTAAAAAAAGCAAGTGAACT
CGTTTATCTCTGTGACGCTGAGGTTGGATTAGTTGTTTTTTCACCGAGTGAC
>NODE_9294_length_301_cov_14.498339
CGTATTTAAAAGATTTCTTTCTATCCTTAACATTTCTACTCTAGTCAATCAGATCGCTTT
CCCCTTTTGCTCTTGCTATAGGACACCCGAACCACTATTGGACGAGATAGATTGAATGCT
TTTAACGTAGCATCGGGAGTTAAATTGGCTGGCTAACCTTTCTATTTTACTATACCAACC
CTGTATTTCTAAAATCCATTTAGAATCAGCTTTTGACCTCGCACCATTAGATCGAAGCTC
AGTGGCGCGTCTGGGAGATGGAGACCCCCAGAAATGCCTATTTTTTTTATATAAGAAATT
TCTTACTTATAACTCATCTTA
>NODE_9296_length_984_cov_14.563008
AAAAGAAAGAGAAAGGAGACGAAACTAGAAAAAAATTGGAAATAGAAAGGGGTAAAGAGT
GATATCGGTTGTAGTCTTCTTGGACATATCAAGTCAAAAAGGCGAGGCCTCTAACCATGG
GGAAAGGCGGAGTAGGGAAGCGGGTCCCTTAGCTTGAGTTTACTTTCAGTTCAGCTTACT
TCATTTTGTAAGTGGATCGTTTCTTCAAATCTTTTATCATTGTGGTATCCTTTCTTTCTT
CTTTCTCTCTATATATATGAAATTTTCTTTTCTTTTTAGCAGAAGCCTAGCCAATAAGTA
TGTAAGAAGCTCCCCCTTAACTTAAGGCCTCATCACCTTTTCTTTTATTAAACGCCAGGG
AATCTAAGAGCAAAGATAAGAAGCGCGTATAGCATAGGTCTTTACTTTGACGTTGGGACT
CTGCCCGTTCCAGAATTGCCTTCAAACGAAAACGCATCAGTCTAGGGAATTGGAAATACC
GGGAGCTGGAAAAACACTCGTCTTTGAAGTCAGCCCAGTTGGCACTGGCTTTGAGTTCCT
TTGTTGGAAGGCTTGACCCGCGTATCTAAGCTCGGCTAGAAGCAACATTAAGGCCTATCA
AAGGGATAGGATAGGATAGGAATCCGTAAGCCTCTAGTAGAAGAAGAAGAGTAAGGCCCA
GTTTTCTAACAACCTTTCCTAGAATAAAGAATAATAAGGAGAAGAGTCAGTCTACTGATC
CACCTTCCCCACTATGGGGTTCCCTCCACTTATTAGAGCCGAGGGCGGCAAGTCAAGGGA
AGTGAATATTCCTGGCAATCTTCTTCTTCTATTTTGCCATCCACGTTGGCAGATCGCCTT
ATCCTTTACGTTGAAGCGGGATCAGATGCGTCAAAGCAAAGAGTCCCCATTGAATTGTAG
GCCGTTGAAAGCCAGCCAATCGTTTCAAGGGAAGAAGGCTTCAATCTAGTTCGGCCCGGT
CAATCATCTGTAGAGCTTAAAGTTGTCGAATACTAATAAGAAGA
>NODE_9299_length_1398_cov_16.713161
TACAGCTATATGAGATGAAAATTTATACTTTTGAAATAGCTCTTCCGAGTTAAAAATAAA
TTGATAGATTTTACAGCTATATAAAACGAAAAAAGTGAAATTAAAAGAATTTAGAAAGCC
ATCCTTCACGATACCATTATGAATTCAGTTCAAGCTTCACAGAACCGTCCTTGTCAATGA
AAAGAGATCCTAATGAAAAGTTCATTCCTTGTCCCCTCTTTCTTGAAACGTACTGCTTAA
GTCGAATTCAAGTAAGAACTTCGCAAAGGCTTTTCCCTCCAAAGAGGGGGAGACTCCTTT
CTTTCATACAAGAAGACTTCACTTTCGAAACGGAAATAATTGACAGAAGGGAATCTTCTT
CAAGCAGAGGGTGCCGCAGGTAGCTCGACCGAAGCGAGTACAAAGTCAAAATATCCTTTA
TCTCCTTTCCCAACTGCTTTATCGAGCCTGCTCTCCTGGATCCTAATTCCATCCTCAGGC
TATGAGTCACTTCGTCCCTCACTAAGATTTGTAATATATAATAGGAATAGATTAAGTCTG
GACAGCTGTTTAAAGTAAAGGGATCCGTCTTCCTTCCATTCTTCGGAGCACCTAGCAAGG
CCAGTGAAATGAGTCAATTTGGAAGGTTAATGAGCCGATCTCTTGTTTCATTAAAAGAAG
TATCATAAGGAGAGGAGGAAGCTTTTTCATAGAATTTGAATTGATTACAGTTGCAGAATC
AGCAGTAAGGTAAGCCGAGCCATTCTGTCCTTGGGACTGGGACTGGGAATATGGGCCATA
GGTTCCAATCGTTTGATACTTTTTCCATTACTTTTTTGTTTCCTACGCTATTCGAAATTA
ACTACGGCGACCTGATTATCTTGAGATATACGTAGGCAGCCCATTCAAGTCTGTGTGGGT
CCGGTCAATTGTCTGTCTACTCTCTGCTCTATTCCCAAGGATTTTAAATTAGGATTGGAG
AGGTGCATTGAGACTACTGAAGTATGGGGCGAAGATGTATCTGTGGATAAAGAAAAAGAA
GAAGCTCCAGCTCAGGATCCTTCGAGTTTGCTAAGCGATAGCCAACCAACCTCAAATTTC
CGACGACCAGTCTTTCCGGGTAGCAAAGCGAATGAACAGAAGAATATATATGATGAATCT
CTTTCGACCGTTGTATCCTCATCTTCCTAGGTTCAAACAATTTCTCGTATCGTTCCTAAT
CATTATTCCAATACTAGCTAGGTATGTTGTATTGTCTTTGTATGAGACTCGGCTCCCTTG
ACCTTTTTCAGGCTGACTCGCTTCGCCCCATAAAATAAATGAAGACTGATGGTAGAGAGA
AAACGGATTCAACCACTTCTTCGTCGGTCGTGCTGATGATGCAAAGAGTTTCATCCGGCT
GGAGATATATAGGAGATCTATATCGTCTATCTATATGA
>NODE_9307_length_887_cov_16.364149
TTTCTTGCTTTCTTCAAAGGAATTGACCATCTTTCCTGATTACTTCTTTTCTGAGCTAGA
CTTTTCCTGCTTGGAGGAAGAGAATCCGCTGTTACAGACCCAGTTCTCGAATAAGTTCTT
TGGCACATCTTCTTAGATTAGACCGGGTAGAACAAGAAGTGAGGGAGCCTGGCGGAAAGG
TGAAGGTGCAATACCTAGCTGCTCAATCGAAACTGACGATAGATGTGATGGATGGAGGAA
TGGCTAAACGGACCAACCATAAGAAAGAGGCGGTTGCCTAAAAGCTAGGGATCGTGTGGC
CTATTTCTTCCACTGCTAGGTGGGGTGATCGATCCAGAAAATGTTCATTTACTCTTATCT
AGTGCGCCTAGGACTAATTCCACTCACGGCATTAGAGTAGAGGTCTTGCCCGCTACCCTT
TCCAAATACTTTTTGCGAGCACACCCGTCAATCTCCGATGAATCCGGTCAGGGGGTAGAA
TCCGCTGTGGGACTTCACAAGCTCATGCCATCAAAAGTAAGCTCTTTCGGAAGAGAAGGG
TTTGCATATATATATATAGGCTGTTAGCAAGTCAATTCCTTTGCTTAGGGGCAGGGCCAT
TTCGCCTAGTAGGAGTAGTAGTCTTAGCATGTTAGCACTTTCAATTTGACAGCTTTCGAC
AGTTAGGATGGAGCCTTTCACTAATAGAAAGAGTGCAGATGCAGATGGAACAAGATCCGA
TCTCGGCATCAATTACTATTATATGTCACTCGCAAATGTTCAAAATCAGGTAATCGACGA
ACCATGGGAACATCATTAGTCTAAAAAGAGGCAGAGAAAACGAAGAGCTGGTACTATAAT
AGGCCAGATGCCGGCGAAAGGAAGGGAATTTCACATTCACCTTACGACCCTATTCGATCT
GGTGATC
>NODE_9313_length_138_cov_6.202899
CAAGACAGTACCTGATTTCATGTTACAAGAAGAACTGCTCTAATGATATATGAGCATCGG
ATCCTTTGGAGGTGGAGCAGACCCTAATTTCGCAGTTTAAACCTCGTTTACCATTTTTGG
TGCAAGAGCGAACAATAGAAGCTCTTGCAAGTTTGTAT
>NODE_9316_length_1238_cov_17.653473
CAATCTTGCCCTATATACTTATGCTCCTTAGGAGAGATTCCCGCATCTCCCGCTTCAACA
ACGGCTCTTCCTGCATCGACTGCTGCTACGTTCGGAACAAGGGGAACATTAGGAGCTATT
ACCGCCTCGCCAGCAGCATCACCAACAGCTTCGCTTATCAGAAAGAATAACGAAAGTCTC
ATCGCCAAAATCCTCGACAAAAGCATCGCCTTTGGGTTCGGCTTCTGAAGTCGCGAGGTT
TATCAGTAGATTGAATCTAAACCTTTATTTAACATGGTAACAGCTTTGATTATTAAATAG
TGCACCTTCACCCTTTGAATAGGCCAAACCCAATCCTTATAGATCAACCCTTAATAGATA
TAGAATAGATATAGATAAGGGGTGGTGCTTTTATCCGAGAAAGACGTTTACCCCTGGATA
GATATTAGTAGATCTTACTTTTGAATAGTTAGCGCTTTTTGACCATTGGAAAGAGTGCTT
CTGCGTTAGAGTGAATTTACTCACTCCCACTTACACTTGCACCTATTGTTTGTAGCCTTG
TCTATTACAGTAAAGGAAGGAGTGTCAGGCTACTCAAAGGCCAACCCAATGAATCTGATC
GCTTCCTCTAAGAAAAGATATCCCTTGCCCGGGCTACAGCCAAACGGGAAATAGAAAGGC
GCATTCACGAGAACGAAGGCAGAATCGAAAGGCTCAGAGTCCTTTATAAAGAGAAAATAG
ACTGATTGGACGAACAGATAGATAGACTAACGGACAGTTACGTCAGTGATCGACTAATCG
CTAAGAAAAGGAGGGAAGTGAGCGCACTAATAGCAGACTTTAACAGCAAAGCCAAAGCCA
CTCCACTACAAAGAAGGAGAGAACAATTGAAAGAACAATTAGAACTGGCTCTTAAAGCAC
AGGAAGAAGCCGAGGCAACACAGCTGGGTCTTTCCTAAACCAGACGAATCAACTAGGACA
CATAGCGATCAATTCTCTCATCAATCTCCGGACTAATCAAGTAGATAGGCTGATATTATG
GGATCCTGCTGCCGGAGAACTTACGGAAGTTCGATTCGATTCGATCGTCCTGTTTTGTTT
GGGCAAGTGGCGAAGCCAATACAGATAGCCACTCAATTAATAGAGCTCTTTACGATGATC
AAGAGCCCGCCCAACCTGATCTTCCTGTTGAAGTACGGTCGGACGAACCTGAGTTACCAG
AGGATCCAGACTTTGATCGAAGATGGCAAGAAGCCTTGGCATTTGCCAAAGAAAGGAA
>NODE_9330_length_385_cov_5.140260
GTAGGTTCCTGACAGCATTTTATTTCAAAGAAAAGAAATTAATCAATGCACATGCCCAAG
AACAGTAATAGGAAGAATGATGAAATTATTATAACAAGCAGAGATCACTATCAGTTGAAT
CTACTAGCTAAAGAACTCATAGACAATGCACATTATACACAAACACCAAATGAACAAATG
ATAGAGAGAAGTGACTGGTAGAAATATTTACCTAACAGTTCCTGTACTTCCACCACCTGT
TGTGCGAACACGCTTCTCGACCTTTGCAAAATCCATCTGTTTGCTCTCGTCAACTTTGGC
TTCATCAACTTTAAGAGCATCTTCCAGTTTCTCATCATCACTATCTCCATCTTTATTTTG
GCTGTTATTTTTCTCATCTAACTGTTTAAGCTGTTGTTCCTTTAG
>NODE_9343_length_117_cov_2.820513
AAAGGACGAAGTGCGAAAACTTGGGAAAGAAAGATTGATAAGTCTAGTCTACCCTTTGCT
ACAGAACAGCCTGCATTTTGAGGGTTTGAGCACTCCGGGCAGTCGTCGAAGAACACCCTG
CCAGGGTGTAATCTCCA
>NODE_9358_length_456_cov_15.710526
TTTCGTCATTCAATCCATCCTTCAAGTGGTTTCGGCCTCGGATTCCTGAGAATAAAGGAC
CCATAAAATACCTATAGCACCGGAAGTCGCTCTAATTCTAGTGGCCGGAAGAGAATGACC
ATCACCACTTTTCACGCTATTGCGTGAAACTTGGTCTGCCACAGCTATCTATGCTATTGA
AAGGTATGGCTACTCTCTTGTTTCCTGCTGAACTTAACCTCCTTCCCAGCTTCGCAGCCA
TATCTGTTTGCATTTTCTTTTTGGTCCGTCCAGTCCACTTCATGTTGTTACTGGGTTGGA
TGAAATAGCTATGCGCTATGGTGCTCGGTGCCGAAGTGAGCTTAGCTGCCCTAAGTGGCG
GATTCTTCCTTATGGTCGACAAACTGAATTGCACTCGGTCTTCATCCTAACTCGAGGAAG
GGTTCGCCTGTCCTTCTATCTTAATGTTGTATGGCAGGTGGAAAAAGGCATGAGGA
>NODE_9367_length_110_cov_20.200001
TATTTGGGTGATTGATTCTGGTGCATCTTATCATATCACTTCACACATGGAGTACTTCTC
ATCATATACTAGTGGCGATTTTGGTGTTGTGAGGATGGGAAATAATGGTTCATCCAAGAT
TATCGGTATG
>NODE_9385_length_673_cov_16.444279
GTTTAATCCACAGCTTACGTAGCAAGACTTGATTCAGATATACCCCCTTTTTAAGGGGAG
AGTCGTTTCAAGGTATTATGGGGTAATGGGCGTAGCAGATTTACCCTTTACTTCTTCATA
AGAGATGTCCTAACCGAAGACTTTATAGCTCTGGTTGGGACGTGGTCGTCCACTGAATCT
ATTTAAGAAATTATGGTATTATATGGTGATCAATACAAGAGATTGACCACTATACCTATT
GGAAAGAGCGCTTATTCGAGAACAGCCTACTTTCTTACTGATGGCATGGCCCTTTCCTTG
AGCTTGATATAGAAGAAAAGACTGAGAAAGTATGGGATGAGAGACCGACCGTAGCAGCAG
AAAGAGCTCTCTTTGGAAAGACTGTTTGTTATAGGGCGTGGCGTTAGCAGCACCTGAGAG
ACAGAAGAGTGCCAACTCTGGTTAGATGGTTGTAGAGGACAGCATTCCCGGGGCTAAAAG
CCCAAAGACAGGTTCCAAGATTCCAACTGCTTTGTCGCGATGGATCGGTTCTTCTATCAC
CACCATTGGGGCACTATGTTAACGACCTACGGCCGGATCTAACTATATGCTTCACGCACG
CAATTCCGAAGTGGCCGATCTCCGCATAGTCAAAAGGCTGACTCACACGCTTCCTCTCTT
TGAGATGAAGCTTATCGATCTCGTTTGAAAAAA
>NODE_9388_length_1428_cov_18.607143
CGATAATCTACGTCGGAGAGATGAAAGTCTCTTTCGATTTGGATTCCAGTGGAAATGTTA
CGATATGCTCAGAGATTCTAGGTATGTAATGCCTGGGATCCTTGGCACAGGCAGAAACGA
TTCAAACAACAAGTGGTTGCTTGGAGGTTTCGCTTTCCTTCCTTATCTGGGTCTGGAACA
ACCTCGAGCAGGGGTTGGAATTCTTATTCATACTAGGTCTGTTGATCTATATGGTAAGAT
TCAAAACAATATTAGTACTTTTTAGATTTTGTCTCCGGAGAGTTGTTCTGTGCCACAAAG
CGAGTTCGGGCTCGGGTAGTCAAGTCACCCTAAGTCAGTACCAGTGGATTCTACTTTCAA
TCCCATACATAAGAAAAGGTTTGGAACAGTGAGTCGATAAGCTCATTTGGCCACACTAAG
GTCTCGATCCTCCTACCTTTGGCCAAAACTACCTGTGTGCAAGAGATTCTCAAAACAGGG
AAGAGAGTTTCCCAAAACAGCTTACAATAGACTGATGATGAGTGGTATGAACTAAAGATA
TCATCCCCTTCCACCTTCAAAAGGGATACCTCTTGGAGCCCGCGTCTTGGATTCTTGAGA
TGGAACTCTTTCACAAACCGATGGCTCGCTTAAATCCTTTCTGAGTGACTGGCTTGACTT
TAGGGCTATATGATATTTCCAAGCGTTGGAGTCGTGACTTCGAGCTGGGGTTAGGAGAAC
TCTTCCAATTTGACACCAACATATCATATGGTTGCCCATGAATCTAGGTACCAATTAGGA
TCATATTCTTGCTAGGAAAGATGCATTGCAGCAAAGGACCGGGGAGCTTTAAAACACCTG
GATATGAGTGATCAGACCGATGCTAGCATTTGATTTGATAACTTACCCTTCCCACCAACC
TGTGTTATCTAGTGCGGTCTTGCTAAAGCTAAAGTCCTCTCGACTTTCAATTGAGGATAG
GAAATGGAGATATAGGCAAGAACTCGTCTTCCTGGGCTAAAGCTAAACTGAATGAGGAAT
ACCGGGAGAGTAAATGCTTTTTGAGAAACTACCGTTGAGCTTGGAATATATATTGTTGAT
GGGTATCTAATTCTTCTATAAATGTATTGGGTACTGTAGAACAATAGCATCATAAAGGTA
TGCATTCATTAACTATAGACCTACGGGGAAGTGTTACATAGTTCATATTACATCTTTCAT
TCCGGTAAAGGCAATCATTCGTTGCAAGGCAACTCACTATACAGAAAGTTAATAGTTCAT
ATCACACCAGAAGGAAAAAGACTCCTTGTATTCTGCCCAGTCACTTGCTTCTTCCTTCCA
GTGAATCAGTTACCGCCTTGGTACATCTCAAGGGACCTAAGGAGACAAATCCACTCAAAG
GAGAAGTGACCGTATCCTTTACTGTTAAGTAAAGATTGGCTGGGTTCTCTCTCTTATCTA
TCTTTATC
>NODE_9401_length_230_cov_4.417391
AATGAACGGCGTGTTGTCCTGTTGTCCTGAGAGATGTGCATCCAATAAACCGAGACATCC
TCCATAAAATCACGGACAACAGTAGCGTAGACGTTGGTGGTTTGCTCCTCAACCGTCCAA
AGTCCGAGTGCAATACCAAATTCTTGCATTGTGAGACGTCGCATCACTCCACCAAGTTTG
AACATAAAGTCGTTCCCATGAAATTCAAAAGATGCGTAAAACTCAGTGATGAGTTCTTCA
TAACATGGCT
>NODE_9448_length_465_cov_17.260216
GGCTGTAAAGAAAGAGCCGAGAGCCGGGAACGCAATAAAAAGAATTTCCCGAGGCTATCC
TTTCGCTAACACGAGGAAAGCTTGCTCATTGGCAGAAATCTGTCTTCTTCTTTAAACCCG
GAAACTCTTCCTTATAGTCTACCTACGCAACTCTTTTGAAGTGAAGCAGGCTTCAAAGCT
TTAAGGGCTAGGCTTGCTTCTTTAGCTTCCTTCCCGGCAAGTTGACTACGCAATCTTTCC
TTGCTAGGGAGAATATAGGGCGTACTCCTATTACTATAGCTAATATCCGGATTACAAGAC
AACTATTGGAATCCCGTTTGCGAAGACTCTCAGGAGAGGTAATCTTCCAACAAAGAGAAA
GATAAGTCTGCCGTCCCATATAGCAGCAAAAGTGAACAAGAAGTAGTGACGTAAGAAGAA
AGAAATCCTAGTCAAGTAAGCTACGTCTCATTGCTCAATCGTAGTACACCAAAACTAAGG
ATAGA
>NODE_9478_length_355_cov_3.754930
ATCAAGTTGGGGCTTAAATCCCATCTTCAACCAATCACTACTAACAATACAAAGTGAAAA
ATATTGTAGAAAAATTATGAAGAAAGAACAGGTACCGCAGCCCAGGCTTCCCTGTGATGT
TCGAGATCAATATGACAACATAGACCAAGGGCATCAAAATTCTCTAAACAGAAAGGGCAA
GCCAATCCCATTTTCGCAACATCATCATCATTTTCCTCGTCCAACTCGAAAATATAATCA
CCATCACAGTCTTCTTCGATCTCTACATCATCAGAATAGAGACCTGTTCCAACATTAAAC
AACAAAAGTCCACTTACACCAGGAAAATGACGACATTAAAAATCCAGGAACATTTTTATT
TTATCCTTTTGGCTA
>NODE_9487_length_116_cov_6.620690
AATCGAAGCAGCAATCCAAAAAGGACAATTACGAGAATACATCCGGATGCCAAACACAGC
CACGCCAACTCCCGACAATCTCCCACATACCGACACAGCCCTCCCCCCACATCATTAACC
TCATAGATAATAATAA
>NODE_9495_length_243_cov_15.946502
TTTCACTACTCGAATCCGCGATGTAGCTTTGAAAGCTAAATTGCTTTCTGATCCTTATTT
TCTACGTCCACTTGATGATAAAGAATCTTGGATCTTATTGCAACAGTCTCTACTTTCAAA
AGATGGTTGTCCTTCGAAACTCGGTGACATTGGAAAGCAAATTGCCACCAGTTGTGCCGG
ATTACCTCTTTCAGTTGTGTTGATAGCGAGACTTCTTAGCACAGACATGACACTGGGATT
TTGGGAGCAGGTAGCAAAGACCT
>NODE_9520_length_1186_cov_20.698145
TTGGCCACGTCTTTGTGAGCTCTTCCTTGGATTGGATTTCACCCCTCTTTTAAAGCTAAC
GGCCTGGCTTCGCTTTCGTGTGCGGTGTTGTGTAAGACCAGCACCCTCCCTTTAGCCCTA
CCGAGGTTTACAGTTCCACTCTCTCTAACGGATGAGTAGGCAATCTCGGCACTAAACTCA
TTGCAGAAAGAGACAGGCAACACGACGGATTTTTAAGGTGAGTCTTCAGCTGGGGGAACA
ATGATTCTTTCCCCTAAAGGGTAACAGAATGGGGTGGGGTCTCCTCTACTCGCTTTCCCA
CACTCCATTCGATAGCTGCCTAAGAGCTTATTCGACAACAGTAAGACGACTGACTGATAT
GAGATTGAGCGAGGAAATGCCAAAGCCAAGGCTCACTCTCTCTCCTGCGCTAGTTAATCA
TATGCCATCCTTAGAGTGCAGCAGGGACACCTTTAAAGGAGAGTGAGCCATCCCTTTAAG
ATATCGCAAAAAGTCTCTTTGAAATCTCATTAAAAGAAAAACTTCCTCTCTGTCGATCCT
CACTAAGCTTTCAGGAAAGTCAGGACAAGGACTATATTGTAACAGAGACAACCCCGTCTT
CTCTTAGCTATATGCTAAACACTAGTCTTTGCCTTTCATCGCTGCGTTCCGGTTAGTTCA
GGCCGGTCGAGAAAATCCTCCGAGTGACTGACCATCACTGACGACTCGTGAGCTCGCAGG
GCTCATAGGATGGGATCGAAGAGGATTCTCTTCATTTGGGTTGGAGAAATGTTCACGACG
TAAGTCAGTGGAAGCAAACGGGCAATCGGCTGTCTAAAGGACCCCATTTGTGGTTGAAGG
CTAAGTTCATTCTTCGATATATCTCACTCCGCTATGCTAGAAGACTGAGCAGCTTCAGTT
TATTACCAAAGCCTAAACTTCTATCGGAACTGGCAACAGATCTCTAGATCCGATGCAACT
AGAAGTCAGTCGATCTTCGTTCTTCTCCGTCTGAGAATGGTTTAAGTCCAATTTGTCGAG
TGAAACTCCGCTTTTTGGGCAGACTCACTCCCTTACTCGCTGGGTTGGTCTAAGGTTGAA
AGATCAGTCTATTGCAACTCGAAGACTGACTTCCCTTCCAAGTAGTTAGTGCTGTAGTGA
AGTCTTCTCCTGAGTCTAGCAGGGAGCTTATCCGGGAATCTTGGTCAACAACTAGCTCCT
ACTCCT
>NODE_9527_length_135_cov_3.303704
CTATCTGCTTCTGATCAAATGTCCATGCATGGGTTGGCTGGGACATTAGAAAAGCTTTGT
GGTCATTCAGCTTATTCTTACCCTGATATATTTTCTTTTAGGCTTTGAAATTCCCTGAGA
ACCAGTAGGCATCGAGTTTCTTAGATTGGCTGCCC
>NODE_9553_length_1474_cov_17.763229
CGTTGGGTTCAACCTTCCACAAAAGCATTAAAAAAAGTACCCAGGGAAGAATTCCTATGC
GCCGAGCGTGATCCACTTTCCGTAACTGAAGGAGCTGTTCCAAGCAGAAAGAGATTTCTA
AAGAAATAAGGCTTTGGGAGTAGTCGAATGGCTTTTCTTATGCATCAATGTTTTTCAGAA
CGCAGATAGTTCTGACATGAACGGACTTTCCGTAGCGAAGTTTTTTAAGCAGCAAGTCGT
AAAGCGGTATTAGAATTAGAAAGATCGTATTTTTCTCTCAATCCACGAGGATTCCTAGAG
CTTATATGGCTTTCGACAAATTTCTTAAGCTAGGATGAATCATCCCAGTAGAGATTGTTA
AAAGCATGGATAAACCTTAGATTTGATTCAGTATTCCCCAATCACTTGACTTGAGCTGAG
AGCAGAGCAAGCCCAATCGATCCGCGCAGGAGAATATCTCAGAAGCTTCAGAGAGAGATG
CTGAAACCATTCAATGAGATGCATCCCCCGAGACCAGATAGATATGGAGTTGTCGCAGCT
GCAGCTATCAGAAAGCAAGCGGCAAAGCCATCAAAGCGCACAGAGGAGAAGCAATATCGA
AGATCTCTCTCTTCTTACATACGATGATAGAGAGTTTGAATAGAAGCCATCCCCTTCGCA
CACCCTATCTAGCCCAGTTCTGGCAGCTAGTTTCAGGAAAGAACGGGCATCTAATTGAAA
TGGATGAAATTTCCCAGTCTGTAGTTAGAACCTGAGATTATTGATTCGCTTAGGTTTCCC
ATTCGATTCGATCTATCCTGATGAGGAAAGAGAAGACGGAAGGTCTGATGCAAGGAGTGA
ACCAGATCAACCTGAGAGGGAGTCCCAGGAAAGGGTAGACGAAAGAAGGTCGGAGATACG
GGGATGGAGTGTGAAGACATCAATCATCCCTTCTCTTTTTCTTTCTTTACGCAATTTCGT
AATAGGGGTTCACCTCAGTCTTGACTTTCTAGTATTCAATTCCAGCGGCTCGAAACTCAA
TATTCGACCGATCGCTTAGATGAAGCAGAGATTGGAGAAAAAGTAAGCCAAAGTTCCTTA
TAGAAGGAATCAAAGATGGATGGCTCTCTTCCGAGCGAAGAGGAAGTCAAAGACGCATCC
GCACCCTTTTTCACCTAAAGCTACAGTCTTCATCCAATGATGCCACTTGTTGCCGTTGAT
GGCCGTTGCAGCAGCACCGGTGCCGGTCATGCTTCAAAGTGGAACAAAAGGACTTGGTTT
TACTCTAAAGAGGGGCTTGAGTTTTGGTTGACTTTTGAACGCCCTACTTTGCATCATCTC
TCTTTACATGCTTTCCACGGGCGCTGCTACTATTCGATTTACGGGCACCGTCGGTGGCCT
TAGAGTGCAAATTGGACTTTATTCAATAAAGTTCCGACAATTTCATTCTTCTCGCCACTC
ATTTGAAATTACCGGTTGAGCCCATGCCATCCCTGAGGTTATGGTGGGGAGTGG
>NODE_9598_length_98_cov_6.265306
TTGGGGATCCTGCATTGATTTTAGAAGATCAATTAGTGGATTTGCTATTTTCTTAGGAGG
TGTTTTGATTTCATGGAAATCAAAGAAACAACATGTGGTTTCTCTTTCTTTAGCAGAA
>NODE_9603_length_96_cov_3.729167
GCAAGAATATCCATTGTAGCATTCAACCTTTTCCAGAATAGTCCATCAACATCACCGTCT
TCACAAGTAATAGAGCCTGGCCACTCAATATGAATGAGGTGACAGTAAAAGCATTC
>NODE_9616_length_151_cov_3.218543
ATTGAACTTTCCATGGACAATGAATTTGAAAAGGGGAATGGACCTAAGAAGTTCTCCTAT
GAAGTATTAGCTAGGGCAACAAACAATTTCGATGAGGGAGAGAAATTGGGCGAAGGAGGA
TTTGGAGGGGTTTATAAGGGTTTCTTAAGAGATGAAAACATATTTGTTGCT
>NODE_9676_length_1497_cov_18.602539
GGTATCGAAGAAAGGTTAATAAAAAGTTCCCAACAGATATGCTTTTTGTTTTGAACTGAG
CCTGTTCCCACTCGTATACCAGCCTTAGGTAAAGAGGCTTTCTTTGGCTTCTGCACTTAA
ACTTCTTTCTCTTAGGGGCCACGTTTTATGTGACTCTTTAGCTACCCCGCATTTCCATCC
ATATCAGGTATTCCTTCTACAGCTTAGCTAATAGCTCCCCCTATTTATTAAGGTTTGATT
ATCTGTATTGTGTGATTTATAGCCAATCAGCTTTCAAGCTCTCCAAGGGTAGCTGTCAAA
GGAGCCAAGCCAGGCAGTTCAGTCACAGCTTGCATTCGAAGCCATTGATTCGAGCACAAC
AACCGATACTGCCACGCTTCCTCCTGTTCGACGATTAACTCTTCCACTTGCCTCGTGCGA
GAAAAGGTGGAAATACTTTCAAACTACGCATCCACTCACACTAGGATCGTCAAAGTGAAG
AATTTTCAGCTTTGTTCTCTGTTTCGTGGTCAAAGTTCGGAGCTGCGGAATGAATAGGGA
TTGTGTGCTGGTATCAACCGATAATGAAAATATCGAGCTTGAGAGCTCCCCTATTTGAAT
GCAAGGATCGATCCTAGGAGCTGGAAACCGTATTTCAGTGAGCTCTTCAGACAATGTTCT
ACAAGCTGCCCTTCCTTCTTGAGCAGCAAGCCCAACCAAATGAAGACATCTGTGCCACAA
GAAGCATCAGATTGCATAGCAAAGCTGGCAATTCTTCAAAAGTGCCGCCTTCCCCATGCA
TTAGGCAGCGAGGTAGCACCATACGGAGAGACAAAAAAAGAAAAGGATGCATTCAGAAAG
AAATCCCGAAACACAGACCTTTCATCTTCATGACCAATTCCCAATCTGAGATGGAAGAAA
AAGAGAGTTCTTTCGGGAACCGATAAAGCTTTGATTTGGGCATTTGGGAGCCAAAGCCAA
ACAACATAGCAATAGCAATATCTTTCACTCTTTCGTCAATTGTTATTCGCATATCAACAT
TGGAGCTTTTGGCTCGCAAGAGTGTCCTCTTGGCAATAACTTCATCTTGAACACTCTCAA
CCGAGACACTATCCACGGTTGGTAATCTGACGGTAATCACTCTTGTTCCTAGTCTCCATG
GACAATGCAAAGCTTTGTCTTTCTTCAACGCTTAGCATTTCTATAGCAAGAGCACTGTCA
TTCTTAAAGGTTTCATGACTGTCCGTATGTGCCTCCTGGACCATTGACTATAAAATAGAT
TATCAGAACAAACCAACAATCCATGGAAACCCGCAGCCCTACGTTATGCCCTCTGAAAGT
TCACACCATCTCCAAAGTCGTCATGGAGAATCAAAACACCTCCATAAACTTTTGCGAGAG
GTTGCGGGCACTCTGACAGGGCATGTTCCGGCACAGAGTATATCAACCATTGTATTGCGT
CGATGAGCCTCACGACCTAGATTCTCCATCTACATTTGATTTTGAAAAGAAGCAATTCGA
TCCAACCGGATTCCCCT
>NODE_9719_length_837_cov_18.227001
AAATCGCTTTCTAGTAAGGAACTGCTCTATTTACAGGATGGGCGGGGGCATGGGTACGAA
GTCAATCTAAAGAAGGGGATTTCGATGAAAGCCAGGTAGGGCCTTAGGGAGAGGTGCTTT
GGCTTCAAAGTCAAAGGTAGGCAGTGGTACCGGGCAAGGATAGATGAATTAGATAGAGAA
GTCGTGAAAAGTTCTCCGCGAGAAAGAAGGACGCGACTCAACCAAGGGTAGCTCTCTAAC
CTATCACCCTTTCCCTCAAACCTGAGAACAGGCATCTCAGAAGGAATTTTAACTTGCTTT
CGGGCGATGCGATGCCCTTACTAAAGGACCGGATAAGCAGCTAGATCGATTCCTAACAGT
CAGAGGATTTTCAAATCTTTCTTTGCTTAAAAGGGCGAGACTGCACCATCATCTCCATCC
ATTATGTAGGAAAAGAAAGGAAGTGGAAAGCCATCCAGTCGTCAGCCAGCCTGTACCGAG
CCTGACTTTTTGTTTGGTAGGGGAAATTCTTCAATCGTCTTTTCTAATCCCAGTGACAGT
TAACGTAGTCCTCCAATCAGTAGCGAGTTTTCAGTCTGTATCATTGTACGGGCAAGTCCC
TTTTCCAGTTACAGGGTTTAATATACTATACTTCATGGAAAAAGGATAGCATAAAAGCTT
CGCAAGAGACATGATATGTTTGAGAAGGGATAAGGTACGTAAGTCACTCGTACGAAGTAT
ATCATATATAGTGTATGAGGTGCGTAGTCAGTCGCCAACATTCCAACTGTGCGAGAGGTA
CGAAGTAAGTCGAGTGAAAGGAGAGGGATCTGGCTTTGATAGGGCTGAAAGCTTTGTCAA
TCGGGTAGCAGAAAGAC
>NODE_9893_length_467_cov_12.918630
CGCTAAGTTTTAGACTTTAACAAATGTAAATAGGAAGGCTGGCGATTTTCTTCAGGTCCC
ACATTTCTTCAAATGTTACCCAGCTCCACTACTCACAAGCGCCCCTATAAATGTTTGCTT
GGTAATTAATACTCTAGCGCGATTCGGACAGCATCATAAAATGCCAGCGTTATCCAAAGT
CTCTCAATGATTCTATTATATAGACTGAATCCGCTTCGTCCATTCTGGGAGGCCGACGAT
ATAAGACGGAGATCTCCTAGTGCGGAAGTGCCCCTTCCCCCCTTTCTTGACTTCTAGTAT
TCCTTGCCCGCTCATAATTTGGCTTCAGAGAGTAGGGAACCCAGTCCTATCCCAATGTCG
TTGCTCGAGGTTCCAGCAACTCGTCGTAACTGGTAAATTTCCCCGTATTTGTGAAAGAAA
ACAAGAAAAGTTCTCATTTGGGTTACACACAGTATCTCGGCTTTCTCGTTAATTACATAT
ACTATAG
>NODE_9894_length_93_cov_7.634408
GACTGGTGCCCCGTCTTGTCGCAGTAGTTGCAAATCAGTTCAGTTGGGCAATCCTTGGCT
AGATGTCCATGTTTGTGGCAGTTTCTGCACCTTGGCTTCTTAGCCTTGGGTGC
>NODE_9934_length_186_cov_18.543011
GATTGCCTTTAGCCACCCCATCCTGACTCTAGCTAGCCTAATTGAAACGGTGTTGGAGCA
AAAAGGACGATTTCTCCCCACCTGGCCTCTTTGAAGCCCGGGCATAAGCACTCTACCTGG
CATTTGCCTCTGTACTATTGGTCATCATTGCATTTCCTGTCCTGGATGAGACTCTCAAAA
TGGCCAGGAAATTTTTTTTCTGAAAA
>NODE_9995_length_144_cov_8.409722
GCCTCCACTTATAAGCAAGCGCATCAGATAGTTCATAGTGGGTAACCACGTTCCACTATC
AACGGTCTGGATGCGTCATAATGAGTTATTTTCTACCCGTCCTTAAATATCACAAGTAGC
TTCGAGATTCGTAGACTCCCGCAACGCATCGTCAGATGCTACAG
>NODE_10017_length_264_cov_16.375000
AGGCACAACAATTCAAGCAATCTTCGCAAAAAGTGAGGCAAAGGCTGCTGCCAGTTGCTA
TTGAATCATCCAAAGATAGCTACTGAGACTGCTCAAAGATGGATCTCTTTCCGAGTACTC
TACCTAACCTAGAACGTTGTTGCTATTTCATCTCCATCGGATATGACTCAAGAAGGCCTT
AGCCTACTCTGACTTCCTGGCCATTCCCTCTTTTTCTGACTACTGGATAAGCCATCAAAG
ACAATCAATAACGATCGGGGGCATGAGAAAGGGAAAAAGCCCGG
>NODE_10069_length_164_cov_18.737804
AATCATTTATGGTTGATCATGGCTTCCACAAAACAAATTGTGATCATTGTGTCTTTGTGA
AGAACTACTCCGAAGGTGATTTTCTTATTCTCCTTTTATATGTAGATGATATGCTGATTG
TTGGCCAGGACACCATGAAAATTGCTAGCTTGAAGAAGTCATTGAGTAAGTCCTTTGCAA
TGAA
>NODE_10087_length_155_cov_3.522581
CCATTTTCTCTCTCGTCTTTTGTCCTACTTCGCCAGCGGCCTTGGTCACCCTACTGAAAG
CACCAGTGACCCACGAAGTTCCAGTCAAGATATAACGGTTCTTCATAATGCCGGAACCCG
CACTGCTAACAGTGTTCTCAGCAGCTGAAAAAGCTGACTTTGTCTTTTCAGAAAG
>NODE_10114_length_174_cov_4.488506
CACATAAACATCTTCAATTTAATAGTTGATAAGTCTCGTTGAAAGCTCACAACATCCTTT
CCGGTAAAACATCTATTGCTTCTTACAATGTCACGACATCCTCCTTCTTTGAACCACCAA
TTTTCGATCTTATTTTCTTCCGTCCAGCCATTCTTTCTTGCGATCGAGGTAGATTGAAAA
CTAGGGAAACTGCA
>NODE_10121_length_796_cov_18.395729
AACCCATCAAGCACCCAACAAAGCCATTTCTTTGGCTTACGAACCTCCATCAAACTACCT
CAAAACATGAAGATTGACCGACTGGGACAACCAGTACATTCCAGTCGTTTCCATCATCAA
TCGATTCTTACTTGAAGAAAGTGAGAACGGACTCAATGGAAGCATTGAACTCATAGCAAG
GGAAAACGAAGTCACCCCTTTCGGGTAGTGCAAGTGAAAATGCCAGTTCCAGGACAAGGA
AAGAGAAGTAAGATGTTCAAGTTCCAGGTTTTCTAATCGTAGAACTAAGGCAAAAGAGTG
GAAGCACTTCGCGCACGGTGGAATGTTCATCTCCAACTGAGGTTAAGGCGTGATTGACCT
CATCCTATCAAGAGGAAACTGAAAAAAGGGCTTGATGCAATCAAGTTTACAAGGGTAGTA
AGAAGAAGCGTAATATTAATCATAAACCAAGACCATTTGGTAGATCGAGGGCAAAGCCCT
TTTTCCTAACCTTTGGTTCGAGCCAAAATCAATGTATCTTTAGCCTCTTGCACTCTAAAT
ATGGGTTCGTGTACCCTTATAAGGGCAATCACTCTATCCATCCAGTGGGAAATACGAAGA
TTCTCCTATCAGGGAGAGAATAGAGTCAAGCTAGCTACCGTTACCGTCTATTAACTCTTT
CGCGTTAAGCGTACATCTTTAGATGTAAAAAGGACAGTGGAACTTCTCTTTTCGCCGTTA
GAACAACACATCATGGAAAGAATAGATGGTCATACTTGCTCGCAACAGGTGCTTCTTTCC
CGCTAACGGGGACCTTATGCTTTAGGGTTGGTTTGG
>NODE_10125_length_95_cov_8.936842
CCCCCGCTGGACCTTCTGGATTCGGGAACAACGTTTCTGCAGCATCGACACCTGCCCAAG
GTGGGGCCCCTGTTCCCCGTATGCCGACGATTGAGGAAGAACCACGTCGAGTCCC
>NODE_10128_length_180_cov_5.511111
TTCAAACCTGCCTTAGTTACATTTTATGGATTTTTGAAATCCATTACAATAATTTGTATT
ACAATTATTCCTTTTGGCTGTATTAGCATCAAAGTCAAAGATAAGATGAGAATGATGTTG
CTTTATAAAAGCCTTGTCGGCCACTTGCTGACTCTACTTTATCTTTGTTGTCGTTACTTG
TGAGTGGCTCCTTTTCCTTT
>NODE_10202_length_81_cov_6.320988
TCCACCACTTTGGTCGTGTAATCGATGGATTCGTAGTACTTCACTTTGGCATCCGAATCA
CGACACCTTGACTCCGTTTCTTTCAGCCGCCGATCGAAGTC
>NODE_10207_length_156_cov_18.179487
GCCTCTGGCCAAAAAGAGGTTGGGACTTGTGATTCAAGTAAAAGTGCTCGTGTAATTTCC
AAAATTATGCGGTTTTTCCTTTCGGCCACCCCATTTTGTTGGGGAGTGTTTGGGCACGAA
GTTTGATGAATAAGGCCGTTGTTTTGAAAAAATTGTTGCATGGCTTGGTTCACAAA
>NODE_10209_length_414_cov_18.301933
GGAGTCCTCGACCGATGATAAAGCCCGGAAGAGAAGGAGAAGGGAAAAGCACTCAAGCAA
ATTCAACCTATGTCTACGTCTATGCTATTTTCATTCAATTGTTTGCTCGCGGAGGCCCGC
AAAAGAAAAGGGGTATCCCGCCCTATAACCAATAAGTGAGACAAGTTACTATATCTCCCA
CGGAACACATTCTAACCGTTCAGTTAATCACAGAATTCTCTTATAGGTATTCCCTTTAAC
CAGGTTTAGCCAGCCGGGATTTCCCATCTAATGAGTTATGGCACGGAATCCATTTGATCC
TATGTAACCTTCATCCTATTCTCCGATTCCATTCAATCTCTTGTGAATGAGTAAGGTTGG
CTTTCTCGACAGGGCTAGGCTAGTTCAGAAGAGCCAGAAAAGGATGTTGCCTTAGTCGAC
GAACAGGATCTCTT
>NODE_10214_length_94_cov_3.329787
GCTGTGGGGACAAGAGCAGCTGCTGTGATCATCTCGGGCGATTCAGGGCTAATGTACTGT
GTTGGGAGCTCCTTGAACTTGACGATGCAATGAGTCACTTCCAGCATCGCCTTA
>NODE_10215_length_204_cov_3.563725
ATACGATGGTTAGATGAGGACCAAGTCAGTCTGGTGCAGTGGATCAAGTCAGGCCTAAGA
AGCAATTTTGCTGGTCGCATTGATCCAAACCTAATGCATGACTCGTCACCTGAATGCTTA
GGAATGTTTATAGAGACGGCTAGTAAATGTCTGCTTGACAAGGGTACTGAAAGGCCATCA
ATGAATGAAATAGTTGCAAGTCTTGAAGCAGCATTACTGGTGCA
>NODE_10225_length_88_cov_10.761364
AAGGACTTGCTGGTTGGTGTCTGAGATTATCAACTCAGCTTTGCCCCGCCATGGCAAAGT
CATGGATTTCATATGCTTCTTGGTGCTATTCTCAAGGAAGAATGTCAG
>NODE_10228_length_476_cov_18.989496
AATAACTAACGAAAGAGGCAAGCAACATCTATTTCTGCCCGAACTCTTCCTTCTCCTAGC
GAACCGAACGGGGAAAGCCTTGCTTACGCAACCTCACTCGCATTCGCCTAATCGAGCAGA
ACGCCACTCGGCGATCATCCAACAACAGGTCTCGCCTATAGTTATAGTGTCGAACACACA
TAAGTATAGATTTTGTTGTCCTTACGACGGTTGTCAAAGACCGGATCTTTGCACTTCGCG
ACCCTATCCGAGTTTAGTGCAACGCCTTATAGAACAATGAAGTAATGTATCCATACGAGC
TCTGGCCCTCAGCTGCTCGAATACAAAAGAAACTTGTTCATTTATGTTACCGAGGATAAG
AGAACAGCTTCTGAAAGAAGACTTGTTCGCAGCTAATGGTTCTGTCCTACTTTACTTTTT
TATGATTGATCCGAATTTCGTTCACTCTGTGAGATAATGGATCTAACGTTAGGGCTTAGT
GACTCCATCTCTCTTG
>NODE_10344_length_137_cov_3.525548
ATTTTTTGTACTTCCCTTTACTATTGATTTTAGATTACGAGAATTTGTCTACTATTGATG
GAATTATTGCTCAGTTTCAACAGGATCTCAGGGAGGTTCCTAGGATTGATGCAAAGAGGC
AACAAGGAATTGTTTCCTCTTCCTGGCAGGCACCAAC
>NODE_10352_length_182_cov_6.521978
CAGAAGCAGCTGCAAAGAAATGTATGAGAATGCAATGAAGGATCTTGAAGAGTTTTATAC
GGAAGCTTGGAGGTGGGTGGTGAATGGGCCAAGACCAGAACATTGGGTGAAGGCCTTCTT
CCCAAGTCATGTGAGATCTGACATGCTATGCAATAATCTATGTGAGTCTTTTAATGCATT
CATTTTAGAAGCTAGAGATAAG
>NODE_10433_length_276_cov_8.199275
CAGATGTGGTAGACCGTAGCCGCTAGAGCTGCCTTCTTACCTTTGGTTTGCCAACTCGAC
CCTCTAGACCCTTTCTTGATCCACTTGAGTGCGCTCTTTAGGGTGGTCATGTGCCTTCTA
ACTCCCAGCCAATTCTTGATGTCGGACCAGATAGCTTTGCTGAAGCTGCATTGAAAGAAA
AGGTGCTGGGTAGTTTCATTGCATGTGCCACACATGGGACACCTGGGGTCGGTGTCAATG
AAGCGTTGGATCTTGTCTCTTGTTCTCAATCGGCCAAGGGTGCTGAGCCATAAAAT
>NODE_10444_length_702_cov_19.123932
ACGGTCTCTTTCCGATTCTTCTTCTGGCCTTAATCTCTTATTCGGGACTTCCTTCAATTC
CAGGGAGGGGCATACGACATAGGACAGTCAGGCAAAGAAGAGATTCAATCCAAACGAAAC
TTTCTAAATATGCTCTTGCTTTCAAGGTGAGAGAGACTTGGGAAAGAGGCGGATTGCGGC
GAAGATCAAACCTTTCGGAAAAGCGAGTCAGTGTAGTGCCCCTCAACCGTCTTTCCATAA
AGAACATATCATGGATAGCCTGCCTATCTTGATAGTCGTTAGTGGTATAGAATCCAAAAG
AAGGCATCATAGTAGCAGCCTCCGGTATCCGGTCAAGGAGCGCCTATTAGTATAGTATAC
GGTAGTATACGGCCTTGGAACCAGCCAATTCGCTTACATTGATGACACTGCTAACAACGG
ATCCTTTGAAGACAGATAGTAATAGATCTTCCTTCAATAAATAAATGGACGGAATACTCC
ACGCACGGGCAAGCCGTCAAGCTCAAGATGGATGATGAATAAGGGAAAGTTGTCCTCGAA
ACTCCTAACTCGGTTGAATCCAGCGAAGACTTGACTGGAAGGGCACAGCCTGACAGAAAT
TCCAATTTCTCGAACGTCTGGGAGAAAAAAGACAAGAAAGTTCCATCCGTGCTCCTTCTT
AGAAGATTCCTTTTAGTTTCTGACTTAACGGGCTAAACCGTATGCCACTTTCCACGTACG
TC
>NODE_10534_length_140_cov_31.157143
ATCAGCATGGATAATATCAAAAGGGGCAAAGGTAGGGGAGGAGTAATTATTAAAAGGCAA
TTTTACATGTTTTCCCAATTGGCAGGCATCACAAATATCTAAAGATGAGTTTCGATTACA
ATCAATGAATTTATTTGAAACTAGAAATTGAAAAACATGA
>NODE_10545_length_125_cov_7.072000
CCTTCATAGGGTCTAATGTTGAGTTATTGCCCTTGTTGGTAAGATGGAAGTGGAGAACGC
TGAAAGTTGCGTTGATACATCGGATTTCCGACGGGAGGTTGATTCCAACTAAAGTTCAGG
TGGTTCCGCCAAGTAGGGTTGTAGG
>NODE_10575_length_291_cov_6.281787
ACACAAGTTAAAGGTGCGGGAAGAGTTGAAATTTCAAACAATATAAATCTTTCTCACTGT
TTATTTATTCCCACTTTAACTTGTAAACTACTATCTGTTAGCCAAGTTACAAAAGAACTA
AATTGTATGGTTCTCATGTATCCAACCTTTTGTCTTTTACAGGATATCCTGTCCAAGAAG
ATCATTGGACGTGGTTCTGAGAAAGACGGGCTTTATTATATTAATGATTTTTCTCCACCC
AGCACCGCTCTCCACTCCAAAGGCGTGTCTACCGGACTTTTATGGCACCGCCGTTTGGGC
CACCCTTCCTC
>NODE_10628_length_82_cov_5.268293
AGCCGACACGTTAGGGATCGTCTGAGTTAAAGTGATTGACCCAACTCCCAATAGTATGTC
ATTTGAAGTAAGTATGACTCTAGTTGAGATTTAGCCATCCTT
>NODE_10630_length_258_cov_3.418605
AAGAGAAGGTTACATCTAATCAACTGGAGAGACTTCCAGGCGCAGAGAAGAGAAGGGATG
CTGAAAGAGAAAGATTTGGAGTCAGCAACCCTCGAAATTCAGGTGAAGAGAAAGGTAAGA
ATAAAGAATTTGACATCAGAAAGATGGATGGGCAAGGGTATAGGGAAGAAGCTAGATTTA
GTGGACATTCGATGGCTCAGAACATTGTTGGAGCAGCCAAAACCAAAGCTTTTGAAATGT
CTGCAATGGTGGAGAAAAATGACGAGACAAGGATGGAA
>NODE_10647_length_193_cov_22.937824
ACTATCTCCAATCTTTTATCTCCACTACAAATTCCCTAATTTCTTTGGCATGTCCTTCCT
GGCACTGTACGTCGGCGTCGCCCTAAATCCTATCTTCAGCCGCTACGTTCGGTTCAATGC
TCTCCATGCCCTTGCTCTCGATTTACTTATGTATCTGCCGTTTACTATGGAGGAGATTCT
GTTTGGGTCATCCCCAGACCGATCTGTATTCTG
>NODE_10648_length_122_cov_3.540984
TTGAAAAAGTATGAGTCAACTACCCACATGGATTCCATTACTGAGATGGACTCTATTGAA
GATGACAACCATCAACCATTGCAGGATTCAGATATGGCCCAGGGGTGGGGTACACGGACC
TTCTCAGAGGTATTAGGAGGTA
>NODE_10669_length_712_cov_15.050562
AAGTCATACTAATGCAAGGACTTGTGCGAATTCTAAAATGGCCTTAGAAGTAATCTAAGA
TTCTACCATTGATCACTACACTTAAGGATGTAGTGTAGACGCACTCTTAAATCCAAATAA
TGCATTTTTCGGGGAAACCAAGCCCAATTCTTTCCAGGAACTCCCAAGAAAGGGAGTCGT
AGGCCTTTTCTAAGATCTATTTTCAACATACACCTAGGAGAGATCCTCTTCCGTCAGTAT
TTCCGAAGGAATTCTTTGACTAAATAGATATTGTCCACCATGCTAGGTTTATTAGGAAGG
CCGCTAGGGCAATATCCACCAAGCTCTTCCAGAATGGGAGCTAATCGATTCGCAAGGATT
TAAGAAATTCTTTTATATAGAATGTTGCAACAGGCCTGAAATCTTCAACTCTCGAAGCCT
CTTCCAACTTAGGAATTAGAACAATAAGGGAATGATGATAGGATTCGACCACTAAATTGA
ATACATTTTCTTTTTTGGCCCTGCAAAGACTCATTTTGTCTTCCAGGGAACAAACTCCTT
GTTGAGGAGCTCGAGGCCATGCCTCTGTACCAAAAAGGACATATCCAACTACTAAGTTAT
TTAACACCACTCATCATAAAATAAAGCCCGAAAGCATCATATTTCATTTTATGTGATCCA
TCAGATCAGTCTTTCTATCTAGATTGATAGAGCCTTTCCCTATAAAGACTGAATATATTG
GAAAGAGGAAGA
>NODE_10670_length_174_cov_11.143678
CAAAGGAAAGTTATTGTTTGGCAGAAATTTAAACATACATGTGGTCATATCACTAGACAA
AAATTATGAGACCTTGGTTAAATTCAATTTTGGTTAGGTTACTTATATTTTATATTTTGA
TTAGTTGATGGAAACTTAATGTCGCCAAAGTGACTTATGTGAAAATTGATTGATCATTAA
ATATAAGGAAAGTT
>NODE_10682_length_996_cov_14.739960
AGAACCAAAATGAGTATTAGCGCTAGCAGCGCAGAGGGATGTTGGAGAATGGGAATATAG
ATATTGATAGATTGAAGCTAAAAGGAGTTTGTGAACGATACAAGAAAGCAAATTACAGGC
AGGATAAAGGAAAGAAAAAAAGCCATTTTTGATCTATTTGAGTATAGCCGTTGTTTCGTT
ACTTCTTTATATGAATGAATTAGCTATTATGGTATTCTTCCAGTTGCTACGTCTAATTTT
ACTTGGATTGCGACCACTAGAATTAGTTCATTACAAAGTAACATTTGTGAATGTGGGTTC
TTTATTGGATCTGCTGGGGGTAGTAGGGTCTATTGGCGGTGAAATTTCTCAGTACAATGA
AGTAATGCCATTAGGCATCGGGCGTGAGTTGGAAGTGGGGCCAGAGATCTTGAGGATGGA
TCAAGAAAATCCTGCTCAGTCAGCCAATCCTCCTGATCTTGAATTGAGATTGGGTCCGCC
AGGGATGGAGGTTGAAAACGACCACTCTAGTAGTAGAAATTCTGAGCCCCAAGCTTCCCA
GAAGAAATTGAGCGTGAACTTTGCACCTTTCTTTCTTCCTTTGGGAATAGAGAGGTTCGC
AAAAAAGTATTTTTCACAATATCTCCCGAAAAGCGTGCTAAAATAAGCCAACTTATGCAG
GAACTTAAAACAAGCAAGTTTTCTGCTTACGATAGATCATAGACGATATCATAGTACCCA
TCCCCCCGAGGGCCAAAGCTCTGTTTCGGTCCACCACCGGGAAGGGTTAATATATATATG
GATTCTTGCTTTTCTTGTCTAGTTCTGTTCTCTGGTCTTAGTTCCTGATCAACTGTAACC
AGTGAATGTGTAGCTCAAGAAGGAAGGGGGCAATGGGTATTGCGCCCGAGTGAGCTACGT
CTAATCAGTACGCGGGGTACTAACTAACCCGGGTTGGAAGACACAATCGAGGAGGAGCAG
CGGGATGAGACCTATCTGTACGGATAGTAGAATTATTAAACATTTTTCTATTTCTC
>NODE_10685_length_1033_cov_15.956437
TAAGATGAGTTATAAGTAAGTTGTGCCAGCTGGCCCTGACCGAATGTTCTGACTCCCGGT
AATCGAATGGGTGGTAGTTGGGTTGTTGAAATCCGATAATCGATTGGCTTTAGAAACCCA
ACCTAGACATTGTAACTCAAAGTCCTGCCTACTTGTAGGCTTAGGGTAGTCCTCGATCTT
CTTTTACTGGCTTGGGAAATTACCATAAAAAGAAAGGGACACTGGCAGAGAGAAGGAAGA
GCAAGCGTTGGTGATACTGATTCGTTACTTGGAAATCCTTTTTTTTAGGCTTGGACATTG
ACTTAAATAAAAGCGTGTACTGATCAACAAAGTATCCTGCCTCAGACGTGGATGTAGATG
TAGACGTAGATCATCCTGTTGGCTAAGAAGCGAGACTTATTGACTCTATCTCTTTTGAGA
ACTTCCCAACTCCTACTGACTTAGATGATTTATAGACTGACTGACCTCTTAATGACTTAC
TTACCTGTAAAAAAAAGTCCTTTAAAATCCCTACCTATCTTTCCCTTTTCAGGCTCTCAA
TCAGATGCAGGACGAAGCCCGGCCTAGGCTCTCCAAACACTGGTTAGGGAATGTGTTCTT
CTGCTGGTTTAGGACGAAACCCGGCCTCAAAAGGAAAGGCAGATCTCTCAGATCGAAGAG
CAAGTCCTATTGACTCAGAACGTCCCGGTGAATCATTAATTAACTTACTTACCTTATCTT
CGGTAACCAGCAGCAAAATTGGATCTTCTTCAGCGGACCTGATATTATGCCGCTTGGTAG
AATGGAAGTAGGCCGTCTCTGACATACCTTTATTCTTGGCGAAGAAATTACCCATAGATG
ATGGTAGGTAGGCTGTGGGGCCTGTCTCTCAATTTCACTCTTGAAGAACCATAGATGATG
GTCAACTTTTGTATATTGATTACGAAAGCGTTGGTACTTCGCGAAAAGTTCCCGGACACA
CCCCTAAATTTGGCAAGTCAAATTATGGTACTTCTCTTTTCGTCTAAGCCGTACAATTTG
ACGTTCCCAGGATTTTGCAAACCCCTATCGCTA
>NODE_10718_length_492_cov_16.569105
GAGACCTTCTTTCCCATCATTCAAAATACACCGTGTGTATTGCACCATGAGTAGTTCACT
ACCCCTCTTCTTATGGTGTATCATCAGCGAATGGTAAAAGGAAGACTCTCCCATATTCGA
ATAATATTGATTTCATCTCCCACCGGTCGAATCTAAGGGTTCCACAAACCTGGTCAACTG
CCTACTTCTCTCTCGATTTGGTTGATCGCAAGCTAGTTTAGCGCAGCGCTCACACCTTCA
TATCTCGTACCGAACTGGCAATTACGACCTGAGCTAGCTTGGATTGACAGTTTGACTGGA
ATCAATGTCTCATTTTCTTTTTATTCGTAAGGTCAGACGATATGTGACTATCCCGATCTC
ATGTTTGGGACAGGTTATGATCCTAATATTTTTTATGTGGTTCGGCCAGATAACGAAAAT
GATGTTGTGGTCTTAACCCTAACGTTTTTTCGTCTTTCTCATGGTGGCTTGCCAAAAGAT
GATTACTGATTAAGGCTGATACCTTTTTTTTT
>NODE_10800_length_128_cov_5.218750
CTCTCAGTCAAAAGAGTATCTCTGAACTCGCTTCGACTACGGTCCAAAGGTGGTCTCTTC
TCAAAGAGGCTTGCTGCCAGAACCTAAGATGCATTCAAGCTAACCAACATGGGTTCGTGG
TACAAGCCATAACTTCCACCATTGGAGC
>NODE_10801_length_789_cov_18.927757
AAATAAAATAGAATATCTATCTTAATAAATGGAAGAGAAAGCATATCAAGCCCAATGTTG
GGATTGAAGGCTTATATTAGTACCTTCACCCGTTGTTGTCTCGGGATCTTGAGTCCTTTC
CTCTCCTTGACTTGTACTTGTATTAGTAGGGCCTTCTTCATCTAAAGGCTCTTCATATCA
TGAACTTGTCCAAGTCAAACTCTTCTTGCGGGAGAAGGTTCTGGTAAGCTCGCCAGCACT
GTTCTTTTATTTCGGTCAAGTACGAAGGTCGGCCAACATTCAATTCAAGCAAAGATCATA
AATAAACATATCAAGTCGGAAACCTCATGTCAGGGCCACGCAACAAATGAAATGTTGTAA
GCCGTTCTCGATATATTCTATCAGCTAAGATTGATCGAAGGACTGACCGTCCTGGTCACC
GGCACCTCTAGTTAACTCAATGCGTTTTGGTTCATCTAAAGTCAAATGTCATACCCGTAA
AGAAGAAATTCTGCTCCGCTCGGGAAAGAGATAAGAAAGATGGAAGCAGACCTTCAAGCG
ATCAACAGATCGGGTCCTGCCAACAAGCTTGAGCTATGAAAGAGAACACTTAATATATGA
ATAATTGAGGAACGAAAACGAGCGAGAATTGAAATGAAGAGGAGGATAGATCCGAGGTTT
TTATTCTTTCGAAGTGGAATGGAGATGAGGACTGAAGCGAGTGACCTTCAAGCTCTCGTT
CGCTAGTCCACAGACTGTCAATAAGGGGTCTGACTCAGATGCAAGTCAGACAATGTCAAT
TCTTTTGGGCCTTTTCACACTCGATGTTA
>NODE_10870_length_1553_cov_19.486156
ACTGAAAGAGAAAGAAGTGAGCAAGGATAAGCACTCAAACTCCCAAAGAAGGCAGGGGGC
CTAAAGCAATTTCATCTAATCCTTCACAGGAAATGCTGTAGAATTGAAGAAGATCTTTTA
TCCCTGAGAAAGTTGCAGCAGCCTCAATCTCTTAAGAAAAGGGTGTTGATTCCTCAGTCC
GCTGTCTGCCGATTTCTGGGTGCAGTTCAAGGCTAAATCCTAATTCATGTCTTTAGCAGT
TACACGCTCTTCCTCAAAGACTTGGGGACGCAAGGACCTTATCCCTAAGATGATCTTCAA
ACCAAAAGCAAGGTAATTGATTCCAATCCCCTATCTTTATCCTTCAGTCTGTGACTAATG
CCTTGAATCCGCTACTGAGGACGAAGAGCAGGAGGTTAGTAAAAATAAGAGAAGTCGGAG
CGGACTCTGATCTAGTCCCGGAAGAAAGAAAGATATTGGTCGGTATTTGTATTGGAGTCA
GTATCGACGTATGGGCCGGGCCTACAGCCTTTGTTTGATTCTATTCAAATGTCCTGATCA
GGGTGACTATCGAAGATGATTGAGATTGGCTTCCTCTCTTTGGTTGAAAAGCAAGGCGGA
AAGCAACTAAGACGGATGACGGCGAAAGCCATTTCATCTTCTGTGCCCTTGTCATCCGTT
CCTGATCCTCTTTAATCACTTCCAATACCCATTCATTGGTCACTGTAGAAGAGAGATATG
AAGTCTTTCTTAGTGTTGCAGTTAGTATAGTATATGTTATTTACCATACAGCGTGAGATT
ACGTCTTTATCTTGTCTTACGCAGTTGGAGATTCCTAGAGATGGAGGGGAATTAGTGTTA
ACAAGGAAAGCTAGAAGTTCATCTTCAAAGGGAAGAAAGGCATGCCACTCACTTTATCGG
CTTAGGCCTGACTGAGGAAGTTAGAATAGATTTTTCCGAAGACTGAGATTTGTGCATTAT
TCCCGTACGGAACATCTCTTGAGAGAGATATTGCATTCCCTTACTTTGCAGAGAATCCTA
TTGGTATAGAGTTAGACGGGAGACTCTCCGGCGGAGAAGGCTGAGCAGCAAGCCTGTCTT
ATCACTCTATACATGCTCTTACTGAAGCAAGAAAGCTAGGCCTTTCAGTCTAAAGAAAGG
GATGAAAGTTATCTTCTGTCTCTTTTGAGAGAATCCCTTGTTGCTGTTGAAGAGATAATT
ATAGCTGCTAAGATCTCCTAACGGATCTCCTCTGCACCGGGAGGAAGTCGAGGATTGAGC
ATCAAGCTAGTCAAGTAGTAAGCAAGTAGGGGATTCGTGGAAGACTTTAGATATTTTGAT
TTGAGTGCATTAGAGTCCTGTGAAGTCTAAAGCAAGGTCCGTGTCGGGTTAACTAGTTAG
AGGGAATCACTTTCCGCTTCAGATATGGTAGCAAGGAAAGCAACAAGTATGATTGGCTTT
GTGACCGCTCACTTCACGACTCTATAAAACAGAGTTAAGAGATCTAGAGAAAAGAATGCG
CAGAAGGTAGCAAGTAAGAAGACTAGGGTTAGACGAGATCTAGTTAGGAAAGGCGGAAGT
CAGTCTTTCTCTT
>NODE_10920_length_724_cov_17.418509
TCATTTGCATTTGAAATTCCTTCTAATTCTAATGGTGTCACTGGCCACAAACTCGCGGGA
TCAGGAGATTACCCTAGCACTCAAACTATAACGGGTACTCCAAGAGGAGGGTTCTTTTAC
CTAAAAAATGCCTTAGGACTGCGGCTTACAGAAAGGAAGATTATCTAGGCGGGGCTGGGG
CTTTCCTTGGCCTTCGGACCCTTCTATCCTGTAAGCTTTAGATGGACTTACCTTCTTACC
GGAAACATCAGTATCGGCTCCATAAGTTCCAGCAGTTCCATCGTAGCCATCTCCACTTTA
ATACTCTCCAAGGCTAGGAAGTGAACCCGTCTTAGTCACATACCCGGATACAGCGCCAGT
TCCAGCAGTCCTATCAACCGAGACCTATACTGGAACCGAAGCGAACCCTTCAGTACTATC
TGCTGGAGATAGATATGGAATAGCCTTTATCCAACGGCTTATGTTTATTCCGAGTGAGCT
TCGGAGTGAATATCCATACCTTCTATCCTCAATTTATCTAAAATAAGCTTTTTCATCTAG
CTAGCAGTTTGGGGATCTGAAAGCGAGTGAGTTAGCTTTATTCCAACTTTCCCAGATTGG
ATGCGAACCCTTAAATACCCGCTGCTGGAGAAGCTGCCCCCCACCTCTTCAAGCTGTCGG
AATCTCTGGTATCATATTTTCCAACTAATGCCAGATCTGATTCAATAGGAACATCGACCC
ATTTTCAGTTCATTAGTTCAATAC
>NODE_10952_length_97_cov_2.319588
AAGCGGATTCAGAGGAGGCGGACTCTTGACTCCGTACTTTTCCTTCAGCACTGCGACCAC
GTTTTCTACGGGTATATTCAATCCGAATGGCCTTTCCTTCTTCGGACTTCGATTTCT
>NODE_10978_length_438_cov_15.575342
GAATGGCACGGAAAGAAAGAACCCGCTGTTCAAGGATCTTGCAGGTATGGCAGCTTAGCA
GCTAACGAATGATCGTTTAACGAAGTCCTCCTAACAAGAGAGACGCGCCAGAAGGGTCTG
GTGTTGGCGAGAAGGTTATGTATGGCCGAAAGAGCCGTTGGCAGGGCCGATGTTAGAACG
AGGAGGGCGTCTTGTCTTGATTGAAGCAAAGAACGATCGAGGAAGGATGTGCAACTAGGC
TTTGCTTTGGCATGGGTCTGGCATAGAAAGATGGGATCTGTATGCAAGCGCTAGGTGTGC
AGCTAAGTCACGCAATTTACTTTCTCTCGTGATCTAAATCGATATTTTAAATTTATCGCT
ATTTCGAATTAGTGATTCGATATCGCCTATACGTGAAATTCTCTTTATGAAACTAGAACA
TGTCTATAAAGGTTTAACGATACTTAGCAAGGAGAGGA
>NODE_10986_length_90_cov_5.800000
ATGATATGCTCATTTGGGACGCACTGGTGGTACAGGTGGAGACTATCTCAGTTGAGGATC
ATATCATTATTCTGGAAATGAAGCGAGGAAGGGACCACCCTTAGTTTTTA
>NODE_11014_length_198_cov_13.303030
ATAAAGGCTCTCTCCCCGATCTCAATAGAAGTTAGAGCGGTTGCACAAATATGAAATATA
ATTTAGTAAGAGTAAACCCACCTCTGATCCAAGCTTAGCTCCCAAGTCGGGATTTCTTCC
TAAACCTAAAGTGAGGACTTTGCCCCGTATAGGCAGATGGGTATAAAGTGGGTCACTCTG
CCAAGATTCAATCTTTCCCCTGATCTTTCTTTTCTTTG
>NODE_11034_length_132_cov_11.287879
AATTCAACCACGCATGGTTACCTTGTGAGTTTGACTAACTCTCGAGTTCTCGGACTCAAT
TTCTCTTGGATTTGGACTAGCCTCAAGGTTTGACCTTATCAATATTATTTGGTTAACCAA
CCTTATTCATTTGATTGAACTCACACCGTGTC
>NODE_11036_length_1707_cov_18.152901
GTGCCCTTCTAACCTCTTACTCTTTCTAGCGCTTCGCTACTCTCCTCCCTTGACTTAGCT
GTCAGTGAACTTATTTGATTGAAAGTGCTCTCCCTTGATCTTCGACTTTGCTTCTTTCGC
TCCGAGACTAAAAGATGTACGAAAATCTGTAATCAAATATGCGACTAGCTTCAGTCTGTT
GACCATCCTCCGATATAGGTTAAAGTCTGAAATCAGTCATGGATGGGTCTGACGAGAATC
TTTCTTGGGCTAGATTCCCGCCCGGAACTCAGATTGAAAGAGAAATGAATTCTTCCACAT
ATAGATGAGACAGTGATCCATGGTATCAAAGGTATGAGATGTGAATGAGGTCTCAATCAA
GTAAGTACTTTTCAATATGAAGAATTAAGTATAATAAGAATCTTGTTCGTGAGCCAACAG
TTAAAAGAAATCGAAGACTGTGAAATGGTAGACTCTCATAGTAACAATTTAAGATATCTT
CTTTGGCCATTCGGTGATCGAATACAACAAGGGAAGAGTTGTACGCCTACATAACTTACC
TCCCAGACTTTAGGCCATCGTCGGTTTATGCACCAACAAGAGCCTGTAGGATAGTTACGG
AAACCCGGTTTGAGTTGTCCGCTTTGATCGAATCTAAGCCCTAGAGGTGATCTCGACTCT
CACTTACGAGAATATGTCCCCTGAGGTCTCAATAGCAATCAAAGTCTCCGGGTTAGAGTC
ACCAAGCCGGGAAGGCATAGAGTCGACGCAGTCAAGCAGGAAATCCCGTAATCGACGGCA
TAATCAAAAGTACAGGCAGAGGTCCAAGATCCTAGTCGTGCAAAGATCCAAGCAGCGTAT
TCTGATTCAAGTGCGAACTTCTTCTCGACGCAGGAGATTCGTGAACAATCCCATCTAAGA
GCCTAGCAGCCTTGTTCTCTCTTTTCATTCAACTCTTCTAATCTCAGATTTCCATTCTGA
TCTTTCGAGAGGCATATTCCTATTGAATCTATCCCATGCATTCACTCCTATGTCGGCCTA
AGGACTGCTAAAGTCTTCCTACCGAGAGCTGGTAATTCTATTGACTTCCTCTAGTAGCTA
GTTTAGAGTTCCTCTCCTAGCTGCTAGCTGTCTTCTTTCCTAGTAGCTCGGTTCTTAGGT
TGCTTCCTATCCTATTAGCTATTAGCTCGCAGCTCTCTAGGGTGGGGCCTCGTTAGGGAT
CTCCTCATGAGGATCGGTTCTCGTGCCCATATGAATTCGTAGATGCCTATCTGTCAAAAG
ATTCAGTGTCGAAAGACAAAGCCTTTGAAACTGCCCGCTATCAAAGGCCATTCTTCTTAT
AGTCTGAGTCTTCCTTGGACCACCGCTTGCTCTCCTACCGGCCTTTCTCTCTTAGCTTTC
CCCGCCTCCGGTTACCTGTCTTCAGTCTTGGATTCCACTGTAGATTCCTTGTGCACGATG
CCAGGTTTTCGTGCGACTTTTCTATATCAAAAAGGCCAAGGAGGCTAAATCCCATGTCGC
CCTCCCTAACCCTAGTTACTTTAATATCATACCTGGAAAGAGTCAACGTCAAGCCAGAGC
TAGTCTAAGAGCTAGCGATTCTCACCCTAGGGTTAGGTATCATAATAGAGTCAAGTAGGA
CAGAACGATTAGCTTAGCAGTGAACAAGAATCATTCAATCAGCTCCAGAGCTGGGAGTTC
TCCTTCTTCTTTTGCTATTTCAAATAGGAGGTCTTATGAATCGAATG
>NODE_11052_length_111_cov_10.891891
AAGCAGTTGGAAGTCAGTAACACGGGTAAGCAGAATTCCTTCCGAACTAGTGGGACCAGA
GAGCCAGTTGTTTTAATTTCGGCTATTCAGGCAAGAAGGGCAGTGAAACAGAGCGGTATT
ATATTCTTAGC
>NODE_11058_length_970_cov_18.069073
TGTTCTTGAGAAATAGGGGGTTCTCTGTAATGATTACAACTGGGTCTAATTGCATCCATA
GAATATGCTATGTTATTGACAGAAATGTAATAAGCCCAAGTTATCAACAAATAAATTTAG
GTGTGAAAAGGCCAGGCACTGGCAAGTCCAGTAACATGTTATTGACGACCCGCAGCAAGA
TCCACGATACGAAAACAAAAAGAATCATTAGTCAGAAAAGGAGATCCGGATGGTTGTCTA
TTATTCCTTGTATCATAGAGGGTGCGTATTAATTCCACTAGGGGAGGGACGAAGACACAT
AGGCATTTCAGGATAGTCATAGGAAGTTTTTTGAAAAGAGGAAGTCACCCCAACCAAAAG
TTCTATCTTCCTGGGTATGCTTAGCTTTCAACAGAATAAGTGCTTGAATGAGCCCAGTAC
GGGTGTTTGGAAACCCCAGCTTGATCATAACCCGAAGATTGAAACTTCATCAACAACCGG
CCCATTCACTAGCTCTTTGCTTCCAACATTTCTAGGTCTGATCTTTCCCAAAGGAAATGC
TTTGATTCTTGGGCCGATTCCAGCTACGTTGTTGATATCCTCTCGAGACGTAGCCCAGAT
GTCCCGTGGAAGTATGCAGGCAGATGGCGGGCCATCTTGCATTATATCTATATGATGGAT
TTTAGAGTTTCTCACATCTTTCGGCAAATTGGATCAACAGTACAATTCCGACTAAAAAAA
GATAATCAGGTGCCAAGCCTTTCTATGAAAGGGGAAGAATAGCCTACTTGAAACCAAAGG
GTTGAGACTTTTCCAACTGAGATGGAGAGAATGCGCTCCTACTCTCTTTCAATCGCTGAT
GCAAAGGGTCGAGGTTAGATAGTTGACGACTGTCAAGGAGAGGTTGAGTCAGCAGCTAGT
TTTGCCAGAATAGGAATAAACGATGCAATTTCATCTGTTGGTCGTTTCGTTTAGTTAGGG
CATTTGAAATAGCAAGTTTAGTAAAGGCAT
>NODE_11059_length_114_cov_4.254386
ATGTTGATTGATACTCTTAGAAAATGATGAACAATTGCAATAGATGAATCCCTAGCTTCC
CAAGGCTCAAAGGCTCAAAAACCGCAGCAAATGAACCCCCAAAGACCCCCCACATATTTA
TAGAATCGGTTGGA
>NODE_11139_length_122_cov_44.680328
GTAACACCACCCTTCATTCTAGTCAAACTGATAAATTATTTCAACTTAAGGACTTGTTAC
ATGTGCCTAGTATAACTAAGAATCTCATAAGTGTTTCAAAATTTGCCCTTGACAATGATG
TGTTCTTTGAGTTTCATCCTTT
>NODE_11144_length_496_cov_12.752016
AAGTACTACATAGTGATGGAGAAGGCAATAAAGACGTAAGAGAAAGATGTCCTTTTTTAT
TTAAAAAAGAAATAACAGAATAATTTACATGACCCAAACGAGCGTGCCATAAATCATATG
AAGCACGTAGAGATTTATTTTTAAGGACTGAAATAAAGGCAGAGTTGCCACGCTCCAGCA
CATATAGCCCTCCATCCCTTTTACCGGTCGCCACTACCCTTCCTGTTTGACGATTCTGGA
TAGTAAAAAGATTATTAGTAAATGTAACGGAGAAAGGAAAATCAGACGTTAATTTACTAA
TTGAAAGAAGATTTTTAGTGAGATGAGGGACAACCAAAACATCTAATAAGTGAATATTTG
GAACCGGAGAAAGAGTACCAGTGTGGGTAATGGGTAGAGAGGCACCGTTTCCAACGATCA
CAGAGTCCTTACCCGTGTAATTTTTGGACTGATCCAAAACAGATGAATCGGTGGTCATAT
GGGCCGAAGCCCCAGTGTCTAAAAACCAATCAGCAG
>NODE_11145_length_898_cov_15.481069
TTCCTTCTCTCAGGTTAAAATCGGTACTCAAAAGTGGAATTCAACATCTTCTCTGGAGAA
ATCCCCGAGGACGCGCAGCACCTTGAGAGCAATTGCAGACACCAAGCATAATCTTGTCGC
AAAGACATCTGGTCATAGGAAGGGATGAGATTTTAACTTCAACCCTCCGTTTCCTCCATC
CCCAACGCATCTACCTCCATTTCCGCATGTCCAGGGAAGGGTGGAACTGCTGATCTTGTT
TTCCGATCGGCAGACCATATTTTGTGATCCCCGACCACGGGATCGACGAAATCCGATTCC
GAATGCAAGAGGCTTGGTTCCGGCATTCCTTTCTTTCAATGTGTTGTATCCTCTCCAGAG
GTGGAGTTCTATTGAATAGAAAGAACTCATATTATCAAGACCGAAGACAGAGCACCCTTT
TCCCCTTTTTTGCTATCACACGAAACCTTATCGCCAATGATGCTAACCATACCTCACCTG
TCTTAGCTGAGTTAATGCTTCAATTAAATCATACCTGCCGTCACATGTATAAAAAACCAA
TTACAATCACGCCACCTGATGACCTAAAGATCGCGTGCTTACGCCTTAGGAACCGGAGAG
GCATATTCATATCTTTCCTATAGACACTGAATATATCACATATAGATTCTTTATAACCGA
GAGAACCTATGTAAGAAGCCGACGCGCCCTCTCCCTCTCCTTTCAGTCGAGTTTCCTCTC
CTTCTTTGTTTACCAATCCAATCTATACTATATATTTGTACTACGAGGTCAGGTTTTCCA
GCCCAGTCCCACCACCAGATGTGATTGTTAAGGTGGATCACTAAATCCTCTTTCTCTAGA
AAATAGGCATAGGCGCTTAAAACAAGAGCTAGTACCCCATATGTTTGAGCTTAACTCGCA
TCTTCTAATGGAGAGAAC
>NODE_11146_length_123_cov_9.691057
CTCCATATCTCCATTGCTGAGCTACAATATCCTTACAGTTGTTTTCCTTAAACCACTATA
ATTCAGTGTGTAAAGGTCACCGGCCAACCGCTTCAACAGAGGTAGTACGCTTTTGCAATT
TCATCAAAATTGCACAATGGTCA
>NODE_11177_length_1767_cov_13.606112
ACCTTTCTCATTAGCTTGATACTCTCATAAATCAGTCCATAATCCAATCGAAATACACCA
TCATACGAATGAGTAAGGCGCAATAACATTGCTGATAAAGCCAGGAAGATCAACGATGAT
CGGAAGGCACAATAATGGGGCAGAACCCATATTGACTCGTTCAATCGAGATATCGGGATA
ATCCTCGGCTATCTTCTTAAAAACGGATTGCACATCCAATATATTAATATTTAGCATTCG
TAGTGGTTTTAGAACGTAATAGTTGTTAAATAATTTATGTTGAATATGAAGGATACTTTC
TAATTCGACTTTTTGCACACCATTTCATACACATCGTCCATTTCCCTGGATAGCTGCATA
AGGGAACTATCAAAACTTGAGAAAGGTCTAATCCTATACAATCGAATATCCATTTTCTTT
ATCTTGTTCTTATTAAATGAGTGTCGGTAAGACACCAGTAGCAAGAAATCAAGCTATCAT
CACCCCTAAACCAACCGCCAAAGGGCCGCTTGACGCGATCGGTATCTGAGCAAATCATTA
GCAAAGGTGGACTCAGCTGAAATGTCGTGAGTTTCCAGAAATGTTAGCTTTTTGAAGGGA
TAAAAAGAAGGTATGTGATCCATACTCAACTCATAACTGCCGAGGGAACGTCGGCTTCAC
ATCATGTGTATTTTATTGGCCGTACCAGACAGTACAACCAACTCCTAAGCAGACCAGAAC
AAGACCAATGTATGAGTAATTACTTCTATTAAGACTTTATTTAAATCAACGGTGTCTCCG
AGCAGACCATATCGACTATATTCAATTGCCAAATCAGATTAGGAATAAAATAAACCAAGT
TCATTTTCGAAACATGGCGGAACCCTCTTAAAATGAACGAACCGGTAGTAATCGAAAAAC
AAAACAAAGACCACGCGCGAGCGCAGATGCCCCCTCTGGAAGAGAAGATTCATCAATATA
TGAAGATGGAATATCAATAAAGGGAGCTCCTACAGCCTTGATAAGAGGAAGCGCCCAATC
TGGTCGGAGGCTAGAATTAAGCGTGTTTTGTGCACTTACAACGTTATTAAACATTCCTGT
AATTTGGATAGTGAATTTGGTGTTCCATCCTCCGAAGAATCATCCGTTGATGGTCCATCG
TCCAAAGAGAAATTGTCAAAGTCCTGGCAGAGCACAAATATCCTATAGTTGTCAATCTGA
TGCCGCAAGTTTTCAAATTGATCATTGTTCTTTGTCCAATTCCGTGTATTCATACGGGTT
ATTCTCTATTTTGGGTAGTGGTAAGGTATATATTTGTGTATCTATTCCGGGTGTATCATG
TCTTGATATCTTCTATTTATTTTCTTTCTTATATTAATCGTCCAATCGTATCATCCCTGC
TTTCTAGTAAAGTCGTATCTTGTTTATAGTAAGTAAAGTCGTAACATGCCCGCTTTGTTG
TCTATTAATATATAAGTCAAGTATTATCTTACCGTCCTATCCCTATAGTAAGGTGTCTCT
ACCCAGTGAAATTACTTACCATAAGGGCCACCAGCCTGTGCTTTGAATCTCCCACTCTCG
ATGGTTGGGAGTAGCTTGCTGATGATATATGGGTTTTGACTCGGGTATTATCAATCTTAG
TTATCGAGCCGCCTCTACCCATGGATAAGTAGCTTTTCACACTCTAGTGTTATCTAGAGA
ATGAATGAACAGCACGTGGAAAGCGCGGATAACATTCTTTCCCTATAAGCGTGCTTGTGT
TTGTGCTTGTATTCATTCATGTTGGTTTGTTGGTACTGACTCGGTGC
>NODE_11181_length_296_cov_9.148648
TTCACAGATTGCAGAGAAAAATAGCCAGTTTCAAGGATAGAAATAATCCAGATCTGAGTC
CTCAAATGGAAGCTCGTATTCAGATCCTTCAAATGGAGTTGGGATTCTTAAAGACTATCC
TCGGGTGTTCTCAACATGAATCTCTGAGGAAATATGGTATTGGAGCTGCAATTCGGAATG
GTAAAAGAAAGCTCAATCTTGATGGTTATTCCTCTTCTAATATTAGATTTGATCGTGCTG
TTTGTGCATTTATGCAAGAAATCGAGCTGTGCAAGCGAAAAACTAGAAAGGATTGCTTAC
ATTTACTTGATTTCAC
>NODE_11190_length_134_cov_5.910448
GTCCGGTGGTGGGCGAAGAATTGTGATCCAAATATAAAACAGCACGTTGATGCAGTTTTT
CTGGATCTGGGACAGAAGGCATCGCTTACCAACCCTGAATTTATCGATATCATCCTAAGA
GAACAGAAATGTCATGGTAAATATTCATTCAACT
>NODE_11199_length_640_cov_14.209375
AATAGGGTATCGAGTTTAGTAGGGGAAGGTACTCTTTCTAAACTTATAGAATCATTTATT
AATATCCCTGTCATTGATGATAGTGGTAATTATAGGAATGATATAGCCAAGGGAGGGTTG
CCCCCTGCGGGTTCAATCGCTCGGGTATTCTTCAATATTGTATTGTGTTAATGGATTGAA
AGAGGATTTCTCTCCAATTTAATTTCCATGTTTATTATCCACCCACTTTTTACGGTATTA
ATAATACATATAAGATAAAAAGGTTGAAAACCTTTTGCCGTATAGGTGGATTGGGTTACA
GAGGTCTCTCATCAATAACTCATCGTCATTCATTAACTACTAAACGACGATGTTGGTGCA
AATCTATGCTTCCAATTGATTGGTGGCTAGGTTGTGGTAAACCACTAAATCCATATATCA
ACGGTTTGTTGGTCTCCTACATTCGTGATCAACTTAAGCCTAAACAGCTAAAAGTAGTTC
CCGAAGAGTTCTTCTCACAACCGGGTATGGCTCATTTTAATGAATGGAGTCTAACCAGAT
CATGATCATGGACGGTACAGTGGCTCGCATCAGTTCGCTGGTACTGCGAAACAGCGCTTA
ACCCTGTGGTCTCCATTCAATCACTGATTGATACAGATACAGCTCCTATCGTACAAGACC

>NODE_11206_length_115_cov_3.147826
TACACTTCGACCATTTTCTGCTTGTCAGGGATGAACTGGTGAAAGTTCAGAAACGCATGT
GCACATCCCCGCTCAAAAAAGGCATTACTTTTAGTAAAAACTTCGTCAGCATACGCCTCC
GATTCTCGAAAGGTC
>NODE_11220_length_119_cov_13.126050
AGCTCGCTGGACAGGAACACTTTAGTCTGGCTTCGAGGGTCATCGCCCAATTCACTCCGG
ACGTAATTCAAGAACTTTACATCGGACTCTGAGTAACGAGTGTTCTTCTTAATTGGGTCC
CAGGTGCGAAGTGCCTTAC
>NODE_11296_length_95_cov_5.252632
TGTCTTTATCCGAAGGCCTCGGGGGCAAGGGATTGTTTGATGCAGGGGGTACCGGGGAGG
CTGTGCCTTCAGACGAAGTCCCTGTCGCAGCAAAAAGTGAGGCACGATCGACTGC
>NODE_11310_length_735_cov_18.039455
GGCATCCGAAGCGTAGGGAATTCTTTCTCTATAATAGGTCCCCTACCATTTAGAACCTTG
TTAGGTCGATATCTCCTCCTGTTCTTGACCCTCCCATTTCCTTTCAATCGTTTAGGCTAC
CCTACTTTCTTTGTTTTTAGTAAGGAAAGTAAGTTTCTTTCCGTTAGTGATTAGTGATCC
CGAATCGAGCCTGATGCCTAGCCGGGATTCTTGCGTTGGATTGATCAGCTGAGTAGTCAA
CTCTTTTTATCACATGGAAAGGTGACCTGCTGTGCCGGTTGAGGCTCAAAACTGAGCGTT
GTAGTCCACGGACTTTGACTCCGGGGAAGCTCATTCAGTTATGGAATGCGTTAGGGGCTC
TTAACTTAAGGAGGAGAGATAGGGGCTAAACCCACCATCCCTAGCTGGAAAGTCTCATGG
GGTTCCCAGCTCGGCCTACGCTACGATCGTTAGAACTCCCTCCATCAGCAGATCAAGGTT
CTTTCTCTTTGTCCAGAAGACTAAGTAGTTGACGAGGTCTCATTTCCTGACTACTATAAA
GGCAACAAACAAGGATTGTTGCCAGTCTCGCATAGCGAAGAAGGCTCATTGAATTTGAGG
GACAACCTGGTAAAGAGGGTAGGTGGGAAAGGAAGTGTGAGATCCGGTCATTGAGAAGAA
GATATTGAAAGCTTCAAACAAGTAGTACGCTAAGGTATCAAAATGGAGCTTCCAGAGGCA
AGCCAAAGCGGAGGTCCCCCTAAATAATAATATCA
>NODE_11311_length_134_cov_3.865672
CATCCTTGAGATGAAAGAGCATAAGGACAGAAGGGAACACCTTGATAATAATTCTGTCAT
CAAAATTCAGGAATCTACCTCCTCATTCAGAGCTGCTAAATTTTAGATGACAACCATAAA
ACCAAAGTAGTAAAAGCAAAAAAACTTCAAAACT
>NODE_11313_length_107_cov_2.345794
ATATAACTATAAAATCAAGGACCCTCTGAGAGGAAAGAGGGGAAGAAAAATATACAATTG
GAAAAGTAGAAAAGAGGAGGAAGAATTAGGAACTCGAGGGTTAGGCTATATCATATTGGC
GTACACC
>NODE_11314_length_124_cov_5.411290
GCTGACCCAGCCATTGATCTTCATTGCATTTTTCATCTGATCAATAGTACTTGTCATCTC
TTCAAGACCTGAAGAATACATTCTACCACCAGAACGTCTGTCACCTTGTCTTCCTTGCGA
GGACAAGTCTTGCCATTTATTGGT
>NODE_11327_length_305_cov_11.642623
ATAAATGTTTCCAAATTCCAAAGATTTGCAATGGAGGATGGGATAGAGTGTATGTATCCA
GCAACTGCTAAATACTTCAAATGCAGCAACAATAATATGTCTTCCGCAAAGGAATTTCCC
ATATTGATGCATTCTAAGTCCAACACTTTAAGAAATCTGAAGTTTTGAGAAACGAATGAG
ATATCATAGGGATATTTGGGATCCTCATCACCAATGGCGAAGCACAGTAGTGAACGGACG
TGTGGACCTAAAGGCCTTGAATCAATCAAGTGGTTTCGCTTCGAACAAAAACAAAGCCGG
TGATGATCCTCGTATGTAACAGCAG
>NODE_11328_length_163_cov_15.429448
TTTTCTGAACAAACCCAGAGCCCAAACTCTGGTTAGAGCGAGAGCTAGAGGGAGAGTTGA
GAGACTTAGGTCCGGACCATAGCCATCATTTGAGGATCTTTATAAAATAAAGAAGCCCAA
GGCCCATCTAGATGAAAAATGGAGTAGCATAAATCCCCGTATATTCGAACTCTTCTTTCT
TTT
>NODE_11347_length_1161_cov_15.382429
AAGGGGAATTCTTCGCAAATGGATCTCCCGCTTTTCAGTTTACATGGAAACTTTCACTGA
GGAAAAAGAAGTTACTGCTGAGTTGCAGGCTTCATCGGTAATTAGAGTTCGGGTAACCTT
GCTGCCTCCTTACTTGCTCACAAGTTAGGTGTAACACAGTGTACCATTGCTCATGCTTTG
GAGAAGACAAAGTAGCCGGATTCCGACATTTACTGGATGGATGAGAAGTACCACTTCTCA
TGTCAATTCACAGCCGATCTTATTGCAATGAATCACACAGATTTCATAATCACTAGCACT
TTTCCAAGAAATCGCCGGAAACAAGGCATACTGTCCAACAGTATGAAATGGCATTCACGA
TGCCCGGATTGTACAGAGTTGTTCATGGAATTGTTGATCCAAAATTCAAGATTTTCTCAC
TTCTATTTTCCCTATTATGAGAAAGATTGATCCATCCTGAAATCGAGGTTTACAGTGAAG
TCGAGAATGAGGATAAAGGACAAGAAATCTTACTGGGAAACCATTTATGAGGGATCAGGA
GAATATGGCAAATTGACTCAGACCGGTTATTGACACTAGCTGGCATTTTAGGATTCTGGA
AATATGTTTCCAAGTCAACGTCGCTATCTTGAGATGTTTTATGCTCTCAAGTACCGCAAG
CCGGCTGAAGCTGTTCCATTGGCGGTTGAGTAAATGAAGGGAAAGATTCTGGGGTTCCCA
AGTGATGGAGTTGGTGAATAAAAAGACTTGAGATGGTGTAAGCTTATGTTTTTCGTTTTC
TTGTTATCACTGGAAATGTTGCAAAAGGGGCTATGATCATGGCAGTTAGTATATTAGTAG
TTTCTTTTTTCTGCTTTGTTTTCCTTTTGGTAGTGCAAGATCATTCTTCTTTTACAATTG
AAATCCATCTATAAAAAACCCGAGGATGATGGCAAACCGCCTGTGCTAGAGCAACTGTGT
CAAGCTTGGCATGATAGGCAGTTACGTAAGAAAGCAATTTTCAAAGGCTACCAGACTTGG
GGTTAGCTACACGGAGCATCTCTTTCTTACCCTTAGGGTGGTCACAGGGAAGCTCTCTAA
TAGATCACTTAAGACAAAGGAAATGAACTACAGCAATCAACTTAAGAACAAGGATAACCT
TTTTCAGGAATCAGAGCAGAATGAATCCAGCAGCTCTGTTC
>NODE_11441_length_785_cov_12.535032
TGTTTGAGTTGAAGGCAAGAGCTTTTTCTTCAAGCTTAACGCCCTCTAAATCTTCTTTCC
TAAACTTCACTCCTCTCTGCCTTTCGCTTCTACAACTAAGCTCTTACCCATTGGTCGAGC
TTCCGCTTCCTAGGTACTCGCTTATATCGCTCGTTTGGTCTCGCTCAATTATCCTCTCAA
CAATGAAATAATTCTTTTTTTGTTAAGTTCTTTCTTTTCATTTCATATTCTAGAAATTCT
ATCTTCATTTTATATATCTGTAAAAGTTGTAAAGGTTGTTGTAAAGGTCAGTCAAATATG
CGAGAAATTTCTCTTAATGAGGAAGGGTCTTACTTTAAACAATTAATTGTTGGTATGTGG
GATTCGTATTATTTGCAGTTGTTGTTAAAGATTCAAGGATAATACAAATTTCAGCAAATA
ATGCCAAAAATCGAAAAATATTTACAATAAGGTGTGAGTCTGCCGAGCATAAAGAAGAAG
AAGGCTACTCCATCTTACCTACCCGGTACTTGTTCGGTAGGTCGTAAGTGACCCAGTGCC
CGCTTTCTCACTTAAGGAAATTCAATTACTTATTATAAGAATTGATCCATCACAATAACT
TGTACTTTCCCACATCTCAACTCTTTCTCTTTCTTTGCTTAAGACTTGGGCATTGGAAGT
GGAATGGGATAGATCTACTTTCCGCCTTAGTTTTGCTTGTAGCTTGGTTGATAACCGGTT
CTAGAGCTTCAGCCAAGTCGCGTGCATAAAGATCGCTAAAATACACACCTTGGGAAAAGT
AAAGTATTCTTTCTATAGCTATAGG
>NODE_11444_length_161_cov_3.950310
GTAGCGGGTGGGGAGGAGGGTGAAGCAGTTATTTTGGGGGATGAGTCAGTGAATGAATAA
GTTGTAAAATTGTAAATTTTGAATTAAAATATCAATATATTTTGTTCCTTTTGGCTGTTC
ATGGATGTGTGGTGGTGTTTTATTTATATTTGCTACTTATTTTTAAATGTATATGTTCTA
A
>NODE_11463_length_95_cov_28.115789
CCTGTTAAAATAATCTTCAATGGTCTCATCATTTGACATACTTAGAGCCTCAAACTTACT
TCTGTAAATTTGTAGTTTAGCTTCCTTTATCTTTGAGTCTCCTTCATAAATATTC
>NODE_11512_length_137_cov_14.540146
AGTCTTCAAAGGATGTTTTTAGTTCTTGTGAACCAACTGTTGCTAGTTTCCCAGCATTCA
CTTCTCAGAATCTACAAGTTGAAGCCTCATCTAATAAAGATCAGCATCCAGTCTCATCCT
TTGATCAAAGTGATTCTTGTTCTGATAAAAGTCTTGA
>NODE_11543_length_140_cov_16.635714
ATTTACTAAAGAACCTATTTGTTCATCATCCCCCACTTTCCTACATAATTTGCCATCAGA
AATTCAAAACTGTCGACTGCAAATAAACAATGCAAATCGTCTATTCTGCTGCTGCTCTGA
AAAATACCTAAAATTCCATGGTGTAGGTTTCCTTTACTTT
>NODE_11589_length_344_cov_15.770349
ACGGATCGTCATAAAAAAAACAAGGATGACTTCGCTAGTCGCGAGTAAGCGTACCAGCAC
CCGTACGGGAACGGCTTTCGGCAGACAAGTTGCAGCAGCAAAGAGTGCGCCCTTTCGTTT
CAATGTAGATTCTCCCTTTTTCCTAACCCAGCCTGGGAAGCGTGAAAAATCTCATTCATC
CCTAAATCTCGCACTCAATCGAAAGCTGGTTTCCTACGAGGGTTCTGAGAGCTTGGGTGG
GGCACTAGTTAGCTAGTTAGTTAGGGTTCCCATGAAAGTTGCTTTCCAGCCGTTGGGAAC
TCTAGCATGCATTTCCATTCCGTACGCCTACAAGCCGTTTAGAGTCTTGAGGTAAGCCCC
CCCC
>NODE_11606_length_140_cov_3.607143
AAACTGGCTAAAATAGCATCTGGAGAAACTCCCAACGACCTGGGAGTCACGATAGAACTC
CTCTCCACTCCAGAGCATATCCACCCACTACAGCCGATGACCCCTGATTCTCCTACATGG
GTAGACGAGCTAGTAAATTACATATCCTTAGATATCCTGC
>NODE_11642_length_228_cov_6.552631
GTATCATTATAAAGTAAAGGGAGTAGGAAGTTTGGGGGACTTATAAAAGTAATAAAAGAT
GCTCTACTGTTGTTGCCTTGTTTTGCTAGAGCATCTGCTACTGAGTTTGCTTCTCGCCAG
CAGTGAGCAATTCTGAAGTCAATAATTTGGGACAGCTGCCATCTACAATCATGGATTAGG
ATAGCCAAATTAGGAGAGACATCCCTATACTTTGAAAATGATGCATTACTCCACTACACC
ATTTAAAA
>NODE_11649_length_425_cov_18.597647
GACATGCAGAAGACTGCGATGCAAGTAACGGGGTACATAGAGATGTGTGTAAGGACCAGA
ACTGCAATTTATCAAGACCTCCATCCCCGTTACCTAAGGACACGGAGATACGCGTTCACG
AACTAGCCAATGCCTGCGCACCGATGAAGGATCCCACCAAGGGTGAGACAAGTCTTATGC
TTATCTCCTCCGACACAATTCTACCAGCTGTTCAGCAGTGTGGAGGAGAAGCAGGAGTCA
ACTCTGGCGAATCCCCAATATTGGCCACAGAATGGACCATCATTCAATAGAAAGAGATAT
GGAGGAAAGGAACTGAAGCGCAAATTGCGTATATAGTGGCTCGAGGCGGCGATGTACACG
TGCCTATAGCATGCAGCTGATAAAGAAGAGAGATAGATATATAGGAAGTGTGCCATCAAA
GAAAGCTTTTTAAGCAATGTGACTA
>NODE_11657_length_137_cov_2.452555
GTTGAATTTGTGAACAACTTTCTCAGTATACTTCTATTGAGATAACCAAAGCTTTCCATT
TTGTCTATCCCGAGTGATCATGATTCCAAGAATATGTTTGACAAGTTCGAAATCTTTCTT
AACAAATGATTTGCTTAACTCCCATTTCAATTTATCA
>NODE_11658_length_1407_cov_16.205402
GAAAAAGAAAAAGCTACCAAGGCTACAAAGAAGACAGCAACCGCGTACCCGGGAAAAGTG
ACTTACTTGAATGGGGAGCTATCCTATAACACTAAGAGAAGGATAACCTCTTTGAAAAGG
ACAGAGCCGCTTGGCCGCTACTTACACATCTGGAGTTCCGGATTGAACTACGGAACGGAA
TGAAAGGGCTGGACTTAGCTTAGATTCCTCTAAGAATAGAAGAGATTTGCTTTCTATCAT
CAATCACGACCATCATAACCTAACTCCAGGACTGCTACGGGCACTGATCCTTCTATTCAA
CCGACTTTCTCCTGTTGAAAGTATAGCTAGCCTTCCTTCCTTTACTACCACCGACTGGGG
ACCGGATTGCTACCAGAGAGAGGAATTACTATGGGTACGGAATTCTCTTTGTAGCCCGTT
GCGGATCATCTATTTCTTCTTTCCTTTCAATTCGAAAGAAAATCAAAAAGAAAGCAGACC
CGCTAACATTAGAGTTGATAAAGTGCGTCCTACACTATGACATCCAATAGCAGAGAAAGA
AATAAAGCTCGCATCTCTTTTTGGTTTTGGAGCCCCTACCCGCCCGTCTGACCATCGCCT
TTGAGCTAATTTGGTAAGGCTGCCAGTCAGCAGTCCAGATTGATGATTCCACAAAGACCA
CCCAAGCAAAGAAAAGCATTTCGTGGGGCGCTACTGAGTTCATTTGAACATTGTAGGCGA
GTCTACTGCTTCTGATTGAGCGAGGTCCCACTTATCCATACGGTATGGAAAAGAAAGACT
AGGGCAATGGTGCTCCAACAGTAACCTCTTACCCTCGTTCAACGAATAAAGTAAAATCAG
CCGGGTTTAAACAGAGAAAGAAAAAAGCATTCAATCTTCTAGGACTAAGCCTAAAATAAG
AAGAAAAGAAGTATGATTTCGTTTACTATAGATAGATGCTTTCCCAGGACTCTCTTTCAC
TCAACTCGTATAAAACAAGGTTCAATTGAGTTGGAAGGCGTGGTGATAGAGTTCGATATT
CACTCTATCATCGGCCTCGGGCTACTCTTTTGATGCTTGTTCGGCAAGTGTTTGTTGTTT
TCTGAATGCTTGAAAAGTGTTGCAGGATTGATGATTGTGAGAGGGGTTGCAAATTTCTTG
CTTTGGTTTGGCAGGTATCTTGGGTATGAAAAAAGTAAGAGAAAAAATGAGAAAGAGTTT
ACCACTTACCCCTGTTACCCTGTTGTTCGTTCCAAAAGAAGCTAGAAGTGGTGAAATACA
TTGCTTCTATCGTACTGTGTCTGTGAGGATGAAAAATGTGTAAAAGGATCAAAAAATAAA
AAATCTCCGCATACCAGAAATACGAAGTCACTAGTCCCGTTAACATGATAATCGCGTTAT
CGCTACAGGTATAATGGGTATCGAAATTTCTTTTTTAATTTATTATT
>NODE_11661_length_141_cov_7.063830
TTTCACAAAATCACAGTATCAAAGCAGCAGCACTGGAGCAGACTAAATTCATCATTCTCG
AATGGCTTTAGAATTTCATACTTCAACGACAACCAAAGAAATCTCACGAGCGTTCAGTCG
TCCTCCAACGGTCGGCTATAGAAGTTCCAACAGATTTTTCT
>NODE_11662_length_114_cov_10.342105
AAAAAGTTGACTTTGTCAAATTTTCGGCTTCCATGGGGTAAGATCTCAGTAATTGGTGGA
TTACAAAAGCTTGAAATTCTGAAATTACAATCCCAGGCCTTTGTTGGGGAAGATTGGGAA
ATGGTGGAAGGAGA
>NODE_11668_length_117_cov_28.239317
AATTCTCCCCCTCCCGGCTACATGGGGGGCTTCACCATTCCGGCTTCTTGTCGACAGTAT
TCGAAATTTCCTTTTGGAAGAGTCTTCGTCAGCATATCTGATCCATTTTCTTCCGTGTGG
ATCTTCTTGAGTTCTAA
>NODE_11674_length_117_cov_4.709402
GTGGTTGCGGGCTCTAATCATATAAAGAAGCCGCCGCCATTTGCTGTTGAGCCTCAAATA
TTTGTTGTTGTTGTTGAGCCGCCGGATAATCACTGATAATCCCAGCTGGCTGCATCCCAT
ACAGATTATTATTATTA
>NODE_11676_length_171_cov_17.421053
AAAGTAATGCACTCAAAGGGTAAACTTCCAGGCCTAAAATCAGCTGAAATAGGCATGTGT
GAAGCTTGCATTCTTGGAAAGCAAAAGAGGGTTAGCTTTCAAGCAAGTGGTAGAACCCCA
AAAGGAACAAAGCTGGAGCTTGTTCATTCAGACGTTTGGGGACCGACAACCGTTCCATCA
ATGAGTGGAAA
>NODE_11689_length_751_cov_17.916111
GACATTCGCAGCAAAGAAGGCGTATTCCTTGATTCTATCAAGTAGTGCCATTTGAGAAAA
ATTCTAAATATTGTAGTGAGTTTTGCTGTTATCCAATTTTCCCGATTTTGAAGGACCCTA
TCGAAAAGTTTTTCCATTGGGTCGGTAGCGACAACGAAAAAGAAATGAGCGGGGAGCGGG
AACTTATACGTTTCATCTGCAAATGCTTGTGACTCCAGGTTTTCCATCCAAAAATCATAT
TAGTTAGGCGAAAAGGCTTTCACACGAACTACTTCCGGGAACGAATGTTGTTCTATCGGT
CACACCCGAGGGAAATTAATAGATAAAGGCTTCCATTGGGAGATGACACGTGTACTATCA
TGGTTGCCCATCTCTCTCCCCTTATGGCGCTATTGGGGCTTATGGGCGTACTATGGGTCA
TTCATGCCTATTATTTTGCTTGTACGAGATCTATTTCACTCCCAACCCTGACTAACCATA
GTGAGACGAGGGCGGGTTTACATCACCTCTCGATTGAGCGTAGGACGGCAACCATATTGC
ATCTGATCCGTACTCTATCCCTGCATTAGGGAGAAACCTCAACTCATTGGCCAATAGGAA
AGGGGTTTCAAAAAGTGAATGTACTTTTGTATTTGCCAACCTAGATTGGGAAAGAGAGAG
TTTGAGTTGCTTTGGACAGGTAAGATCCCCGCCTTACTGGCTTTATACTCAAAATATAGG
ATTTCACCCGTTGAGTCGTTAAGAGAGAGATGCTTGGGAACTTACCCGACA
>NODE_11710_length_1731_cov_15.295783
CGTCTGGTCCATTTAACAGGCGGGAACTCCATTAGCCTTCCCACTCCCAGGATTCTGGAC
TCTAGCTGAGGGAGTGGTGTTGAGCTGCACTGCACCGTATCAGCTATCGACAGCGACGAT
CCATTTCCTTTCGGACCGACAACCAGCCCATTCGACAGACCCTCGCCTAAGCCAGTTGAG
AGGGGACTGTTCTCACTCACCTCCACATTCTTCATCGTAGAAGAAAGCGTACTTGCCTGT
AGAAAAAAGAATAGTCGCTGTAGTCGTCTATCTATGTAAAATCTTTAGTAACTTCAAAGG
CTCGTGAATGATAGGTGTCAGTCTTAACAAGAAGGGAAAAGAGGTAAACACCTTTTTTTG
GTGAGGTAAGGCACCTCCCACTTTCTGCTAGACCAAAAGAAATCGTGTATGTAATCCGCC
CTCAAAGAGAGCTCCGCTCAAGAGGACTACATTCAACAGAAGAACGAATGAAAAAGGAAT
TCCTACAGGGAAAGGCAAATTTAAGGCTTTGGGACAACATATTAGAATGGACAAACAAAG
AAAGACAGAGATAGGGTGCATGCTCCAGCCCCGGTGGAACACTAAAAAGGGACAATCCAG
AATTCTAGTTATCACTTCAAAGCAATATCGCATGAACAAAGACGAAAAGAGATATCTTCC
ATTGGCACCTTTAGTTACTTTGTCAATGGTTCGATTAGATGCTCTTCTACAAACAGGACT
TGTCGAGTCTGGTTCGAATCGGGACTGATCGAGTAGAATTAGCGCTTTCTTTCATTTTGC
CCTAGAAGGCAGGCTACTGATTAGCAAGAGGAGATGAAGATAAGATAGGAATAGAATGCC
GTCTTAGTATAACAGTAAGGGATACTTTTTCTTTTGCAAGAATTAGCATTACCACAGCTA
TGGACTCAGCTGTTACAGAAGCCACTGCTATTGAATCTTATTAAGGGGAATGAAATTATG
CCCATCTAAGAGGAAATGAATCATCATAAGTTGTTCAAGACTTTGACTACCAATGCTGAC
TAGCTGCAATAAAGACTCTTTTTTACGAGATCACAATCGAATATCAAATATCTAAAGGGA
AGGGACTTTCATATCTTTCTTAGAATCTCTCATATCGTAAGAATAAGAGTAGCTTAAGCT
TATTAGTATAAAGGGCACCTTTCCCTGACTACTACATTTTTTTTGTTTTCAGCTGGCACA
GGTCTTCAAAGCAGCGAGACCCCCTTAATAGCGCTGAGCTAATGAGCTAACGGTTCTAGG
ATTGGTTCTCCGGCCAAGCTAACTAGCAAGTTCGTTTAAGACATTCGATAGCTTAAGTAA
ATTGATTTGCTTATAGAGTATCTCCCAATTGATTAGATTCTTCTCTTAAGATAGTGCTTT
TTAAAGTATCAGCTCTATTGTTTCAGTTCCAATTTTGTGTAGTGAGTTTTATGTCTAGCC
TATAAGTCCCGTTAGGGGATGGGGATCAAAATGCAAGCAGGTAAAGGCCTCTTTACGATA
GACGAGGTCTTCTATCTGTGCTCTCTCTTCTGTCTGTTGAGGTTTCACATCCTGTTGAGG
GTTAAGGGCGTTAAGCATGGTACTGATTTCTTTGAAAACACTCAGCCTGCCGGTACTCTT
TTCTATTCTTATATGAGATTAGAGCATGATCATCAGATATACTATGATTGTTTAAGTAGT
AAAAGAAGAGATCGATTATATCTTTCTCTCTATTAGATTCTTCCTCGACCCTTAGCCCGG
TGCTCATGACG
>NODE_11766_length_130_cov_6.707692
CATATGATTCTCTTTTATGAAGATGAGCTTAAAAGATGTATATATGATGATGATATTTTA
ATGTCAAATGGGTTAGATTTGGGATTTCTGGTGTATGACTTTCACCGGGCGAGTTTGATT
TGGGATTTCTGCAAATGCAGGACATTATTC
>NODE_11818_length_116_cov_4.586207
ATCCCAAAGAAACCATACCCCCTTCCTCGTACAGATTTGCTTGTCGACGCCACAGTAGGA
TACAATTTGTTATCTTTCTTGGATGCTCACAAAGGTTATCACCAACTACAAATTGAAGAA
GAAGATGAAGAAAAGA
>NODE_11839_length_528_cov_10.558712
ATATATGCATGTCATAAGTGGTTCTTATTAATAGTATATTAATGAACCTAAACCTGAAAT
TACCATGGTTCCCAACTTAGATGATATCATAGTTTGACATGATTAAACGTTACCTTTTAC
CGGGTAATTATAAAGGTCATGCGTCGGGTATGATAGAATCTAAGGAGTGGGATGTGAGTA
ATTGAGATGGATTTGTCGCTCTCTTTATGAGAGAAGATATCTTGGGCCCCTCGATGAGTA
TAACTATAAAATGCATGGCCGTGCTCAAATAACTTAATAAGTGTTATTAAGGTTATTTGT
TTATATAGTTTACTTGGATCGGGAAACATTATTGAACTATATGAGTATGACATAAACCAT
GACTCATGTTCAATAAAGATATCAAAAGGTACAAAGGGTTCGTAATAATACTATTATGGT
TCATCAGATAATTGATCTTCATATAATATTAGGTAATCATAGTGTCTTGCTAGAGACCAA
CTATGATTTGTATTTAGAATAGAGATTCTATTTACTGCTAATATTATTTGAACCTATAGG
GTCACACA
>NODE_11859_length_168_cov_6.583333
GGCCAAAATGTTGAAGAACCTTTAGAACAAGAAAGGGAAGAGGATTCTAGAAGGGATGAG
AAGCTAAAGAAAGTTGTAGAAGAAATTGGTGTTGGAGAGGATGAAGATGAGCCTATTGGT
GATGTTCTTAGGGTATCTGAAGTAAATCACTTTGCAGCATTTGTGTATGATGGTGTTCAC
TATAAGGT
>NODE_11866_length_140_cov_120.750000
TACTGGAAATACTGTAGGGCACCCGGCGTGGGTTGTATGTAAGAATTGTCAGGAACCCAA
TTTGCGTACCTTTTTAAAAGACAACAGGAATATTTGTTACTCCTGTGAAAAGGATGTGAA
TGAGGGAGACGGTATTCAAAATCGTCCTAATGATTTTGGT
>NODE_11890_length_100_cov_8.040000
GAAATTGAATAGAGAGAGAAAATAGGGGTTTCGGTTTTGTGAAAACCGAATAGTCCCCAT
TTACTTTTGTAACTGACTGTCAGTTACACATTGCAATATTGATTGGAGTTTCTCTCTCTC

>NODE_11903_length_277_cov_3.678700
TTCTTTATCTTCACCAAGACTCTAGACTAAGAATAATTCACAGGGATCTCAAAGCTAGCA
ATGTTTTGCTAGACAGTGAATTAAAGCCAAAAATTTCAGACTTTGGAATTGCAAAAAATG
TTGGAGGAGATCAAATAGAAGGCAAAACAAAGAGAGTAATTGGAACATAGTAAGTCTTTC
TTTTGAAAGCCTTTTGGCATTTAACTTTTTCTTGCACTAACAATCTAATCTTTTTGAGGG
GTTTCATTCATGCCACAGTGGCTACATGTCACCTGAGTATGCTTTCAAAGGCTAATA
>NODE_11933_length_331_cov_14.450151
TCTCATTTCAAATCAAACTCTCAAAGAGAATCATGAGGAAATGAAATCAACGCGGATCCT
ATGAATAATACACAACCCACAACAGAGATAGATCATGCTGATGGTAGAATGAATGAAAGA
AGTGAGGGAGCTAAGCAGAAAGAAGAGAATACATTAGAACTGGATAAAGACTTTACGGAG
CAGGATCAAACTAACACTGAGCAAACGAAGGCAAATAATGCATTAGGTCAAAACAAAAGA
CCACTACTGTTCAACCAACTCTCAACAATACCAAAGAAAAAATTAAGTTTCCTTGCATAA
CATAATCTAAATATTTGGAAGACGGTGTGAACAAAAATGGTTTGTGACGCT
>NODE_11972_length_1096_cov_15.799270
ATTTGAAATGAGAAGTTTTAGAATTGTGTTTCTATCAATGTAACTGAGTAGTGACAAATC
TGTTACCTCGATTGGTTGAGTATCTGTATCTACCCAGATATTATCTTTAAATACTGCTTT
CCTCTTAGTCCCGAGCTGAATGCCAAGCTTGACCTTTGTCTCTTTCCTGATGATATTCAG
AGCGACGCTTGCCAGTCAATACGGAAGTTAGCAGTGATATGCTTATATTGTTCACGATCA
ATGTTTGTATATTGTTCCTCGAACCAGTCTGAGTCGACCCTTCCTTTCGCCGGTCCCTTT
CATTTGAGAACATTAGACCCTTTATAGCATTTTGGTGCTAAAAAGTATCCTTTAGCAATC
TTATCCTGACGCTTATATTTACCCAAAGAAGATACTACTTCATCGGGTAGTGGATGAGCA
AGCACAACTCCGTCGGTGTCCGTGTAGTAGCAGTCTTCTCTTGAGGTATAGGGGTACATA
TAGATCCTAGCACAAGCAGTAATAGCAGCAGCTAGTTGGATAGCTTCATTCTTGATTGGG
TTCCAGGAATCGGGGTTCGGCTCCTCATAGTAGGAAACGATGTATCTGTCCTCAGAAAGC
GGTGCCCCGAAGATGAAATTAGGGTTCCTCAACATGTAGACAACTTCGTCGCAGATTGTC
GTGAATTTAGGACTAATCCCTAATCTACCATATAGCGAATTCATAAGGATTTTGTACACA
TAGGACATGGCTTCATTGCCTTCTTTCTTTTGTCGGCTTTCAAAGAGCGAACTAACATTT
AAAAGGACTTTCCTTTTTCTCAAAGAGGTAACCCGAGATTGGGATGACGGTGTACCCCAG
GTCTCTTGCATATTTGAACTCCTCACTATACTATAATACACACCAACACCCGTAGGGAAG
TCCCATCTTTCTGACGATAAGGGAGAAATTTATAGTTGTTGGGCATTTTACATATACTTC
TATAAAACCAAAGAGGCTATTTAGCTCCGTGCCCACCAGATTTTGACGCCATACAGGCAC
ACCGCCCGGCATTGGGAATTCCTTCATTACAAAGGGATAGAGTTCGTTTACATCGTAGTA
ATAAAGATTTTCCCCATAAGGTATGTATACATCAGT
>NODE_11979_length_643_cov_17.113531
ACTCCTTTCCTTAGATGAAGGGATATAGATGATGAAGGAAAGCTGTCCAATCCGCTTCAA
TCACACCTATGTCAATTTGGCTGAGATCTTTCTACCTTTCCCTCTCCTGCATCTGGGACT
CTATTTACTGCGCTTTGCTTCTTAAGATGATGATTTTGCCAAGTTCCTGACACTTCTCAA
GCTAGGGAGCTCACCTCTTCCTTGACCTTGAATCACCTGTCTTGCTTTGCCGGTGTACAC
TACTTTACTGAAAGCGAATAGTGCGCTACTCGACCGGGAATATAAAATGTTAGCCAACAC
TATCAGGATTGGGTATAAGCAAGAAAGAAAGCGAAGGCAAAAGCCACTATCTTATCTACA
TACGCTATTGATTGAGTAGCCAAAAGAGTAGAGAATCAAAAATTGAGCGAACAATGGAAA
AAGAGTGAAAACTCTGAATCAGAAGGCAAGTCTATTGACTTGTTACCATTTCTCTCCGCC
ATTCAAAGAGAAAGATCCGGCCTTCCTTGCCCGATAGATTTGACGTAGATGTATATAAGG
TGGGTGCCGGGTTTCGTGAAAGATCACTGGAGTTAGTGTCTTCCTTCTCACTTATTCTCA
AAGTTTCGGGCTATTAGATAGATCTAACGGAACTATTGGCCACACCAACGAGTGGAATAC
CTG
>NODE_12009_length_101_cov_6.990099
TTTCCACGTAAATAGTGTGTTCTCTATTTTATTGTCATTGTGATTTGTTGGGTGTGGTGC
TGTTCTTTGTGGAGTTTATATTTAGCTTTGTTGTCTATCTTGATCATTGCTTGGAGAAAA
G
>NODE_12021_length_88_cov_6.704545
GGGTGCCTATATAATCAGCTGTCATGGATAAGAATCACCATTTGCAAGACATAAACCTTA
TCGACACAAAGGAGCGAGGACAGGTGTCTGTCCGGCTTGCTCTTGCTA
>NODE_12098_length_95_cov_62.136841
TCCCACTACCTCTGCTATTCCTTCTGCTTCTGCCAACATGTAACAATTCACCAGATGACT
CCCCAGAACTCTTTCTTCTGACGTCCTCGCCAAGAACGAGATCTCGAATCTGATC
>NODE_12109_length_157_cov_2.815287
ACTTGATGATTTCTTTGATTTAACAGCTTTGCCTTTCCTTTTCTTGTTGAAATCAGCAAG
TTCCTTCTTAAAGCAATGAGCAAGTGATATGAATTCATTTACCAAGGGTGGATTAGTGAA
TTTCTCTTTAACAAATTCCTTGGTGAATGATTCAATCCCAAAGGCAGTCAGAAATCT
>NODE_12120_length_1418_cov_11.188998
TCTCCGTCTTTTCTTCTAGTTTGTGCCTCTTAACTGTTGGAATGTGGACGTAGCATATAC
TTCCGAACACTTTTAGGTGTTTGGCAGACGGCTTCCGACCACTCCAGGCTTCAATGGGTG
TTTTGTCGAGCACAGCCTTGGTGGGACATCTGTTGAGTAGATAGACCGCAGTGTATACTG
CTTCCGCCCAGAATGTCTTTGGCATTCCTTTATCTTCTAGCATCGATCTTGCCATCTCCA
TCACAGTTCTGTTCTTTCTTTCTGAGACGCCATTTTGCTCGGGAGCGTATCCGACTGTTA
GTTGGTGTTCAACTCCTTCATCTTCGCAGAATTTGTTGAACGCGTTGGAGGTATATTCTT
TTCCTCTATCACTCCTTATGACCTTTATCTTTTGGTTACTTTGATTTTCTACTAGATTCT
TGAACTTTGTAAAGATCTTGAAAACTTCTGATTTTTCTCGCATAAAGTAGACCCACGTCA
TCCTCGTATAGTCGTCAATGAAGAGAATGAAGTACCTGTTTTGCGTCATTGACGGTGTCC
TCATCGGTCCACATACGTCAGTGTGTACGAGCTCTAGAACTTTCTTGGCTCTCCATGCCT
TGTCCGAGGGAAACGGCTTCCTATGCTGCTTGCCAAGTAAGCATCCCTCGCACACGTCTT
CTTTCTGGTGGATTGCCGGAAGATCTCTCATCATATTCTTCTGATGAAGGATCTTTAGCC
CGTTGTAGTTGAAGTGACCGAATCTCCGGTGCCAAATCCATGAATTGTCTTCTTGAGCTT
TCATGGCTACTTCAATATGCTGCATGTTGATAGGGAAGTTTCTCTTCGGTTGCATTCTAA
TCTTAGCTACCTCTGAGCTCTTATTTTTAGTGTCGTATATTGTGCACGAGTCTCCCTCGA
AGACTAGAGAATATCCTTTCTCTATCATTTGTCCCACGCTCAAGAGACTTGTGTCAAGTT
TAGGCACCAGTAGCACATCTGAGATGAGACGCGTACCTTTCTTAGTGTTGACTGCGATTG
TGCCTAAGCCTTCAGCTTCCACTAGAGATCCATCACCAAGCTTTACTTTTGTCGTGACGG
ACTTGTCTATGTCTTGAAAGATCTTTTCGTTGCTTGTCATGTGGTTGCTGCACCCGCTAT
CAATATACCATGTGTCGCTTCTTGCTTCGGATGCGGCATGACATGCATAGAACATATTGT
TACTCCTCTCGTCTTCTTCCGTGAGGTTGGCATGGTGACTTGGCCTCGAACGGCACTCTT
TTTGGACGTGTCCGAATTTCCCACAACCTTGACATTGTGGCTTTCCGCGAAACCAACAGT
CCTTCTCAAGATGACTACTCTTCTTACAGATTCGGCATGGAGGATACTTGGATTTTCTTC
GTCCATTTTCTTCTACGCCATCTTCTTTTGCTTTATATTTTTCATTTCTAGAACCTTC
>NODE_12122_length_190_cov_3.089474
TGTTTGTGTTGGTTGTTGGAACTTACACTAGACTAATTCATTCATTCATTCATTACCTTA
TATTTGTTTGCAACTACTGTAAATGCTTTGCTGCACAAAGTTATTGTTCTGATTCTTGTG
CTTGCAAAGACTGCTTCAACAAACCTGAATACAACGACTCTGTTCTTAGGGCAACTCAAG
AAGCTCTATCTCGAAATCCTAAAGCATTTG
>NODE_12123_length_218_cov_4.151376
TTGTTAAGGTTATTATTACAAGAACTAGGTCTGCTACAAAAATATAAACCCACAAAGTTA
CTCTGTGACAATCAAGCTGCTATTCACATTGCTTCTAATCCCGTGTTTCATGAAAGGACA
AAACATATTGAAGTTGATTGCCATTTTGTGAGAGAAAAAGTGTTAGACAACACCATTGAG
ACTCCGTTTGTTCACAGTCATAATCAACTTGCTGACGTTTTCACTAAGGCTTTATCTA
>NODE_12133_length_136_cov_4.448529
GGTGGTGGCGGGAACTTTTGTCCTTGTATTAGTGATATCTCTATTATTGTATGTAATTAT
CAAATTAAGGACAAAGAAAGAAGATCAAAAAAAGATTGAGAAATTTTTGGATGATTATAG
AGCTCTCAGACCTTCAAGATTCTCTTATGCCGATGT
>NODE_12182_length_1190_cov_18.466387
TAGCATAAACCAGGAAACTCGTACCGGAGATACCCCCGAATAGGTTTGTCCTAGAACACG
GTAGTATACCTACCATATGGAGATTCCATTTTCCAACTTCGTCGAATAACCTCCACATTA
ACCCAAAACGAGTTAATAGGGGGTCTTCAGTTCTCGCTTTCCAGTGATGCTGAACGACAG
GAGCGGAAAGGAACCTCTCAAAGGGTAAGGCCAGGTTGGTATAATACCATTGAACTACGT
TCAACCACTGCTTCATCCATGCCCTTACCAAACCAAGGTATACTCAGAAAAGTGAGCAGA
AGCCACATCTTGATAGAGTAACTCTGGCATCACTACGAGATCCTTGGGATTAGAAGCTCT
TTAAAGAATATCGGTCAGATATCCTTTAAGATAAGGAAAAGGGGAAGACTACTCACAATT
CAAAAGTTTGGTCCCACACAGCCCTCAACCCTTGGTATCGGGCGGATAACGGGTGGTTAA
GTCTTGATAAGACTTTAAAGCACCGTAAATCCTAGCGTCAAATCAACGAACACTAGAAGT
GTTAGCGACTGCCATAGCTCCTGCTATGTGATGGGAGTTTAAGAGGTTTTGGAATGAGAC
TGGAGAGAAATCAACAGTCAAAGCCCTAACCCTCAACTTCTTAGCAAACTCGGCACACCC
GATCTCAGAGACCAAAGACTTAGGTAATGAAACCTGTACCTTTAAAGTATCAACGCGGTA
TACCTTGGCCATCTCGGAGTCTGCAATACAGATGTCATCGCCAAGGATGGCATACCTAGT
GATACCTGGGTACACTTGCTCAGCACACCACCATACCAAATAGTAATGGGAAAGTGTGAA
GAGCGGCCAAGAAGCGTAGTAACCTAGAGGTTGCCCTGTTCTAAAGAAAGCGGGGAAATA
CCTCCCTTCCAGTGCAAGGCGTTTGGGAGACATCCACTTCATGAAAGGTACATCAAAGGG
TACCAAAGAAGCGGATGTAGTCTGAAACAAAGGGACAAAAAAAAGAGGGTGATCATGAGA
TCAATTGCAAACACTCTCCTTTTACCAGCTCCAGAGTCTGTCGTGTAGGCGAGCCTACCA
TCAGAGAAGGAAACTATCGTTGAGGTGGGCCCTTGAACTTGAGGAGGCTATTGGCAATCG
CTAACTATCTTAATTTATTAAGACCCAACTGCTTGATTTGGTTGGAAGCCTAATGTATGC
AATGACGTGC
>NODE_12276_length_1132_cov_15.036219
AATATTAATATTATTCTTTTCTGGACTTTAGTTAGGGTAGCATTATTAACCTATTTCTTT
GGTAAGATTATATGATAATTAGCTTCTTTTCTTACCTTGTGAGAGAAGCGGATTCGTTGG
AAACCTAAATGTTAGCCAGGAAGCTTTAGTCTTAGTCAGATTAAGATTAATATGATCGAT
GCGATCTTTTTGGATTGGGTTATTGGGATTACCACAGCATCAGCCATAGGGGCCTGACTC
GGAGATCCTGACGAAAGTCAAAGTAAGAGAATATATAGAACCGCATGAATCAGAACAAGG
CTCGCTGTTCCCACAACTTTGTTTTCTCTACCTTTTCTCCTTTTGGGAATTTCTAAGTCC
ATCCAAGATTCGAAGTTGGTCCTATTCCATGCAAGCTTGCATAAGCAGGAGGCCCATTGA
ATATTCTACATGCTTAGCGAATGCTGGCAATCGTCGTATCTTACTCAGGGATATATTGAC
GTAATATAGCCTTTTGGTTTTGGCTTGGTCCGAGGAAGACCCGAGTATTCCTGTGATACT
TTAAAGCTCGAAGTAGAGGACAAGGACATAATTTTTTAGGAATTCATTCCCTTGGTTCGA
AAGAGAATTTTGGTATTTAAAGGTGACAAAGTATATTAAGTTTGAATGCCGGGGGTGACG
AAGACAGACGGCTTCATCTGGGTTAAACAAGAAAGTTATCAGTCAGGTGGAAAGGGATTG
GTGGACGGGGCTAATCAGTCTCTTAAAAGAAGGCCGCCGGCTCTAGACAAAATTCTCTAT
TACTATATTTTCTCTATCCTCCTTACTGGCACCTGCTCTATTCTAGCTCGCTCGACTGCC
CCTTTTTTCAAGGACATCTTCTATATGGACAAATAAAAGAGTCCTGCTATTGTTACATCT
TCAGCTGGCGTTGGAAAGGCACCTTTCAGTTCAGGTCATAATCCTACGGACAGATGGCAA
CTGGATATGTGTTTAGCACAGGAAAGAAAAGATCAGATGCCTAGCGCGGGCAATGTTCTA
GTATATCCTAACGGAGAAGAGTAGCTATAGAGGGAAGAGCGCTCCCAGGAATGAGTAGTT
TGGATATGGATACTAGTTATCCCATCAGATTAGTTTCGCCAACGTGGACAACCCAAAAAA
TAAAAAAACAAA
>NODE_12373_length_94_cov_1.765957
ACATCAAGAAAACTATAACAAAACACCACGTGGGGGGCCTTGGTATGTCAGTGGCCACAT
TCTTGCAATCAGGAAATGATAGCCATGTTTACAACCCACCCAAACCTCCTTTAG
>NODE_12431_length_203_cov_3.059113
ATGTCAGCTAGTGATCATTTATCTTTCACTTCTAGGGACTAATATCAAAGACTAAAGGGA
ACATATGGTATCTGGACAGTGGCTGTTCCAACCACATGACTGGGAACAGGGACCTACTCT
CAAACTTTGTCTCTAAACCTATGGGTAAGGTCAAGTTTGGTGGTAAGGAGACTGGGAAGA
TTCTAGGCATTGGTATGGTAGAATCTGGCTGCTCAACTTCCAC
>NODE_12447_length_1000_cov_20.683001
AGGTAAGGCAGTCAGCAAACCAGGGTTACTCTGTTCAATGGCATGAAGGGTATCTTCGGA
ATCTAGTAAACTAGTAAATAAGTAAGCATGAAGCTTTGGCATAAGGGTTCACCAGGTGCA
GATCGTGAGTAAACCGAAGATCCATACCCAGCAAGGTCTGCTGTCATCTCTCACTATACA
CCTTGCTCAGATGGGCGGATGGGAATAATGCTTTCTTCCCTCGCAGCTGGTCTAGGGGCT
GGCCAAACCAAGCCTTCGATGCGGAAAGCAAGCCAATCTGTGAGTCATTCCAAAAAATGG
TGAAATTCTTCAGGTATGAATTTCGCCTATTTTCTTGTTTTGTTTGTAAGACCAACACTC
GCATCTCTCTCTTGTGAAGCGTGAACCTTTCCTATAGAAAGATAGAAAGATATCCGTTAA
TGTGTGTTTTCTTTTCCTCATCCATTGGAGCTAGCTATAGAACGCACTTTCTTTTTCTAG
ACTTTATTTACTTACTATAGAGGCGGGGGAACCTGCCAGATCTTCCGCGAGGATCAATCA
CAACTACTCCAGCTCCTCCACCCTGTACCCATCTTGCTCTTGATGCATAGCGGACCCATC
CAATTCCAAAGTCCACGATCCTTCTTCAATCATACACACTTCTTCAATCTCTTCTTCCTT
TAGGTTCCAATCCCATGTCTTCTCTTCCTCGAAGATCACATCTCTCTTCCCGGTTGTATA
ACAACTAGCCTTTTGAGCTTGAATCTCCGCCGATGAATATGAGCTTCTCACTTCTGTCAT
TGGTTCTCTTTTGTTCTGGAACATGCATGTATGCGATACTCCCAAAGACTCGTAGGTGAG
AGATGTTTGGCTTGTGACCACTCCATGCTTTTTGTGGAGTCATATTCCATATACTTCTTG
TTGGAGAACGATTTCTTAGATAGACTGCACAAGCTACAGCTTTGGCCCAAAACTCCTGAT
CTTCAACTCGTGCCATATCAAGAATTGTCCTCTTCTTGCCTTCCGCAACTCCATTTTGTT

>NODE_12451_length_298_cov_8.167786
CCCCCTCAATTCAAACCGGGGTGAGGAATGAATCTTCAGCCTATCACGAACCCTGGAGAA
GAATTGCTTGGACAAAGGTTTGGTGAAAACATCAGCCACTTGATCAATTGAAGGAACAAA
TTGCACAGATAACTGATTCTTGGATATAAGATCTCTCACAAAATGTACATCCAATTCAAC
ATGTTTGGTCCTTGAGTGCAATACTGGATTAGAGGCAATAGCAATTGCACTTTGGTTGTC
AACCCACAATCTTGGAGTAGAACCATCATTAACACTCAGTTCATGTAAAAGAGAATTTAT
CCAAATAATTTCTACAGA
>NODE_12452_length_88_cov_5.352273
TTTTTTTTTGAAAGCATAATGTCGTTTAAGTCTTAAGTCTGACTGGACATTATGAGTGAA
CCCTTCTTCAACCAGGATCCTTTTAAAAAGACTTGGGTTCACTAAGGA
>NODE_12471_length_199_cov_19.090452
TTCCTTCTTTGATGGGCATATCAGTTGATTCGCCAACAACAGTAGGACTTTCAGTCTTCA
TTTTCTGAGCTCTCCGAAAAGGAGTTTAGCAATCGATGTTAACTCTAACTCCAGAACTAG
ATCTCGTGACGGCGAGGCGAGTTTACTCGTAGCTCGTAGCGAGGCGCTAGTATAGCTCGG
GGAGTTAGCGGGTAGGGCGATTCTAACGACCTAGCTAAC
>NODE_12490_length_865_cov_12.732948
TGAACCAGGAGTACTACTGAACATGGATTCTCTCTCCTGAACTATATAACTATATATATT
CTTTATAGCTAGCAACTCAATCAAAAAACTACAAGCAACTACATCAACAACCCGGGGGGA
AATTGACTAGTCCTCCCTACCTACTAACGCTAATAAAGTGGAAAGAAAGGATGCGTCGAG
TACTTGATGTACAAACTTTTTTAATTTTATAAGTATACCTTCTTTTTTGCTTTTAACACG
GGCGAAGGAGCTCCACAAACGTGACCAATTTTTTGAAAACAAAAAACTATAGTTTTATAT
GGAGTTCAGTATCTCCCGAGCACTAGATGAAGATCTCCGGGGTAACTCTCAATATAAGTA
GGAACATCTTTGTGCACAGCTGATTGTGTAAGAGAATAGGTTCCTTCTATTCTTCCGTCA
GGCAAGAGAAGCGTGCTATTCTTTGTCCTCCAAATCTCGTAAGAGAATAGAATATAGGGC
TATTTCCTCCATTAATGGGTGCCCTTTTCCCTTTCGTGATTGGGGTTACGTACTTGCTTG
TCTGGTACTTTAATAATGTTCGCACTCTCTTTTGTTTAGTGTAAAATCCTGATCCCAGCT
GACCCCAGAATCAAAACCTTATTGTTCTAAAGGCATGGCTCTCTCGCATCTTATTCTACT
ACTTCTTTTGTAGAGGAAGTCAGTCTCGGTCTAACTTTGTTACCTTAGCCTGGAAAACAG
CCTAGGAAACTAGGCCTCCTTCTATCCCGATATTGAGCCAAGCCCGGCACCCCTGATTGT
GTTACGGATTCTGTTGCCCAAGAACAATCAAACTCTTCGTAGCTCTCTTCTCTTCTTTGT
AACTAGGTAGCTAGGCAGTTAGTTCTTCCTATCCGACTAGTAGGA
>NODE_12541_length_909_cov_18.289330
CTTTTCTTTTCTCTGTCTAGGCTATGTTTCTCCACGGAATTTAGCCGCATTCGTTAGCGA
AACCAAAGCTGAATCAGGGAAATTCGCACAATGGTCAAAATCTTTCAAGTTCGCCTTTTC
TGGCAACTTCAATCAATATCGTATAAAAGATAGGTGAATCTCCTTCGAGTGCGGGGAAAA
TTCCCTGATGATCTCGACCGACTAAATCAATCGATAGCAGAAGTCTTTCTCTCCTCCTCC
TTTAGAGGTCTGGTGGCCTTCCAACATGATAACTCCTAGCTCGTGCCTAAGGAATAAGTG
GAATGAGATGAGTTCTCTTCGGGTGCTGAAAGTATGTAGCTCGTTGGTGGTAACATCTTT
CTTTATGAGATGAGAATGCGGATACGCTCAGTGGGAAAGAGCTGGGGCTACTAGGGAATA
GTCCAATATTGAGATTTCCAGAGTTCGAATGTGCTATAGCTCGGTATTCAGTTTCATACT
GAGCCAACGAGCTCCACCCTAATAGTGAAATGCTTTCTTTGGGGACATATCCCTTTGATG
TAGCCCTTTTCTCGCCTTTCCATTTTCCTTTGATTCAATAGAAAATAGGATCTTTCTACT
TTGAATTTCGATTTGCTAATGTAAGATTCGTTCTCGCTCTCCGTCTCCGAAAGCAATTCC
AATAATGGTACGATTAACTCTTCTGTCTTCGGGTCTGCCTAAAGGTCTGGTGCCCCGGTA
AACTTTCTATATGAAATTTCTCTAACCATGGGTCTTGGAACTCCTTCTCTCCATAAGATG
AGAAGGTGTATTTTGGTCCGTACTCTGATCCTCAAATAAAGGGGTTTTAACACCTAGCGA
GGCTGCTAAAGATTCTGTTTCATTCGATTAACCTTTTTAATGATAACGGGGTTGACATCG
TTCTCTTCTGGTGGTGATGCAAGGGCACC
>NODE_12570_length_83_cov_4.542169
TTCGGGGATTCATGTCAAAGATTGGCAACAACGAGTGTTTACTCTGCTGTGTAGATTTCT
TGTTTCATCTGGTGGAAACTTTAGTTCGATTTTTCAACAAATA
>NODE_12592_length_134_cov_4.910448
AATATTTGCTAAGCACATTATTAGAAATGCTACAAGTCAAAAGCATCTAAAATGTAGAAA
GAGGTAATAGAAGCAACCAAAAGTAGGAGGAAAAGATCCAGTGTGAACCTAAACAGATGT
TTAGGAGTCTACTATAGGAAACATACTAATAATC
>NODE_12619_length_161_cov_20.509317
ATTTCATATGCAATGAGAGTACTTTGTAGATCATCCATGGACACAAAATCAAGGTCTCTT
TCTTCAATGGCTGAAACTTTAGCATCATATCTATCAGGAAGTGATCTCAAAATCTTCTTC
ACAACTGTAGAGTCCTCAACCTTTTCTCCAAGTCCAGTCATGGAACTTACAATGTCAATA
A
>NODE_12641_length_219_cov_5.858448
TCTTTCTATCGGAGGTCTCCTGGGAATGTATGTGGTGTCTTCTCGAGTCTTCAACTCTTC
ATCTGGTTTCTCTTGTAAACTCCTCATGTAATATCTTCAATCAATGTGATCAAGAACTAA
ATAAAGAACCTATTCTGGATATGCAATTTATATATAACAAGTGAATCACCTAAATTTGTA
TGCAAAATATTCTCTAAAAGCTGAATATAGACTCTATGTAGTAATTGATAGTTCCTTGA
>NODE_12648_length_318_cov_16.352201
ATGGATTCTCTTGGCTGACTATTTCTTTAAAGATCGCTCCGATACCCGACGCTACGGGAA
TGATGCGTCACCCTCTTACCGGACCACTGGCCATTTCCTTAACTTCCCCACTCACCGCTC
TTTGAGGCATATGAGACAGACTACGCGCTAACAGCTTTAGCAAGAAGGCTATAGGCTAAA
CAACTAACAAAGCAAGCATGGAAAGACGCTTACCTCGTGCATTCACCCTAAGGGAAAGTT
CATGAGTCAGTAAACGAAATTACAATCAATCAAAGAAGAGCACTATACGCTTTCTACGCG
CACCCCACGTACATAACTCATACCGCGATAGGACAGCG
>NODE_12677_length_408_cov_17.058823
CACTTTCGTCATTAGCATTCTCAGTCCCAGTTCCATTAGTCCCTGACTCTGTCAAGCCAT
CAGGATCATACAAGGAAGAAGGAGGAAAGGAAGCTAGAGATAGCAGATTCTCGGGGGATG
CAATTGATTTTGAGTTTAAGTTCTCGTTGCAGCAGTCCCCTTACCAGATGGAGTTGCAGC
CTTGGATCTAGTTGCAGTGCTAAGACCTGCTTTGAAAAAAGCAGCTATATTTTCATCTTC
TGGAGAAAACGAGCGTAAGTAGCATACCGGGACTTATAGAATGGATAGCTTTTCTCCTAG
CGAACAGCAGAGATTGTGATTCCATCTAATAAAGAGTTCAAGGTTTATTGCTCTCATAAA
AACCTCTATCTATTGTCCCCGTGTGAGCCATATGAGTAGTCCCTTCCCATTGTAGGAGGG
AAAGTCAA
>NODE_12771_length_109_cov_6.944954
AAAATATGTAAGTAAATGGATATGATCTCTTTTAGCTCACATGAGTATGAGTGGTTCTAA
ACAAATAGGTTCTCATCAATTGAGAACTCAAGTGTTTGATCCAAGGAAGACATGATTAAC
TATGGTTGG
>NODE_12791_length_171_cov_2.415205
CGGCTCTGGCTCGTCTTGACCTTTTGTAATTATTAGTTTTGTAGGAAACATTGTATCCTC
TTTTTGACGAAATGAAAACTCTTTATTTTAAGTAACATTGTCTTCCGATAAGTCACCACT
TAATATGCTAAGTCTTCACTCCGCGATTTTAACTTCGAGAACACGGCCAGTCTTCAATTC
AGTAGTCAAGT
>NODE_12808_length_143_cov_5.062937
ATTCGCATGTCTTTCTGCATCAAGCGTATCACAAATTAGGGTGGAATCTGCACGATCTCG
TAAGGTCAGGGAAGTAACGTACGCCCGCATCCAGGGGCTACCAGCTCTCGTGGATCACTT
CAGAAGCTCCACCTTCGAGTGCGATAACAAGGAGTACCTCCCC
>NODE_12821_length_88_cov_3.306818
AAGAATATGGTGTACAAAAGAAACATGTTGAAAATGTTGTAAATTCAAAGGAAGATGAGA
TTAATGTGGACATGGGGACAGAAGATGAAGAAGGCTCATCAAGTAATG
>NODE_12822_length_420_cov_17.040476
TTTCTTTCTTCCCCAGTGAAGAAACGGGAGTGGAAAGAGAATCCCAGGAATTAGTAATAG
AATCAAAGGGTCTTGGCCAAGGCTGATTGGAGGATTGGAATGGGTCCTTTGTTCCCTAAC
TTACCGGTGAGGAGAGGAAGAGAAAGAGGGAGCTTAAAAAGTCCAATCTTAGCTGTAAGG
CCGCTAAAATTTATTTTTTCGCCTGTCGTCTTTCTTAGGTCATCTTAGTCAAAGGCAGTC
TTCCACTGAGGTTTTTCAGTATAGACTTCGGGTAGGGTTAATGAACAGATATAGGAGGAA
ATTTAAGTCTTATTATATAGTTTATGACTTCATTTCCTTCTTTCTGGACTCGAATGACTT
CTCCTCTGCCATCTAATTATGAGGTCGGGAATGCAAAGAGATCTTCCTTTCTAGCTGCTT
GAAGACAAATATCCCCTCCG
>NODE_12837_length_281_cov_4.238434
GAGAAGGAGAATTACTGTTCGCACCTTGTATTCCACAATGAGAATCAAGCTCATGACCAG
AAAATGGGGTACCATTATGAAAGTGGTCCTCACTAGAATCAGATAATACTACTGCATCAA
GCCTTCTCCTAACATTTCTCTTAGAAAATGCAACTGGAGAGCTAGAAATGTCAGATAATT
GAGGATTACATTGAGACTGACAAAACAATTCATCTTCAACCTGAAGTGAATAGTTCAAAT
TCAACATCTGCTCCTTCTTGGTTTCAATCCACTCTGATCTGGTGCTGCACATCTTTGAAC
T
>NODE_12838_length_192_cov_3.703125
TGAAATATAATTAAAGCAGTAAATCAGTTACATCATTTTCTTCCAAGTATGAAACATTAC
ATTTGTTAAAATTTCTGTGCAGTTAAACAAAGTGTCTTAAAAATAAACACTTTAATCAAA
TGTCACTATTACAACTAAATGCCAAAAATTTACTAGCAATTGTTTCAACATGAATTTTAT
TTTAGATTTAACGTTTTTTTATAAAATATGAA
>NODE_12841_length_335_cov_11.161194
TCCTTCCTCAAGAGCCCTAGATTTCTTGCGACCCTTCTCTTTCCTGCGCTTCCGTGCTCT
CGCCGCCGATCTTGATTTACCTTCAGAACTGTTAGGCTTCTGATTACCTTGGCTTTTCTT
ATTCATGGCAGAAGATACGGGTTCTGAAACTATAGTTACCTCCACAACCATGGAGGAACC
TCTCACTCAGCTTTTATATCCTCAGAACCAGTTGGTCGCGGTTAAGCTCACTGAAACAAA
TTTTTTGATTTGGAAAACACAAGTCTTCACTGCTATCAAGGGCTATGGTTTGGAGAAGTT
TGTAGATCCAGTACCCTCTGTGCCAGATCAGTTTATCCTCAATGAATCACAAAAC
>NODE_12846_length_81_cov_2.037037
TTAATTTGATTTGGGCAGAATACTCACTAAGAGATTAGGAGTTTCTTACCCATTTCTTCA
TTCCTTTTATCTTCAGAATTCTAATTTTGTACGATAGCAAT
>NODE_12863_length_1103_cov_15.546691
GGCTTTCCATTTCAAACCTTCCGTAAAGTCTTTAGGGTGCAATAAAAGATCTTTCTTCAT
GTTCAGCTAGTCTGTTAGTGATAGGCAATCCAGTTAGATAGAAGTAAGTTCTCTTTATGT
TGTAAGCCAGTAACTTTCTTTCATCAGTAGTCCTGGAAGTAGGACATCTTTTTTGATACA
AGACTCTTTCTAGGAGGTGTGAACTAAAGGTCTTTCACGTCTTCAGGCCATAAAGTTGTT
TAACGTACCGATATGTAAAGAGAGGATAGGATAGTTTTTTTGACTTTCTCTAGCTATTTA
GTTACAGCTTTCACTCAGAACTCATAGGAAACCTCCCAACACTCCTAAGTCATAACTAAA
TAACTCCTAAAGCATTCGGGCTAAGGGCACAGGAAGTATATTTATATATATTGATTAAAA
AGAGGAAGTGGTCCTTAGATTCATGTCTAAGTCAGGAAGCCCCTGCAATATCTTTTTTTG
ATGGGGGGCGGAGTGAAACGACTAGGCTCTCTAAAAGGTATCAAGATAGGGCAATTGGCG
ATCCCGGGGTTCCCCTTCGGGGGTTACAGACCGGATCCGAGGAGAAAGAAAGAAGGGAGT
CTCCTCTCTTCTATAACTGATATTGCGATTCTTCTTGAACTGACCTTGAATGAGGGAACG
ATATTGATCCTCATTCATCTATATGTATATGTAGCTGCCTCTCTATCTATGATGCTATAG
ATCATCTTGATATAGCAGCGGAGAAATAATGCTGCCTTTCTGCTCTTTCTACCTTTGCTT
CTCCTGCTTGGTCTCGCTCACGGATCTCAACCACGAGACTAAGAATCATGCTTACGAGGC
TATCTCGATCTCTATTGTGCAGCCTGAAGTGCTTAGTCTGGTTATAAAGGAGGAAAAGAT
GTCTGAGAAGGATTAAGTGGTTGATAGTGAGCAATCGGCTAAGGGAGGATGACAATTCAT
TCTCGTTCCAGACAGGGTGTAGAATTCGAACAACACTCCTTTGACTTGCTATCTAAGAGA
CTAGCCTGGAGAGATAGGAAAGACGCTCTGCTCTAAAGGGATACTGAAAGGCAACTCGAT
GCCCGGATTGACAACTTGATGCCGCAAGATCGGTTGTTAAAAG
>NODE_12897_length_184_cov_19.461956
GACAAGGCAAGATCAGATCCTTGCCTCATGGATTCTGTCTTCCTTATCAGAGAATATTCT
TCCACTTATGATAGGTTTGAGTTCCTCCAGTGAAATATGGAATGTTCTTGAAACTAATTT
TGCTAGTCAATCCAAGGCTAAAACTTTACAATATAAGCTGCAACTTCAAACAACAAGAAA
AGGAAATTTAAGTATGAGAGAGTA
>NODE_12908_length_92_cov_2.336957
ATGTAAATGATGGAGCATCAGGATAAGTTAATAAAAGCCATGCATATTGGTATAGAACAA
CTGATCGCTAACCAAAGAGAATCCCGAAATGGTACTTGCACAGTGAAGACTG
>NODE_13014_length_315_cov_15.888889
TCAATTCAATAAAAAAAAAGAAGAGCTGAGAATCTTGTTGAGAGTGACTGCCAAATGGGC
AAGAGAAAGGTGACTTCCGCATCCAAGGAGAATGACGAGTCAAGAAGCGACTCAAACTCT
ACTATAGAGAGAGTCAAAGCGTTCCAATCTTCTATCGCAAGTCCTTCTTCATCTTCACTG
GAAGGATGGAACCCTGATTGGTATGCCAACATTTTCTCTGGACTGGATAGGTTGACCTAT
TGGAAGGAAGGCCGGGCTTGTAACCATGTCTCCCGAGTGATGATCTCCTTCACGAAATCT
TACACTGGGGGAAGATGAGTGTGGTGGGAAGTGCT
>NODE_13017_length_96_cov_9.427083
CTCATGTCCATGAAATATTTCAATCTCTTTTGTTGGGGGTTTAAGTTGGTCACCTCAGCA
GAAATACCTCTGTTGCCCGGTGTTCCAATCTGCTGAATTGCTGCAGCCATCAAGGT
>NODE_13018_length_299_cov_20.923077
AGTCCTTTTAGGATGAGGTTGAGGCCTATGCCTCCATGGACACGGTCCCTGCGCCATCCG
CATCAGTCACCCTTTGATTAGGTATGGTACTCGCACCCTCAGAGAAGAATGGAAACTCCT
ATCAAGACGTACATTCTCTTTGTCTTAATGCTATCCCCTGAAAAGAGATAACTTTCGTCC
CTTTCAACCCTTTCTTTGTGTTCAGCTTCTTTAGTACTCGCTCCAAGCGACTTTAGTATT
CGCTCCATTACATGGGGTAGTTCGCCCTTTCAAAGCGTACATTCCCTTTTCAGGCTCTAT
AGTCGCATAAGGCCGTTAA
>NODE_13053_length_100_cov_12.090000
TCTTAATTGACAACTCACGCCAACACTCCCCCTCAAGTGGAAGCATCCAAATTTTCAATG
CGCAACTTGTCTAGTGAGTTGTAAAACTCTCTGCTTGATACGGCCTTTGTAAGAATATCC

>NODE_13086_length_300_cov_18.966667
ATGCGAAGTAGAAAAAGTAGGAATTGCAGGTACTCTTTATGATGTCCCTGGGATTGTAGC
CAGGGATCGTCAACAAACCTTAGCTATTCGTTGGATCCTTGAAGCTGCTTTCAAACGACG
TATAAGCTACAGGATAAGCTTAGAGGAATGTTCATTTGCTGAGATACTGGATGCTTACCG
AAAGAGGGGAATTTCCCGTAAGAAAAGGGATAATCTTCATGGACTGGCTTCCAACAATCG
CAGTTTCGCGCATTTCAGATGGTGGTAAAGTGAGACCGAAAAAGAAAAAATCATTGTTCA
CATATTTAGTGTTTTTTTTT
>NODE_13100_length_96_cov_3.166667
GTAGACGAGCCGATGTATGGAGCGATGGAGACTCGGGGTCGGAATTGAGCTTTTAGAACT
GGTAGAGAAGCTTAATCCTTTTCAGCAGCAAGCAGTGAGGGAGATTTATCTTCGAG
>NODE_13110_length_367_cov_13.847411
CAGCTCCATTTTCAGAATCCTCCCCTTCCTTCCCCATTTCTTTTACTGGTTTATGGAAAA
AGGAAACCATAAATGCAGGTTCTTTTTATATATAACCGTTGATGTTGTTGGCAATTAAAT
GATGTTTCTTACATCTGAGGTATCCTAAATGCGAGCTAGATATGCTGACTGATTTCTGGT
CTGTCTCATGATCACTATTCAGAGGAAGGAGATCAAAATGAAAATTTTGCTCATAATGTC
ACGATATTGCAAAATTATAGCTCAGGAAAGAGCACGTAACTAAACTTATCCAGAAAGCGT
AAGGACAACATTAAGTCCATACTAAGTGTGGAAGGTGAGTGTTGAGCTGGCCGGATCTGT
AAGACGTCATCCCGGAGAAGGAGGTTT
>NODE_13116_length_135_cov_3.570370
TCACATCCCTACTAATTATACATATAAATATGCATAAATAATAGTATGTTATTCTAAATA
ACATAGAATCAATTCGGAGAACCATCTCCTTAACCCCAATTTATAGGTCCCGCATGTAAG
AATAACATGTAAACATAATCAATAGATTATCCAAA
>NODE_13124_length_331_cov_19.290030
CAACCTCTCGGATATCATTCCTCTTGGCCCTATCTCAGGATTTGCACCTGCACCTATCGG
AAGCGGAAGAGAGTTCCCAGAAACTTCATGCTCCAAGTCTTGCGGTCGCCGAGGACGTAC
GCTGAACCAGATTAAATCGGTGCCTTAACGTCGGGTAATTTCGCATTCGTTCTGGCATAG
TTGCTCTTAAAGCTTCTCTTAAAGCATTACCTACAAGGCCATGATGCGTCGGAATGCAAA
TGCAGGAAAGCTTATGGTAAAGCTTCCTGTAAGGTTACTGGTTCTAAGGCCCCTCTCTCT
CGGAAACCTTTCGCCACATCTTAGTTAGCAACTCTCTCTTTTCTTTCTTTT
>NODE_13157_length_296_cov_10.074325
ACCAGCGACTCCGTCTCGCTTCTCTTATGATGACAGGGGATGCTTCTTCTTGGTATCAAT
ACCAGAAGAACAATAATCTACTGCATACATGGCACCATTTTGTTGAGGAAATCAAGGAGC
GCTTTGACAGTGACTACCGCAAAGATTTCTTTGGGGTTCTTTCTAAAATGTGTCAAACCA
CCACGGTCGCTGCATTCAGAACTGACTTCGAACGTGTACTGAATCGAGTTACAAACGCCA
CCGAGGAGCAACTAATAGCAATGTGGACAGCAGGCCTCAAGCCTCCATTGAACAGAGAAC
TCGAACTGCGCAAACC
>NODE_13230_length_87_cov_15.689655
CAAAAAGAAGAAAGAGAGTAGCGAAGGCGACTTGATAGTTGTTATAGTTAGAAGGCAGAC
CTGAAGAGATAGACTCAGGTAAAGCACCCACACCAACGAGCCTTAAC
>NODE_13241_length_91_cov_3.406593
CTCCTTAGGGCATATAAAAGGCTTAATTTCATCTCTCCCATTCATTTGGATCATCTCTCC
CAAGCTCTCTCTCCCACCTCATCTTCTCCAACCTCCACCTTCCCAAGCTTC
>NODE_13242_length_405_cov_17.479012
TTAGGAAAGCGGCTCTTGACGTCCTTACGGTTGAACGGGAAATAGGGAAAGAATGAGGCT
CGTAGGAGCTCGGAGAAAAGAATCTATTCTCCTCTATCCACACTACGAACATGCGCTAAC
CTCATCTCGTCTTATTCCGTTCGTGCCCTACGACTAGTAGTTCACTCACTCCCTAAACGG
ACACTTAAAGAATAAGAATAAGGATTTCCGGGTTCTTTTTGAATCTAATCTTTCTTTTTT
CGATTTCCCTTCACAAAGATAGAACACACCAATAAAGAAGGACCGCCCTCCTATCATTCA
CCAGGCTGACGCTTTAGCGCTCAGAGATCATTGGATTCATTTGATCAGATTGCTCTGTCT
GATACCATGTATGTGAAAGATTGGACCTTGGAACCGGGTACAGCCTAAGACGGTATCCTA
GTGAG
>NODE_13245_length_134_cov_3.649254
TCACCTTTGCTTGTCATACTGAAGCTTCACCAAATAACAACAAGTCATCAGCGAAAAAAA
GGTGGGATATCTTTAGACTGTTCCTCGCCACACTAATTCCTCGCCATTGTCCCTCTGAAA
CCGCCTGTTGTATACTTTTGCCTAGGACTTCCAT
>NODE_13253_length_119_cov_3.084034
ATAGTTGCTGAGTATAGTCTATAGGAGCTAGAAGCAGTGCAGAATATCAAAGAAGCCATT
TGTAGACAAAATGCAATGACTGGAGCTTTATCCATTACTGAAGTTCCAGTGACCAAATTT
GGAAAGCTTAGTTTCCCAA
>NODE_13272_length_628_cov_17.896498
CCGTTAAGGGCTCGTTGGATCAGCCCTTTTTGGCTTTCTCTTTCTCTTACGAACCTCTCA
AAGGGTCGATGGTCAGTCTATCTCCTTAACAGGGCTGCTTTAAAGAGTAGGGCTTTCCCT
AATCAATGAAAGGGCAAGGGCGGCGTAAGAAGGAAGTCGATGTTCTCTCTTTTATTGCTT
CCTTGAAATTCCTTTCGATAGATTCTCTTATGATATTCGATGAACACAGACGCCTTTCAA
GGGCTTGAGTTTACGTGGCATCTTCAGCGTCTGCAATCACAGTTTAATATTTCGATGCTA
ATGCTACTACTGAATTGAATATGATAATATAGTCAAACAAAGGGGGCTTCAAGACTTCCT
TCTTCTTACTACTCGCTCCAAGTATTCCACTCGTTGGATCGGGAACACCCAATGTTGAGA
TTGAATCTTTCGCTAATGGGTCGTAGCTCAGTCTATTCAACCCATTCCTTCAGTCTTCCT
GAAGTAGATGGCACCGTTCAGGAAGGCTCCAAGGCAATTTCTTCCTTTCTCTGGGCATCA
TTCCCTCCTCAGCTACGGGAATAATTCCTTTGACTCGAGGTCAGCGCTTGCCTTCACCGA
TTCCAAATCCTATTCCCTTCTGTCTGTCTTCTCGCCGTTTCCGCTTTC
>NODE_13287_length_82_cov_6.987805
ACTCTCCTTACTCGGCATTTGTCAGCGCCCTCCGCGGTCATGCCTACCTCCAAAATGATG
GGAGTAACTCGTGCTTCCTCATTCAACTCCAGGTCTTGGTCG
>NODE_13288_length_148_cov_2.972973
CTGCCATGGGAAATATAAAGCCAGATTAATCTATCCTCTCCACTATCTGGCTACAATGGA
ATTTGCGATATCATCTCTTTATCTCTTGAATAAAAGGCCACATTCACCATATCCATGCTC
CATTCACCTTGTGCGATAAAATCTACTACCCGAATATTTTCATCTAGA
>NODE_13348_length_334_cov_17.113773
AATCAACCTATCGTCGAGGAGAAAGCACACTCAGCTCGCTTCCATCCATTTCCGTCGGTA
ATACGATAGTCTCCGTTTTTGCTCCGCACCGGAATCTCGTTGTTCCGACCCTCACTAATA
TCTTAGTCGCTCCAAGTCCACAGAGTCTAAACTTCTTGGAGACCTTGTAGATTCCGGGGA
GGCAGGCAAAGGCCAAGTCCATAGAATGTTGAAGGTCTTCGTCTTTCTCGTGGTGCTTGT
AATCTTCACATTTGCCCTCTCTCAATGAAAGAAAGATATTTATTTGGAACTGCTGGAACC
CCCGCTACTTCACTTTTGTATGTGCTTTGGGTCATTCACCGGCTATGCATACGG
>NODE_13368_length_117_cov_240.119659
CGAGAAGAAGGCAGCAGCAAAAACTGGTTTTCTTGTGGGACAACTCGTGGTGCTCGTATC
GACCTTTTTTACGCCTCTGCATCTAGTATTGGGTAAACCTCATACAATAGTTGCCATAGG
TGTACCATATCTTTTCT
>NODE_13389_length_111_cov_5.828829
TATGTTATGAACTGAACATCTCTTATGAGTTGAGTTTGATGCAATATAAATGTTAGAAGA
TGTTATTTAGTTCAATATACATGCAAGTACACACAATGTATATACACTTATGCATAGTAG
TATTACAATGT
>NODE_13403_length_426_cov_13.948357
AAGAAAGAGAATATCCATAGTGATTCCTTTTGATCGCTAGTTCTATAGTTCTAATAGGGA
GAAATTCCCTATCTAAAGATAGAGAGAGAAAGCTGTTAAGACTCCTTCTGTATAACAGAA
TCGACACGGCAATCGAGTACTTATACTCGACTTCAGTACCACAGATTTGAACTATCTTTA
TTCTTTCCATTATTTTTGAGTTCATGCTGCTCAAATGGTGCTTTAATGAAATCATAGTGT
AATGAGTGTTCTATAGAAGCACGAATGAAACGTAAGACTAAACCAGAAAGCTAAGACTTC
CTAGTCCTTTCTGAGCTAAGAGTTAGCTTGAGAGTGGAAGCTTTCTTCAAAGTAAAAGAG
GGAAAATTAGATTAGACTACCGCCTGCTAAGCAGCCTAAATGATATACCTCATAAGCTAG
TGAATACCGCCAACTTTGAAATAAAG
>NODE_13411_length_82_cov_3.402439
CTGAGCCTTTGCTATCTTGTAAATCAGGGCCGGAGAGATCGTGTCATCATCTTCATCGTC
CTCTGAATCGGAGTCTTCATTCACCGGTTTGCATTTGATTCC
>NODE_13436_length_89_cov_3.393258
CCCTGGAGTCCGTAGAGACGCTCGTTCCGGATGGCCTCGTTGCCAATGTAGACAGCATCC
AGAGACTGAAACACTTCATAGGGGTGGACGCAGTATTTTACCTTGACAT
>NODE_13460_length_165_cov_7.418182
AATGATAAATTAGGATAAACGTTAAAATAAACTGCTCCATGAGCAAGACTGGACTGCATA
ATTCCTATTAGGGATTGTTTCCAGTTTAGATTTCTACCGTCTCTTAAAGTTAGTAGAAAA
CTCTCAGGTAGTCCTTCTAAGGTTAAAGGTTTTAATGCTACCTGCACTAATCCAATATGG
ATAAA
>NODE_13484_length_105_cov_9.419047
TTTTTTTCTTATCAAATGTTGTGTTGTTTACATGTATTTATACTACTCAAGTGATGTAAT
ACAAGGAAATGATTTCATTCCTATTCTATGTTTGGAATAAGTCTAACAGCTTCATTCCTT
TTTTT
>NODE_13493_length_195_cov_4.138462
CAGATGAAATTGAAGAAACTGATGATGTCCAGCATGATGAAATGGATGATGATTTGGAAG
AGTACATGGACGATGATGATCTTGGAGAGCATGGAAATGATGGTAATTATGATATTGCAC
AAGTGCTCAAGGAAAACTATAATGGTAGTGTAGCTGGTCATTCATTAGAGGAGTTACAAA
AGGATCTGGAGGGACTGCTCTTCAATGGTTATTAT
>NODE_13511_length_422_cov_17.433649
AGGCTAGCGCTCCGTGGGCTTCGCATGATTAGGATCAATCAGAACAGCCTGGAAAGCAGA
TCTACTGATGGTTAGGGGGTTAGCGAACATCGCCTTTCTCATGACGGACTTAGACCTGTA
CACCTTCTTCTTACGTGAAGGTATGTCATGCCCCGCCCTTACTCATTTTCCTCTGGGACA
TTGGTGCACTTACAAATAAAGTACTCCTATCCGCTTGTAGAGAGTCTTTCTCCGACCTTT
GAAGTTGAACACTTCCTCAATTGTGAGCTGGAAAGTGAGTCTGAAGCGAGTTGGTATGGT
CTAGGGCTTCCTATTCACAGGCCTTCCAACTCTTTCATAATCGTTCGAAGCCGAAGAAGC
TGGAGAGTTAAGTAGTACTAATTGGTAGGTAGGCTTTGTTGATGGAATCATAGCCGGGCC
GGAACTCTTGATCTATCAATAG
>NODE_13512_length_221_cov_16.859728
AAGTAAGGCTCGTAGGCGGACTAAGAGCTCTTGTCACGGAATAGGGCGTTCTCGCCTTTC
GGGTTGTGGATGTTATAACTGATTTAGTGGGATAGAATGGTATTAGCAGTAGATTAGTCT
TAGTGAGTGCCATTGCTTTCGATTCTCCGTTGTTGTCAACGGGAAAGATTGGCTTCATTC
CTCTTCTCGAACCGGTAATTCACCCCAGAGTGCCTAGCCTTAGAGCTCGTACTCATACTC
T
>NODE_13532_length_384_cov_17.505209
TCTCTTCTTTCTTTTCTAACTCAATACTGACTTTTGGCACTCATAGAGTGAACCTAGTCA
AATAACTAATCTCGTTCTCTAGTTATGCTAGAGGGTTGCATTCCGTACGGAGTAGTGGTA
CTTGGTAGATCACCAGGGAAATCCCTACTAGTAAATTAAGTCACACTAAGATGACCATCC
AAGGATACAATGCGGACTCCCAAATTGGTAAGATTCACAACAATGTCAGTTGGCAGACTT
TAAGTCTGAAATCACGTGTTATGTGATTGAAAACGACACGTCCTACAATCTACTGCTGGG
TTGGGTTCACGGGAACTTTGTTGTTCCGTCCACCTTCCATCAATGCTTCAAATATGTCGA
CGAAAAGTACAAACAAAACAGTCTTCGCAGATCGGAAGCCGGGG
>NODE_13533_length_109_cov_2.339450
TTATGAAAAAGCTTTTAAGTTAAGTGGATAACATAGTAAAAAAGGTTTAAATTTAGCAAT
GTCATTTAAGACGAACATTCAAGTGTCGAACACAATGGAAATATCATGGGTAGACCAAAC
AACATCGGA
>NODE_13551_length_167_cov_3.652695
TTCTGGTTATTCCACCATTCTTTGGCATTTCCTTCAAGAAGACGTGTCGCATATTGCACT
TTTGTGACGTCCTGTCCATATATCTTATGGGTTGCCCCTTCGACTTGGCCAACCCACTCT
AGTGTTTCCTCAAAGGTCTCACCTCCGTTGTAAGTCTTAGAATATATGCTGAGCAGATGT
TTCACAT
>NODE_13554_length_293_cov_17.225256
ACAGCACACAAACTAGATATGTCTCTCCGTCCAACGTAAGGTACCCCATTCCATCTATCC
CCTATTTCGTGTAGAACGTATTGAAATCCAGTACTACATCCGTGAATGGTCTATTCGTTC
TGTGGGTAAGGGAGGGGATGTGTATGCAGGTCTAGGACGATTGCCTAATCCGTAAGCATG
AAATGGAAGTCTTCGAAGTGGTACAATCTGGCTAAAGCCAATCCTTTCCCAAAGTCCCAA
AGAGTCCAAATCGGCCTTTGAAGCATCCTAATCAATCCTTTCCATCCTATCATTCATGGT
GATTCAGTCTTTT
>NODE_13566_length_86_cov_3.034884
TGTGAGAATATTCAGGGCCAACAATTGAATGCATGGTACCATGGGTACCTTTCCGTGTTA
GAGGTGATGCCTTCTACGTGGTACCTTGCAGTCTCCGAGTCCAATC
>NODE_13584_length_337_cov_7.468843
TCTAAGCTCAAAAGGATGGAGTGAGCCTCAGTGATACTAATAGGCTGTGTAGAAGCTCTT
GATGTAAGAGATACCATCACTGGGTTGTATTCAGAACCTAACCCTCCAAGAATATAAAGT
AAGTGATCAGATTCACTAACTTTTTCTCCAGCTGCACTCAACAAATCACAGCAGGCTTTC
ACTTTGTTCAAATACTCCCTCATAGGTAAAGCTCCTTTCTTGGTGGTCTGGAGTTGGAGT
CTTATCTGCATAACCTTTGCTTTATTTTGGTTTGCAAACACAGACTCAATAGCTTTCCAT
ATTTCAGCAGCTGTAGTCAGGCCAACAGTAGTTATGAGCATGCTTTCTGTCAAAGAA
>NODE_13600_length_372_cov_99.760750
TAATATAATAAAATTATTATTATAACAATTTGCACATAAACTGGAACCTTTATCGTAGTT
AGGTCTTGTAGTTTTTCCCATACTCCCTTAGGTTCCACTACCACTATTGGTGCATGAATA
TCGCATGGTCCATATTTTCCCTTTTCCTTGTCTTCTGCTTCAGCGAGTTCGTCGTCCAAA
TCATCCAGCAAAGGGAAGGAAGAAGGGTCTTTTCGAGCGACTCCCTCCTGTCTAATTTTC
TCGTTTCTTTTTCGGAAAAATTCGTTTTCTTCCGCCCATATTGCATCTCTTGCTGCTAGG
AAGGGCTTTGCTTCGTTTGGCCAGTTTTTATATTGAGCTTCGTCCTCTTCTTGTTCTTTC
TTCCGTTTTTCATCTTCATCTTCATCTTTTTC
>NODE_13604_length_150_cov_19.426666
GTTAAGGGCTTACTTTATTGGGTATTGCATACCTCTCACTCGCTTTCGAGAGTCTTTAAT
AAACAAGACTGATCCCGATTATTAAAGACTCTATTCCGTCCTCTCTTGCTGGCTTAAACA
GCCGATCTTTCAACCACTAGCTTTCACTTGTTTTCTTGCTAAGAGCGCAT
>NODE_13611_length_123_cov_3.341463
TGAAATGTGGTGAAATTTTTGAAACTTTTAAATACAAATATATTAAGTGTATTTTTATTT
TCAAGTCGATGATTGTGCGTTTTGAATTAATGAAATCGATTACGCTTCCCTAAGACCGCC
TTAAATACAGAGTTTATCAGTCG
>NODE_13633_length_112_cov_3.669643
AAGGATAATGAGAACATCTGACAGTACTTATGGAAAACATTTTATCTTACTTTGATGTTA
AAAGCAGTGAAGTTAGACATTTTAAGGCATCACTGTGCATTTGTTTTTTTTATCTCTCTT
CTAGTATAATTC
>NODE_13641_length_402_cov_19.835821
CTCTGCGCGTAAGTCCCCCTCATGAGTAGAAGGAGAAGGTTTCAAGTCGAAGGCAATCTG
TCCTAAAGCCCAACCGTCTCTGTAGTTCTGTCTAATCCAATTGCACAACCCCGTCCTCTA
GCTCGAGCGGATGGGAAGCGAACGGAGGAAAAGTCGCCTTGAATAGATCATCTTTCGAAG
TCAAGCAGTTCGACTAATCGACTCAAAGGCGAGAGGTGGTTAAGTCGTGATCTCTGCTAA
GTCGCAACCTCTCTCTGACTTCTTTCCTAATTTGTTTTCAATCTTGAATTCGGGGGAAAA
TGCTCGGGCGGAGTTAACAGAGCGCCTGGGCCGCTGGATGGACGAGCATGAACCAAGGGT
TTGATGGTTAGACGTGCTCAACGGGGATAAGGGATCCCCCCGGGTAGAGGAAGTAAGAGA
TT
>NODE_13642_length_178_cov_39.134830
ATTCCATATGCTTGATGTTAGTTGATTCCAAGTATATGATGTTTGTAGTATACCTCTAGT
ATATCTAGGGAAGACTTTGTATTGCTCTATTTGGTGATAGTGGATTTGAAGCGGCTCTAG
TAGTCCCGTGGTTTTTACTCTCCTTTTCTGAGAGGTTTTCCACGCTAAAATTTGGTGTCT
CATTATTATTGTTTTGGG
>NODE_13643_length_121_cov_39.909092
TGCAAATGCAATGGATGTACCTGTGGCATTGGAAAATCTCTTAGAGAACTCAGGGAAAAG
GAGCAGCTCTATGAGTTTCTTATGGGTCTAGATGGTGAGTTCTCCATCATTAGAACCCAA
ATACTTGCCACTAAACCAATC
>NODE_13647_length_366_cov_16.049181
GAGTCATTCATAGTCGATTCTTAATCTTAAATAGTTACTATCAATTAATTAGCAAAAAAT
GGATTCTCCCCGAATTGGATTCATGCATCGAAGAAAAGACAACTACCAAGAGCTATCAGT
GCTTGCACTGACCAGACCGGATCTGGGTATATCGGCTTATGAAATGGGACTATTGGAAAC
CTTGTTAGCAGTTAGCAACTACTAATGTGGAAGACCTAATTTTTCTTGGACATTGACTAA
AGACTACCAACCTGTAGTAGCATCGGGTATACCGGTTAGAACTGGAACTCCTAATATGGC
AGTTTGAACAGGACCTAAGAACAGCAACAAATATGCTAAATAGAGTCTCTCAAGAGAAAA
AATGCGTCTGTCTTGCTTATGTGCCT
>NODE_13688_length_210_cov_14.442857
TGGTATCAGAGCCAAAGGTTGGGGCAAGCCATGGCTAGTAGGAAGAACGCGTAGGCTAGT
GCCGTCGAAGAGGATCGACGGGAGCAGACTCGTGATCGTGTGGATCGCCTTGTTACACAA
CTGAAGGGAGAGATTTCGAGCGAGCGGTTGCTTCTCTGGAGAAAGATGGGCTGGTTAGGC
GGACAAAAAGACGTAAAGAAGTCGGAGCGTGAAGTGCAATTAGATTCATT
>NODE_13706_length_241_cov_5.502075
AGATTTGCAGTAGAGTGAGATGAAGAAGCAAGATTGTTCAAAGTGGCCTTCATCTGCAGG
GAGTGTGACAGCATGTCTGCAGAGGCCCTTCTTCTCTCCTCAAATGCTTGGAGTTCAGAT
GTCAACTGAGCCACTGACATTGTCTTGGCATCAGGACTCCTCTCAATACTTGTAACAATG
GAATCAAACTCCATCCTGACAGATCTCAATATCTTGTCAGTGATATCACATGTTTGTAGA
GATCCACCACTGTTTTGTATA
>NODE_13728_length_508_cov_16.610237
CTTTTCTTGCTAATCTGGTGATATCGTAGTCAAGGTAAGTAGCCAAGCCAAGAGGAATCG
ATTTAGCAGTCCATACCAGGCTCCAGGTAGATTGAGGAGTGACCGGCAGTGAATGCCCGG
TAGCAAAGGAAGAAGGGACTCCACTTTTCTGACGAAGTAGGAGCGGAAGCTAGAGAAAAG
AAATGCTGACCTATCAAAGAATAAGGAATGTGCCCTTAGCACAATCAGATGTGCGGGGAT
TGCTATCAAACTCCTACCCTGGCTTCAAACGGAAGAGAGATCCTTTCAAGCCCTCCTCAC
CCAACAAGGGTAATGATTCTCATCATGCGGGGTTATTCAAAGACTAGGCAATTCGCCCGA
CACAGGGAGTCAAACTTCCACTGGGAGTACTACTTCAGACACGGCAGGTTGGAAAGGCCC
AGGCCAGCCCTTTCTTGAATGCCGCTTTGATGCCTCGATCTCGTCAAAGGCAGATTGTAA
AGTTTTATTTACTAGTAGTAATTGCAGTACGAGACCAACTCCTCTGTG
>NODE_13817_length_468_cov_18.888889
TTTTCTTTTTTCAAAAAGGAATTGGGCTTCTCTAAAGCACCTTCCCTCTCACTTGCTACA
ACCGAAAGGTTTTGCATCTTTCTCTCTAGTGCCCATTGATCCAAATCCTAGGGAATGAAT
CCCACTTCGTTGTCTTTCTCTTTCTCCCCTACTACTATCGGTATCGAGGCTTAAAAGCTC
CGTCAGAGAAGGGTGTCCGTGTCCTTTTCTTTTTACCCCTAGACCTTATCCTGTAAGTCC
CTTTCGACGCTCTCCTTTCACTCTTTTCCCTTACTTCGACCGATGTCCGCCTTCCCTAAT
GACTTTCCTGTTGTGCACAGTTGCTCTTAGGTAGCTATTGAATCAGCTGCTCTTGGTGCT
TGAGTAAGGGAAGTCCGTGGAAAGTATTCGATTAGTGAGAGTCGGTAACTCTTAGATGTA
GCGCCCTAGGTGGGAGTAGCCAAGGTCTTTCAGTCCAGCGAGCTGATGTCCTTTCGAAGG
TAAGGCAG
>NODE_13878_length_601_cov_16.665558
AAAAAAAGAAAGTGGTATGGGGCGAATACAGCCTTAAGCAGATATTGGAAATTGGAGATG
CAAGTGCGAAAGACCAAGCTATTCCATACAAGCCAGAAAAGACAGGAGGAGCCCTTGTTA
TTCCGAAAGTCATGAAGTACGACGAATGGTATGATGCCCTCGAAGATCCCGCCCTGAAGG
ATACTCTTATTAGATCGTATTCAAATCTGAGGGTCCGAAGGAGTTGAAGATCTCAAGGTT
GCAAAATTCCGGCAATCGAACGTAGGCGAAAGACTAGTTCAATTTTGAAAGGAAAAAGGA
TTCCCCGAACAACGGATTTTCCGAAACAACCGATTCCCCGACTCGAGTTATTCCACCAGA
CAACAGCGGTTTCAGTTTCCACGCCTTTTAGAGAACACTCTTATGAAAGACCGTACAAAT
GGGGGTGATTCATACATATCTTCCCGCGTTCAAGTCAGATAGAACTTTTGGGAAGCTCCA
GAATAGACTCCGTGACGTGATTGAGGATCCTTTTAGGCGAAAGCCCCCTATAGTCACCTA
TTAACATAACAGAAAGATGATGCCTTCGAAATGCGCTAACAATGCTCTAAGGAGCTGGAA
TTTATTTTCAAAGAAGGAAAA
>NODE_13884_length_84_cov_2.083333
ATAAAGTCTTCCGACATTCGGGAACATCTACCTTTACCACAAGTGAAGATTGTTCTGTCC
TCATATGCTCTTCCACATCTCCTAACTTCTTTTCATAGTGATCA
>NODE_13885_length_764_cov_15.840314
TTGTGCCTTTAGTAGACTCCTCGGCTGTGAAAGAGAGGGCGCTTATGAAAAGAAGGTGAT
TAACCGGAACTTTACATGAAATGGAAAGAATCCAAATTGAAAGTGATTCCAGAGACCATA
AGAACGACCGGGTGGCGGGCGAGAGCAGCAGAAGCATTGAGTTGTTCAGAGATGCGTCAA
AGTATACCTATGAAAGTGAATTGCAAGGGTCTTTAGACAATGCATTACAAAAGAATACCT
TAAAGGGACTGTGGAAAGAAGGATTGGTCCTACTCTCTATAGGCATTTCCTGGGAAAACA
ATCTCAAGGGATCACTCTCAAATGAGAAGAAGCAGCACCAGCGTAGCAGCCTCGGGCGTA
TCATGGGAAAGGGAGAAAGGGGCGGGTGGACTAATTTTCTAACAATTGCTTTAGAGATCC
GACTTCTTTGATGCACCCGTACGTGGTTAATCGTCATTGGGACCTTCGTCCTCGTGATGA
TTCCACATTGATTCGTTTTGGGTTAATGTGGAAACTTCACGACTTACATTCAAAGTTGGT
CTCTTGATCCTCAAGTCCCAATCTTGTGGCCCGATCATTGTACTCTACTGTTCGGGGGTG
TTAGCGGTACTACTTTCTTGGTTTTAGCAGTGGGGCTTGACCAGCCTCACTCGCGATGTG
GTATTGGGCGCTTTGACTGTAATGGTCACTGTGTACAGTACCCATATACGTCTGTCCGGT
ATAAGACTTTAGGCGTCTCCGATCGACAATGTGTGCTGGGACTCTTTCTAACATGTGATT
TACC
>NODE_13894_length_105_cov_12.495238
CTGCAGGAGGAACTTGATCAATGTCGCTCAGAGGATTTCAAGAGGAAAATTATTGACGAC
TTCAAGAAATCTTCTGAGTATCATTTGGAGGTTAGCCGCGAAGCAAGTTCCTTTCTGGAC
AAGGG
>NODE_13904_length_124_cov_3.330645
TTGAGAAAGACCTATGGGAGGAGGCTCCCGAGACTATAGCATATAGCTGAAATGGCATGT
GTCGGACTTAGGTCCCTCATTTGGCAAGGCAGGCAAAACCTATTAGGCATTCTCATTGAC
TAAATTGAGAAAGACCTATGGGAG
>NODE_13911_length_151_cov_14.046357
GTCACACTCTCTTCATCATTAACAACTTCATCTTCCCCTGCTTCTAATTCTTTGTTGTTA
TTGATTTGGATGTTCATCTCCTCTCCTTTTTCCAAATTTTTATACATCCATTCTGGAAAA
TATATTTGAGAACTTGTACCATCAACATCCTCTTGTTCTTCTTCTTCTTCT
>NODE_13940_length_125_cov_3.960000
CAATTTGTAAACAAATTTTCCTATAAATATTTGCACCCTTTTAACATCGAAATATCACTC
CTTCAGTCATTCTCATTTTGCTAAGTAATGTTTCTTTCCATTTTTTACCTTCCTTTCTTC
TGAAATTTTGACTTTATCCTTCTTT
>NODE_13941_length_138_cov_34.666668
TTTCTCAATTCATGACTATACAAAGCAGAACAAACAGCATCTAACGACACATTCTCTTTC
CCGTGAAGTAACGTAATTTCCAAATGTTCAAATTCATCGGGAAGAGATGATAACAACATC
AAAGCCAGATCCTCATCCTCAAATTTCACATCTAAATT
>NODE_13943_length_107_cov_3.065421
TACTTTGAACTTTGCCAATTTCATTCTACAACTTGGAGACATTTTACAGGAAGGAAGCTT
GTTGGAGGGAGTGACATTGGTGGCATGAAAGAGACGCAAGAAATGCTCGATTTCTGTGGA
AAGCATA
>NODE_14057_length_107_cov_7.299066
ATCCCATTCAAAAGGTTCATTCTTTCGCATCAATCGAATGAATGGTTGACATATTCCCGC
CAAATTTGAGATAAAGCGGCTCAAGTATGCTAATCTACCTTGTAAACTTCTCACTTCATG
CACATTG
>NODE_14093_length_380_cov_13.726315
TTACATATACTATAGGAGAAAGGCTAAAGGTAAGAAGATGCAATAATTCTGGTCTTCGAG
GCCTTGCTACCTTGTCTTTGTCCTTTGGTGGGGACAACATCTTCTCCTTATCCTATTGAG
AGCTTCTCTTTCTTCTTCAAGCACTTGAGTGCCTCTTCAAAGCTCCAAGCGTGAAGTCGT
TTGTAATGTGCGCAAAGATTTAGTTTGATTTTGCGTTTTAGATCGGATTTCTTGTCCAAT
CTCCTTTAGGACTCATAGCTTTGTGCCAAGTATCATAGGGATTCGAATACTCTTCTTTCT
TTTTTATCACTGTTTTTTTGGCTAATGGCCTATGAAGCTGGGTGGGACCGATAGAAGACA
GATCACCTGCCGATCTGTAATAAAAAAAACTATACCTTGG
>NODE_14113_length_121_cov_1.793388
TATATACAATAATTCCAACATGGATTAGGACATGAGACTTTGTTTATATGTGTAATAAAA
AAACATTTTCAACTATGTTGTTAAGATGGTTTGAGAAATACGTACAGACCATTTCTTATG
TAAACACCGTCAGGAAAATCA
>NODE_14129_length_140_cov_15.307143
CATAAACAGATCTTTGACTAACCGAAAGAATTGAATCCGGTAAGGAATCAATAAGATCAG
GGGAAATGTAGGCATAACAACTGCTATTTCATCTGCAGCTCTTGCCGTTGAAGGATGAAG
TCTTGCTTTAACCAGGCCACAGGGACAGCTTTTCTTGCTA
>NODE_14173_length_109_cov_2.853211
ACCCTAGAAACTCTTTCAAATATACGAAGTACCAAAGTGACAATAAATCCTCTAGCGAAG
TCAATCATACCTCGCCCTATGATACTTCGCTGTGGGGCCACTGAATAGTCAATAAAGCGC
ATCAAGGGC
>NODE_14186_length_269_cov_16.096655
ATGTCATCAACATAAAGCAAGAGAATAAGAAAATCACTAGAATCTTTAGATTGATGTGGT
CAAGCATTCCGGAGTTCTATTTCTTATACCATGGTGCCTGTTTCAGTCCATACATCTTCA
ACCTGCACACAAGATGCTCCTTGCCTTTGACTTCCTCTGCTTTCTCCATATAATCTTCCA
AGTCACCATGATCACATCATCTTTAAGTTCAAGCTGAGGCTGCCAGCACATTGTATCTAA
TGTGGCAAATCGATACAAACTTGTTATACCATACTTTGGCATCTCCGGC
>NODE_14206_length_129_cov_3.093023
TTATCTTCACGAAGATTCTCGACTTAAAATCATACATCGTGATCTAAAAGCAAGCAACAT
ATTACTCGATGAAAATATGAATCCCAAGATTGCAGATTTCGGCATGGCAAGAATTTTCAG
AGTCGATCAATCTGAAGAACAAACAAATA
>NODE_14253_length_147_cov_11.285714
AATTTGGTATGTGCCTAATTTTGGTTTGGATTTTGGGCTTCAACAATTGGGCTAATATTG
ATCTTTAACACTCCCCCTCAATGTTAGCCCCCATTCTTTGAATCACGTCAAGTTGGCAGC
GGAAATGTTCAAACTTTCCAACACTCAAGCTTTTTGTAAACAAGTCC
>NODE_14255_length_347_cov_18.763689
TCTTTCTTTTTTTTTCTCAAGAAGAAGGAAGAACGAGCAAACTAGACTAGAATGTGTGTC
CAACTAGAATCCTTGAGACAATTCTGACTAATAACACTGGCACATGCTGAGCGAAGACCA
GTATCGCAAACTCAAGCGCAAGACAGAATCATGAAGCTATTTACGTGTAGGTCTATAGTA
GTAGCAACGGAGACACATGAAGACGGAGGGTACCACTATCATGTAGGTGTCTTAAATGAG
AATGCGTCCAGATAGTGGTGCTTTAAACAAATAAGGGCGCTCTTCCCCGGGGAGGCAGAT
CATTGTCAAAGTACACAAAGGATGGGGAATCATCTGCCGATATATACCTAAAATGGAAAA
AAAGAAA
>NODE_14257_length_112_cov_3.205357
CACGAGAGATCAAGATCTATTTCTTGTACTACTTCTGGAATGTATCTTGGTGCTGCTGTA
GGAATGCTTGTGCTTCCAAGCCTTGTGAAGTTTTGGAGTCCACAATCTGTATTTGTCATG
AAAGTCAAATTT
>NODE_14264_length_123_cov_2.138211
TGTATTTCTCTGGATGATGAGGATATCAGAGCTGGAATACATGAATGTAATCTTAGTGTT
TTTGTACATATCTTCGGAGGCAACAAAATCAATTTCCAAGGCTTCAAAGTGGCGATGTGT
CGTGCATGGCAATGCGATGATTT
>NODE_14300_length_83_cov_4.240964
CATAACACTTTGTTAGCTATTTACATGATATGAAAGCAAGCAATTTAGCTCTTTAACATG
CAATTAAGGTTATGAAATTCCACTAATAGCCTTAATTAAGCAT
>NODE_14348_length_80_cov_3.250000
GCTTCACCAAGTATACAGCCTCCTCCTGACATATCGGATTTTAAATTAAAATCCACATCA
GATTTAGAAAAATTATTAGAAGAAAAATTTAATAAATTAA
>NODE_14355_length_119_cov_29.394958
GCTTTGTGAAATTTGCTGATAAAAGTGGTCTAAAGATTAAAGGCTTGGGTGAAGCTACTT
TTGGAAGTGAAAAGCTATGTTCTAAAGAAGTTTTATTTGTTGATGGACTCAAGTATAATT
TGATGAGTGTGAGTCAACT
>NODE_14369_length_90_cov_3.311111
GTTGTGCCGCTACTATCGGCACTCGATTAATCCACAACATGGGCAGCACTGCAGCAAGAG
ACTGGATGACAATTCCCAAAGGTAAGCTAGAGTAATCACCAGAAGTTATG
>NODE_14414_length_895_cov_16.681564
TTTCGGCCTATCCCTATCGAAATCACAAGTTCGAACCGGCCCTCCCTTCCTCCCCATTTC
ACTTAACCAACTTAAATTGATTCACACAGGTCCCAGTAGGACCCTACCAACCAAAACTTT
AGGCACAAAGAGACCTGAAATGAAAGAAAGACTGAAGGAAGATTGTAACCTATCCTTTGT
TTTTGTACCCATACGGACAACATTGGTTAGTAGATCCCCGCATCACCGCTCGGGATCAGA
TACCTTACTAAAAAAGTAAGGCTTTGCACTTAAATTCTATTATCATAGGTAGGATAAGAT
AGCTTTGAAACATCCCAGCAGGTACCACTAAGCGATAGTCAAGTGAATCAATTCATTCGT
ATACGCTTAACACAAGCGTAGTTTAACCTTGTTTTCTTAAGGATTTCTATGGGTGCGCCA
ACCCCCCAGCGCTTACGTGAACAGCTGAGTAAATAACTATTGATTGCATTTTGACATCAA
GCATGAATTCTTTCTTTTTTAAGTACTTCCTTTCCCTTTCGTGAATCAGTTTCTCTTTCT
TTGGTTATTAAGTAAGGTTAAGCCACTCCCTTGTGCTTGCTATTGTGCTTCTCTCCTTAC
TTGATTCTATCCTGATCCTATCGAAAGTTCCTCGAGGATAGGAGAACTTCCCCGAAGGCA
AGGCGGGAAGCTTAGCCTACGAAAGGGAAAGGAGGCGCTGAGGCGACAGTCCCATAAAGG
AAGGGCACCGCTCCAGCTGTATAAGGCTTAGCGATTAGAGAAGCGAAGCAGGCTTACTGA
GAGAAAGATAGAAATCGATAGGCAAGCGAGAAAGCGCATAGCAGCACATAAAAACAAAGA
CCTTCACGCGACGACCACGCCCGACGGGTGGGTGTTTGCAAGGTCCCAGGCTATGACACC
GATCAAGGCTTATAA
>NODE_14423_length_127_cov_5.291338
ACCCTCCAAAATCTAGAAGTAAATTTTGGATCACGATCAGAAACAATGTCGGAGGGGACA
CCGTGAAGCTTGACGATTTCGTCCCGATAAAGAATGGCATACTTATCGGTAGACCAATCG
GTCTTCACGGGTAAGAAATGAGCACAT
>NODE_14425_length_217_cov_20.838709
GGGATCATGAGCGATCAAAGATGATTTGAAGGTTGGTAGGAGCTTATGCTAATTACGGTA
GAGCGAGAACAAAAATCAGGTATTTAGCAGCATCATTACAGGTTGATCATAGCAAGGAGT
CACTAGCCCCGGTCCTACTCACCCAGATTGCTGCCATCAGTCAATTGCCCTTTCCATGCT
TTCACTACTTGGCTTGACGATAGAGAGCACACTTAAAGCACACCGATCTGTCATTTA
>NODE_14432_length_112_cov_6.267857
CAATTCCATGCAAATTACCTCCATCAGCCACCAGAACCATTGCATCCAACAGTTGCATCA
TGGCCATTTGACGCATGGGGACTTGATGTAGTTGGTCTGTTACTGCCGTCATCTGATGGA
CATCTCTATATC
>NODE_14473_length_91_cov_7.065934
AATTCGCTCTTGTCCTGGATTTGATCCGGTAAGATCAAATTCTAAAACATTACCTCTACG
ATCTATAGCATATAATTTATCATTGAAATATGTGATATCACAAATTGGTCT
>NODE_14489_length_104_cov_2.490385
TCTTTCGTTTGTGAAGGAAGGACTAGCAAACAATGCAAGCTCTTCTGAAAACAACGAAGA
TCAACTTTCTCGTGGTTTATTAAGCAGAAAATGTTGCTTCCCTGAAACTACGGGAAGTGC
CAGG
>NODE_14508_length_114_cov_11.043859
TGGCAAGTTTTCCTAATTATTGGAAACATGTTGAACAAGCTACTGAGTCAGAATGCAACA
ATCCACATAATTCTCCTATTGCTCCTCAAGAAGATGGCCTTACAGAAGAAAATGATGAAA
CTATTCCCTTGAGA
>NODE_14620_length_870_cov_16.383907
CTTTCTTTCATTTCGTCAGTTCAGTAAGGCTAGCCCCTTACTCTATTCGATTTCTGAAGA
TTCTGAAGACAGACGTAGAAGCAACGTAGGGAGCCGAGCTCGAAAGGAAGCAAATTGTAC
GGAGAGAACCGCTACAGCTCGTTCAATATGCATAATCATAATAAGGTGCTCAAAAGGGCG
TTGAGGGACGTAAGAAAACCAGTGCGCAGCGTGGTTAGCCAACGAAAGGTTACACCAGCA
GATAGAATGCTACTTCTTTCTGGTCTTACTACTTACCCACTACTTAGATTATTGACTTCA
CAAAGCGGAAAGGACATCAATCAACATCATTTCTCGGGCTTTAGATTGAGTTGAGGTTTT
TAAAGACTATCTACTTAGTCTTTTTTCTTAGGACTCTGGGAGAAGACTTCGGGCCTCTCA
GGTTGAAGCCGCTTCTAAGCCAATTCAATTACTTCTCTTTTCTTTAGTACCGGGATAACA
TCTACTACTAAATACTTCAAGTTCAAAGTGAAAGTAGAAGGGATTATCCAGATCCACTAG
CCACTTCTTTTGGTCCGGGAAAGGAGGATCCACTTGTGGTCATCATTCTTTATTTATTTC
AAATAATGGAATGATTATTGTGTTTATACAGAATTATTCTTCTTGTATATTGTGTGATAC
AAGAAAGACCGTCGGAGTCATCGTTAGTCTCTTTCCAGTGCAACTAAACGAATCTTTTTC
TTCTAAAAAATTAGACCCCTTACACGAAATTTCATTACCAGGTTTGAGCCTCTGCACAAA
TTACAGATCTCACGACTGCCTTACTCACTTACATGTCGTCTTCAGCTCTTAACAAATAGA
TATTTTCTACTCGTTCCGCTTCTAGGGACCATGGTATCCATCTTTCTTCT
>NODE_14637_length_103_cov_5.990291
CATCAGCGAAATGTTCAATGTGGCGCGCAAGGTCGCCTTGACAGAAGGAAGTGCCTAGGA
GTTGCAGTACAAGAAGAAGAAGAAGTACGCAGAGACATCCCCCCAGGAGCGAAGAGGCAA
AAA
>NODE_14671_length_85_cov_2.670588
TATGATTTATGCATATTAGTCTTGGGGTGGCATTTCGTACTTCGGTGATCTTAGTGGCGA
AGTCATGGTTGTTTGGGGGAACACATTAGACCTCTCGCTCCACGT
>NODE_14672_length_214_cov_19.771029
CCCTTAGCCACAAGACGAGCTTTGTATCGCTCGACAGTTCCATCAGATCGGGTCTTAATC
TTATAGACCCATCGACATCCAATAACAGATTTTCCAGGAGGAAGATCAACAATATCCCAA
GTATGAGTCTTATCAAGAGCCTGTAGTTCCTCAGACATAGCTTGCTGCCAAATAGGATTA
GTACATGCCTCACGATAGGAACGAGGCTCATATTGAGCCAATACAGTGGAAAAA
>NODE_14674_length_382_cov_20.277487
TTCCACGAGACAGAAGGGAATACCCTCATAGATAACTTTTGCTACGTAAATGAAGCTGGA
GACTGAGTTTCAATCGCTTTCGGAGCTCTTTCTCTAGACTACCCCAAGCACCCTCAGATT
GACTTGACGGTGGGAACTCTGCCCACGTCTTCTCTCATAGCTTTCGACACAGACCTTGAC
AAAGAAATACCAACACCTGAAGATCCTCAAAGTAACAGCGTTACTGAATCACGAATCATT
CGAAGAAGGGTCATTTATTCTGAAGATACTGAGCTTTCTTGCCTACATTCGTATAAAGAC
CTCACAACACAAGGTAAAGGAGTTGATATTATCGTCTTCGTTCAGACCTATTATCTAAAT
AAAGGGATCAGTCCATAGCAGACTTCTGTTCCTTTGCACTCG
>NODE_14690_length_376_cov_13.369680
TCTTCTTCTTCTTCTCCTCCGATTTCTCTTCTCTTAATTGTCTTTCTTCCTCCGACCATA
TCAACTAATAACATTCCAAAACTATAAACATCAGATTTGTAGGACACACTTCCAAAGTTT
CTGGAGAACACTTCTGGTGCGATATAGCCAATTGTACCTCGAGCAGCAGTCATGGACACT
GCACTTTGGTCCTTGGAACATAATTTTGCCAATCCAAAGTCAGAAACTTTAGGGTTGAAG
TTTTGATCGAGCAAGATATTTTGTGGCTTAATGTCGAAATGGAGGATTCTTTGGTTGCAT
CCTTGGTGGAGATAATCAAGCCCTTTTGCTACCCCGATAGCAATGTCACGAAGCTTCATC
CAATTACCTATTGTAGAGTAATTAATTAATAGTAAT
>NODE_14692_length_555_cov_11.697297
GGAAAGGAAAAAGGGAAGAAGACTGGCTTACAGGCCAACAGCTTCAAAGCCTAGCTGACT
AACTGCCATCCCTTAACTAACTAGCTTTCAGAAGAACATAGGTAATTGCAACAACTTCTT
CGAAGAGAAATCTAAAAAAGAAAAGAATATTCTAGAAAGGGAACTTATCTATCCTCGTAA
ATTCTTATGTTATGTCAGTTCCTTGCAAACAGAACAGCGGATCCGTTCTTGTCTTAACAT
GGTTGTTGAATGTCGCATATCCGGTCTTACCTATATAGTGAATTTAATATGTATGTTGCA
GAGCCACTTGATAACAAGAATATCATAATTGCATCTAGGCTTGACTTTTCTCATGTTTGT
CTGACTGGTGTGAATGGAATATTAAATAACTAAGAGTCCCCTTACTACATACCTACTTCA
ATAGCCGAGCAAGGTCAGTCAATTCTTTCTTTTAGGAAAGGGAGCGAAGGAAACCGGATT
CTATTCATTTTGATTGAACGAACACGGTAGCAACAAAGGAAGTGGCTTAAGTAGAGTCGT
TAGCTGGGAACTTCGATTTTCTTTCATAAGCTGCT
>NODE_14762_length_132_cov_3.106061
ATGTCATTTATCTTTTAATTGAAGTTTATTAGGAACTTGATTAAAGTCTGTAATATTCTT
TTATATTTGGACAAGTGTTTTGTAATATTGTGTATATCGGAGGCACCTCCTCCCGATATG
ACACTAGGTCGGATATCTGAGGAAAGGATATG
>NODE_14763_length_87_cov_3.206897
ATTCGCTCTGTATTTTCCACCGGATCAGCCGCAAAAATTTGTGAGCGTTTATAAGGTATT
CGGAGCTAGTAATGTAGGAAAACTGTTAAACGAGATGAACGCTTCTC
>NODE_14766_length_90_cov_9.466666
GAAAGAAATTACATAGATAAGAATCTCTATCGTTCAGTAGGCTAATCTTCAAAGTTTCTC
GATTGAGAAAGCGGCAGGCCCAAAGAGCTCTACAGTAGTGCCTTGCGAGG
>NODE_14767_length_1614_cov_16.113382
AGAAAAAGAAAAAGGGTTCTCTTCGCCATTACACATGTCTCACGAGTGAAGATACGAAAG
GGTACCCCCTCCCCTCTGGGATCAAAGACTCGATTCAAGCTCAAGCTTGGATTAAGTTCT
CTGTACAAGCGAAATTCCACAGAATATACTACGATCCACCAGAATTTTATGCTATTTAAA
CACCCAACGAGATTGAACCTAATAGGGGACTATGTCAATACCCTTTCAAAGCAATTAAAC
ACTAATAAAGTTAGCTGCTCTGTCTCTCGCTGTCTTAAGTGCTGTGCTAGCTTTTGCCTG
ACTCTAACAAATGCGCCTTAGCCATATTCGCCCGATTCACCGAGAGGGGAAGATATTTGG
ATTTTTTACTTAGTCTTTTCTTATCCCTTTTTATACTATGCATCTCTATTACTAGTACCT
CCCAGTGAAGCTAGGCTAGGGCCGTTAAGAGCAGTTCGTGATTGGTACGACATATAACTC
TCTCTCCACTCCAAAAAGGAAGTTTTGATAAGGGTGGAGCTGAACAAGAAGTGAAATAGA
ACATATAGCGGAAACTGGGGATTTCCTCTTTCTGTTTCCTTATAGAATAAGCTTTCCCTG
TACCCTGGGTCCTACAGGCAATAGGTAGGTTTCCAGAGTAATGAGTACTTTTTTTCCTAA
GGGTTTGTGTAAGGTAGTATCATCAAGTCAGTCTTTCAAGCAGTCTCTTTTCTTTTCTGT
AGGCAAGGGCAACTCGCAAATGGGTAAGATCAATAGGGAGATATCAGGAGGTCAGTTACA
ACAATTAGAGTTCTTCGCCTTCCCCTGAGGTTAAGGAACCGGAACTAGATTGTGAGATGG
ATAGATTCTCCTTGCCCCGTAAGAGGCCATAGGATAGAGTAGAACCGACGATGCTGTTCC
AGCTAAGTTGTCTGGCCTGAGTCCGTTCACTGAGCTCTTAGCAAAGCTCCTGGCGTTGGT
TATGTGTGCTGTCTACTCTTGGGTGTTGGGTGGAAGAAAGTCAATATAGACATTTTACGG
TTCTCATAGGCTTATGGATAGAAGGATTGAATTGCTTCTAGACTTTGCTTTGAACTGCAA
GGTCGAGCTTTAAGCCTTCGAAAGAATCTTCCATCTATTAGAATATAGTAAGTAGGGGGA
TCGGTCATCTTCTCTTCTCCCCGCTACCCATGAAGTTCGAATTCAATAGATAATGAAACT
GGAAATGAACAGAACTTTGATAGGCGGAACGCGCAAGCGAGGAGCATAGGGCCAGCAATG
TGAAGCGCCATCCGTACTAATCCAATTCTTACCAAATTGGAGTATCCGTTGGTCGTTGGT
CCCTATCATTTGTGAGAATGGCTTAGCTAACCTCGTTAAGAGTTCCGCGCTTTCCCTCTT
TGGTGGCATCGTATAGTAAGATGAAAACATAACTTCTTCGAGGCCCCGTCGTCTAGGACA
GAGAGGCTGTACGTATAGAGAGGGAAACTCGATTTATCCAAGAGTCTAGGGATCAATCTA
ACTCTAACCCACGTGAAGATCTTCAAAAGTAGAAGATTCGGGTAGTGATCAGTACCCCTA
TCGTTCTTCCCATAGGGAGCTTCTTCTATGAAAGAAACAAAAGGTTTACTAAAAGAATAG
GCTCCTTGAGTCAT
>NODE_14821_length_1157_cov_17.699223
AGAGCGGTGTGAACTACCACAGTGACACTAGTGCGATGAAGGCATACTCGAGCGCCAGTC
GAATACGCGATGTAGAGTACGAGCCCGCATGCCATGGTTATACTGCGACGGTGGCTCCAT
ACGGGGGAAACTAAGGTACAGGGAATGACTTGGTGCCTGGCTAAGTAATCGCCCTTATTG
CAGGAAAACACTAAATATATATGACGTGTTGGTAGGGAAAGCCCCTCTTCCATTCTTTGA
TCGCATGAGAAATCTTGTGGGTCCGACCGTATTCGCATAAATGTAGTTTTGTTCTACTTT
CTAAGCAAAGTTTGTTTTATTTGGTTGTGATTTCAGGGTTCTTACGTGCCCCCAAGAGAA
TCGACTCAGTGTGAACTCTTCTTCTATGTCTCTATTCTGACCAAAGAAGGGCATATCATA
AAAAGAGGAGGGATTAGCCACCTTCGGTGTACAAAGGTCTGGTAGGATTAGACCCAAAGA
ATGAGAAAGCTTGCACGGAATAGGACCAACTTAAAGGGCAGGCCTCTTATTTAGACTCCT
TCTCTCTACTGGGCTAGCGGAACAAGGTAGGTAAACAAGATAAGAAGCTAGTCTGGCTAA
GGGACTTTCTGGAACTAGGACAGAGGGAAGCCCCGCTGATTCAAACATAGGAACGAAGAC
TTTGACTTGCTAGCTGGGACTTGACTGACGGTTGGGTAGTATCGTCTGCTTATTCGCTAG
CCTCTCTTGCTTTGCGTTGGAGGGAAGTTCATTCAAAAAGAAAGATAGCAGCCCTCTATT
CAACATAGAAAGTATGCTGGTTAGCTTATCTATGTTCGTTTACACCTTGGCCTACCAAAG
TTCAGACAAGAAGTGGATTGGCTAACTCGTTAGAAATAAGAAAAAGCATTGTTGGCGAAT
CTATTGATTCTTACTACGCCGGGGCGGGAAATCCCTACTAAATGAAATGGATTTCGTTCA
GTGAGCTACCGTGTCCTTACCCACTACGAACTCCAAAAAGGTCCCCTAAAGAAAGATGGT
TTTTATTCATTTGCATCTAAACTTCATGGAGAAGTACTTTTGTAACTCGAGTTTTATGGA
AATGGCCCGATTTAAGCCAAAAGTAGATAACATAGGAGCAAGTTGGGCTGCGGAATAGAC
CCTGTTTTGAAGATCTTCAGACCCTCGAATTTTAGGC
>NODE_14847_length_97_cov_3.721649
TTGGTTAGGTACCAAATTATGCTGCATTTTCTGTTGTAGCATGTGGACAGAATGCTGATT
AGCTGATATCCCTGAATTACCAGACTGTGTTCCCATCATTTGAGACTGTTGGAGGCT
>NODE_14848_length_394_cov_17.987310
CCTTCCTTTTCTTTCTATTGGCATTGGGTAGCGCGAAGCAGAAGAGATAGAATGAGTCAT
TGGCTTCGTAGCCCATACGGATGAATGGGCGTGGGAACGGGATGGTTAGCGCGAAGTAGC
GAAGTAGCATTGTTTATTCATCACCCAAGAAAGGACCAGATGCTGACTTGCTTTGCTTGG
TTGTTGGACTGGTTTACGCTTAGAGGGCCTGCCGCCTAGGCTCAATTTAAAAAAAGAGAT
ACCCGACCTCACTCAGGAGATTACACACCTTAGAATGACTCAATGGTTGGTCTTGGTTCC
GCTATGACGAATAGCAAGAAAAAGCGAATCTAAAAGAAATTGAATAAGCAATCTGAAAGA
AAGTCGGAAGTTCAAGAAGTCTCGAGGAAGAAAGGAAGATTTAACAATCTGATG
>NODE_14859_length_761_cov_17.705650
TAGGGCAAGATTGGAATCCTTTGGACACTTGAAGGATCATCGCTTTGATTAAAGAGTGGT
GGGGCCAGAAGCCGGGTCAAGGTGGTGGGTCAGGGAAGAAGCTAGCCATAGAAAGAAGTC
AGGCTGTCAGCTTCCTAACGACGAGCCCAATGAGCGTATCAATGGACTGACCCGAAAAGA
CAAAGGGATCAAGGCAATAGCTACGCGCATCAAGGTGATACCTACACCGAGCGAATCTCT
GACCGTAGCGTACCATACTGAGTGAAACCGTGCCAACCAAGCTATGATAACCCATACTGA
TAGGCTCAAATCACGGGATTTCCCACTATTTCTCTCTGGTTGCTGCTTCCAGTCTCTGTT
CCGATATCTGGAATTGGACCAAGAAACCAAGAAAGAAAGGAATGGGACACCTTGTGGGAT
GAATCCCTTTTTGTTATTCCTTTCTTTTCCATTAATTACAAGCTCCATCCTGATAAGATA
TTAATATAAATGAACAATCTCTCAGAGGTTATATAATACACTCGACTATAAGGAGAGGAT
CTTTGGCGAAATCCTATTCTTCGGCATAAAAGACTGATTTCCCGTGCTCGATGGGAAAAA
GAGCTTAATGAGACTTTCATACTCAAGGGTTGAGACTGTCCTTCTGATACTGAATCCGAT
ACTCTGGAATCCGCAAGTCTTGCTGCTGCTCTGTTCTCCGGATATGGAAGAAGCCCTGCG
CTTAGCTCGACTCCATCAGTAGTGGATTAGGTAGAGAAGATAGTTGTGAACGATTCCGCT
C
>NODE_14887_length_83_cov_2.240964
AAAATAAGTATGACAAATTGTCACATTTCATTATCTCTATTTTTTGAAGGTTCTTTAGGT
AAAACTGCTCTTTGACTGAGACCTTCCATAAACATATAAGTCC
>NODE_14892_length_569_cov_15.321617
AGGACTCCTTCCTATCGATCGGGAACGTAGTATCTTTTCCTATCAGTTGAGCTGCTATTG
GGACAGCAAAATCCTATCTAGCTCAGGTGGGTGGGCTTTCTTTTCAGGCTCGGAGGTTGG
CGCTCGAATTAGCTCGAATGGGCTCTGACGGGTCTGCTGACGAAGTTTCCCTTGCCGAAT
CCATAATCTGTAACCTCCTTGACTATTCGATGAACACCCTATATCTCTCTTTTATTATCA
ACCCAAGAAAGTTCCGTTCTTGATCTTACACTGATCCGAGGTGACCGGCTACAACTACCC
TCCCCTACGGGGCGGGTGTTTTGTGTAGCGCATTGGGCCCGCCAGCTTCTCAATCATAGA
ATGTCTACCAGATGAGATGATGTTGAGATTAGATAGTAGAAAATGTTCTTTCTTTCTATA
CGCAATTCAATTCAATTGCTTGCTTAAGACCAATCATAAATTAGTGGAGTTCCCTTAACA
TTAATATGAGTACTCCCATATTAAGAGTAGGCAAAAAAGCTGGCAGCCCGGGGGTGCCTG
AACTATCTTAAGTCCCGAAGTCACTTCTCCTCTCTCGCTTTGCTCGAGC
>NODE_14898_length_508_cov_16.692913
GGCGAGTCCACATATGTTGGTACCGAAAAGGACGAGGACCAGAAGACGCCAACATAGAGC
AGAAGAGAATAAGATAGGATGGATGAACTCCCTATCCACTGATTTCATGTTCCAACCCTC
ACCACACGATGGATATCGCGTAGTTGTTGAAGCAGTAGTTTGGGTTCTTTCATATGTTGC
TGATGAAAGTAAATCTTTCATAGTTTCCGCAGCGCAGAGATGTATGCGCAGTGTCGGTAA
TCCGATTTCTTCTTCTTTATGTGAGAAATGGCGGGGTTTACGTAAATGTATCAACCGCGC
TATAGGGACAATTGGGCTTTCGCTAAACCAAAGATAAATATCATTCTATTTCTTCGATCC
GGAGGTGGAGCTATCATAGGACTGAAGTGGCAGACCGGCATGGAAGGGAAGTCCCACGGA
ATATGGAATAAAGGACAAGAGCCTCGGTGAACAGCGCCCAACTCATTAGGGGCGTCGTAA
ACCTACCTTTCGCCACAAGTCTTAGACCTATGGAAATCCTAATCTTAA
>NODE_14919_length_405_cov_7.496296
TTGAAAAGGAAAGACTTTTTCATCAAAAATAACATGCCTTGTTATTATGATTTTTCCTCC
AGGAAGGAGTACTTTATAGCCCTTATACCCTGGACTATATCCCAAGAAAGTTGCCTCAAC
ACTTCTGAATTGCATTTTGTTTTTATTGTATGGTCTTAAAAGAGGGTAACACAAACAACC
AAAAGATTTTAATTCATCAAGGGTAGGCTTTTGTTTGGTCAGAATTTCTATTGGAGTTTT
GAAATCAAGCACTTTGGTGGGAGTTCTATTAATGATGTGAACTGCACTTTGAAAAGCACT
ATCCCAGTGCTTCATGGGTACACTAGAATGAGCAAGAAGAGATAGGCCTACCTCAACCAA
GTGTCTGTGTTTTCTTTCAGCCATTCCATTCTGCTCTGGGGTGTAAGGGCAGGAAATTTT
ATGTT
>NODE_14937_length_393_cov_16.330790
GAAAGCAAGAAAGAAGTGTTTTTAGCCGCCTTCGTGCCCGCTCATTTCACTCGTCTATCA
GAAAGAGGAAGAAAATAAGCCTCGCGCGGACATCAAAATCCCTGGGATTCACCTCCCCCA
TTGATGAATCACTGCCTATTCTCGTCTCTTAACTGATCCTGGGGAACTAACTAGAGAATC
CGCAACTTTCAACTTTAGCAGATTAATAGGATCCTCTAACAGATCAACTCAACTCCGTGG
GAACTCTTTCTTAGGAAGTAGCAGCCTGGGATTCAAAGCAAGCAACTATTAAATGTTAGC
TTGAAGCGAGAGAAAGAGTCTGATCGGACTATTAGCCTATTGGAGAGTGCAGGCTTCTCT
GACTATTCTTCTCTCTTGCTCCGTAACTCTTACTGATGAAATAAATATAAGAA
>NODE_14938_length_1581_cov_16.603416
TTGGCATGTATTCCCCACGGGGAAATTCCCATTGAGAGTATACATACGTATACCTCTATT
CTTATACCCGGCATTCGCTGCCATAAGACAGCCCTGGTATTCCCACATTTCTTTTTTTCT
AAGACAATGGATTTTCTGCTAACAGCGGATTCTATTCCGAGAAAACCATCGAGATAACTA
CAAAAGAACCTTCCGCCTTGCTTTCGAGCTTAGCTTTGCGTCATGGGTTCCAAATTTGCT
GAGCTAACCGTACCAGGCGAAGAACACATGCTGGGAACCTGGTGATTCTTCCAGGTCTCT
ATAACCTGAACATTCTTCACTTTATTGGCAAGACCAACCCGCAACCGTAGAACCGCAAAT
GGTAGGGTAAATGGCGACCTTTAGACTGTCTTCCTCTCAAGGCAACGAACGCGCGGGGGC
TCCGAGACCTCGTTTTTTGTTTTCCTCATTAAGGAATGCAAGTACAACATTTATAGAGTA
AAGAAGAGGGACTCCCTTTCGTCGACTTGACTTTATTAAATGTCGAAAGACACTTCATTC
TGCTCCTGCGAGGTATAGCGGGATTACGCGGGAAGGAGTATCAGAATATAGAGATAGACT
AAAACGAGGAGAAGGTTGACTTTGGAGTTCCTTCCCTCTCTCAATCTGTGACCGTCCCCT
TTCGGAAGGGATTTTTTGTCATACTATAACTTTCTATTGGATTTGTGTTAATATACTAGC
GCTACAAACTTCATTTATATGACGTTAAGTGAGAGATCTGCAATTCATCTTGTGTTTGTC
TCACTAAATAAACTTCTGCAGTCTCTACTCTCTATTTCATTCCCGCAGATCTCAGTTATC
TCAAAATGGCTCAGCCTCTTGTGAAGAAAGATGATGATCGCGATGATGAACTGGTCGGCA
TTGAGAAGCAAATAAGATAGCGAGCTACAAGGCGAAAAGGGCCTTTTGGCGAATCTCATG
ACCAAAAGTAAAAGGTGTGAATTGCGCAATGACTTTCTTTTGTATGTCATTATGGGAACT
CATGGCTGGAAATGGGTTAGCTGGTTCTCTTCTTTCCTACCTTCTTCTTTTCTTACTATT
TTTCCTTTTATTATTTTCTTTCTTAGTTTGTGTTCAGCGCTTTCTTAGCTCTAAAGGGAG
TCCTTTATTCATATATAGTAGAGTACTTTCTCTTGCCATAATACCATGTTCTTCCGGAAC
ATCCCAGTACTCTTTCTAGCCGATATAAGACATTGGCCGATACCAAGAAGTCAAAGCCGG
AGGAATGAATTGGAAAGCTTTCTAGAAAGGAATTTATTTTCTGACATAACTATACGAAAT
TTCTTTGATCGTTGACTCAGATCCCAATCCCTGGAGCGAAAGAATCTGGTAATATATCCT
CTGGTTTAGCTCCACCTCTGAGAAATCTTTAGTCCTCAGTCTCTACTGCCCTTGAACTCC
AGTTTACCGTAGCAACTACAGCAAGCTGCCTAGCTCACTGGCTCGTATGACTAGCTCGCT
TACTTTAACTCATCAGCCTAGCTCTAACAAGCCAACACTCCGTTCCTAGTTTCGCTACCC
ATGGTGAGATAGCTTTCTTAAGGATTGGCTGTCCTACTTAC
>NODE_14943_length_209_cov_9.775120
TCCCGCATAGTCAGCATCACAGTAACCAACTAACTTGCAGTCTTCACCTTTCTTGTACAA
AAGACCATAGTCAATTGTACTCTTCACATATCTCAGTATTCGTCGAACTGCTTCCAAATG
AGGCTTCTTTGGATTTTGCATGTACCGACTCATCACGCCAACTGTATAAGAAATGTCTGG
TCGAGTCAAGGTTAAGTAGATCAGACTACCTACCAATTGTCGATACATC
>NODE_14972_length_113_cov_8.035398
TTAGGACCCTGATGCCTCAGAGACCGCCTACTCTCACTGACGAGAGGAAGCACAGACTAG
TACATTCCTGTTGAGTCTGGAGTCCTCTAGCCATTTTGGGCAGTTATGCTGCCGGATTTT
CTATTGACATCAT
>NODE_15003_length_197_cov_22.477158
TGTGGTGTCTTTGGAGGAGTCTTTTGGTGCCGAATACCTTTCTCTTTACAATAAGCATCA
AAAGGACCAATGTATTCACCTCCATTATCTGTTCGAATACACTTGAGCTTCTTCTCAGTT
TGCCTCTCAACCAAGGCATGAAACTGCTTAAACACATCCAAAACTTGATCTTTAGACTTC
AAAGTATAAGCCCATACCTTCCTAGAATGATCATCAA
>NODE_15008_length_245_cov_15.110204
CGGATTTCATTCATTCAGGAATGCATTTTCTTTTCTTTTAGCTATTGTATTGTTCTTCAG
CCGGGTCTGGAAGGTATGAAATAGCTAGAGTGGCTAGCCTTGGCTTAGTAGCTCGAGATG
AATGACTCGACTGATACTGATAAGGAGAGGGTAGGGAGTTATTCTTTAAGGGCCTTCGCC
AGCAGTTGCTGTCTTAGGATTGAGACCGATAGGAAGAGGTATGAGATCACTCTTTCTAAG
CGAGATACAAAGTTTTCCGATAAGG
>NODE_15020_length_769_cov_6.759428
GGTGAAGGGGGGCCACGCGTGATGAAAAGCTTGACCCAATGCGGGTAGTCTTGGGATCTT
TTGGTGATTCTGTGGGTCGGAGTTGATGCGAGCAGCGATGGTTTTGGTGCGAGCGGCGAG
TCCAGTGCCGATGTCCTCCGTCGAGTCTCCGCCCGATGTGTTGAGGATTTGTGCTCGGGC
TGCCTCGTGCCGGAGTGCTGCGTACGCCTCCTCAATCGATGGTATTTCTTTTCCTCTTAA
AAGATCTCGTTTGACTGAGTCGTATCTTATATTGGTTCCGGCTAAGAATTGGTATAACCT
GTGTCTGTTTTTGAATTTGTTGTGGGTGCCTATGTCTTTGGAGCATTCCATCGGGTTTGG
TTCACGGCGATCGATCTCTCGCCATATAGTTTGAAATGCTCCGTAGTATTTCTCCAGGGG
GGCATTGCCCTGTTTCAGTTCCATGGCTCGAACATTGAGTTCGTAGATTTGTAATTCGTC
TTCACCGCTTCTAAATGTTGCGGCGATCCCGTCCCAAAGATCTTTGCTTGTTGGATATTC
GATGAATTGTCCGACTAAATCATCTTCGATTGCGTCGATGATCCAGTTGAAGACGACGAC
ATCTGATTTCCTCCATTTCTGGAAGTCTGGATCATCTGGAGATGGCGGCGTTGGATTGCC
AGTGATGTGGTGGAGCCTATCTCGTGCATCTATGGCCAGATGTAGTCGTCTAGCCCACAG
GGAGTAATTTTGGTTATTTAATTTCTGTTCAATTTTTGGTGGTTGGGGCTGATGTATCTC
GGTTTGATC
>NODE_15067_length_534_cov_7.486891
TCGCCTTCAATGAGTTCTTCACCCCAGAAAAATTTTCTCCAAAATTTTTTTACCTAAAAG
GCTTCTAGGTACCCAGCCGACTATGCTTTTTATGTGGAAAACTTGCGTTTTTTGTCAGAC
TCAAAAGGGGATCACAGAAACCCAGAAAAACTCATACAAGATGATGAACTACCACCATAC
TGGCGTTCATCAAAGAAGAGCAAAAACAAAGACAATAATGAAAAAGATTAAAATCAGCTA
TCAAGACGCCTGATTACCTGTTGTGATGTTTGAAAGTTGAAGAATCCTTGTCGGAAGCAC
AGGAAAAATGAGAGCAAATGAACAAATTCGTGAACTCAATAAAACTTGGAGAAAGCAAAG
GTTGTGAAGGAAGTTCTTGGGTTGTAGAAGGGTTTGAAGGAAAGTAAAAAATTGTTAAAG
AAAAGCAACTGAGCTATTTATAGAAGAAGAAGGGAAGACGAAGGGTGCAACTTCCTAATT
CGAAAAGGGGATGCTTCCCGGGCAAGCTTCACCCGAACCCGTTTCTAACCGGGTCCAAGT
CACACCAAACGTCA
>NODE_15068_length_218_cov_4.233945
ACATGCCTCTCTCACCTGAAACTTACCCCCTTCAGCATAAGATGGAAAACACATAGCACT
TTGAACTTTTAATTTTTCCAGTTTCTTTCTGATTCTAGGACATATATGACCCTCTTGTCT
ACTTGCCCATTGTCTTCTACTCTCAAGCTTTAACATCAAATACTCTCTAACCTAAGATAG
GTCTAGTTCTTGGAAGTAAAATACTTTTGTTAAAAATTTCAGAATGGTTGTTAAGAAG
>NODE_15123_length_81_cov_11.320988
TAGCCCACCAACCATGAGAATAACCAATGCACTTTTCTCTGTAAGGAGGAATAGGAAACT
TATAATTATAAATTTTATTATTGCATATGTCCAACAAATTC
>NODE_15160_length_607_cov_7.574959
CATCTCTTGGTATCCAAGGATCTTGAAATACTTTCGTTCTGCTACCATCCCCAATTCTCA
ATCTTATACCCTTATGAATCAGCTCCCTCCCATGCAATATAGACCTCCATACAAAGGATG
GACATCTGCCAAGACCTGCCTGTAGAAAGGATTTATTTGGAAAATATTTATGGTATAATA
CCTTAGCTAGCAATGTATTTGGATTTTGCAAAAGGCGCCATGCTTGTTTGGCCAATAAAG
ATTGATTAAATATTTCAATGTTTTTGAAACCCATACCGCCTTGCAGTTTCGTTTCACAAA
CTTTCTTCCAAGCCAACCAAGGCATTCCTACTGTCTCGTTGCTAGTTTTCCACAAAAAAT
GTCTAATGATGGATTCCAATTCCCTACATAAAGTCAAGGGTAATTTATAAACAGACATTG
CATATGTGGGAATAGCCTGAAGAACAGATTTAATGAGTACTTCCTTTCCCCCTTTTGACA
GCAACTTCTCCTTCCAACCGTGAGCCTTCTTCCATAATCGATCCTTCAAATAAGCAAAAA
TCCCTTTCTTGGATCTGCCAATAAGAAAAGGTAATCCCAAATATTTCCCATCTCCTACAT
TTAATTGCACACCAAGTTCTTGTACTA
>NODE_15198_length_118_cov_7.432203
CACACATATATATATATATGGATATAGATATAATAAGAATTCCATTAACTAGTTAATGTG
TCGTAGTAAATTAGTTACTAACCGCACGTTCTTCATGCTCTGTAAAGGAAATTGATCCAC
CAGTATGGGTAGGACCAG
>NODE_15204_length_101_cov_3.831683
AGTAAGTTTTCATTAATCTTGTCTGCAATGTACTGCCATTTGTGTACTAAATCAGTAGCA
TTTTGTGATCCAACTGTTCTTGAAACATTAAAGACAGTAACTTTTTCAGGGATTGTAAGA
A
>NODE_15205_length_340_cov_18.100000
CATGACCATACCCTTTCATTTCTGTCCCAGCCTGCTACAATCTCCTCCTCGGTTGGATTC
ACCAGGTCCGGTCCAAGAAGCATGATATCGATAGAAATTCGGTAGTAGATCGATCTTTCT
CAATTACATCTTTCCTTCCTCCAACTTGATTCCGCACTTATATTATAGGTAAGAGGTAAC
CCCGCTTTGAGATCTAGTGGGAGCTCTTTCCCAACAACTCAAATCGCCTATCCCTGCCCT
TATTGACTTAAAGCTGGGATCCTTAGACCCAGACCCCCACGACTATTAATAAAGCACTGC
TCTTTCCTCACATCTACCTAATCAACAACGACTACCCTTAACTAAGTTAAGAAAGGGATG

>NODE_15240_length_151_cov_17.516556
ATAGGGGAATGCCACTTGATCAAATAAAGCAACTGACATAATTGATGCATCTCATGCCCT
CTTTGAATGGCTTGTTCAAGAATGGATTGCTGTTCTTAGAAATTGGTGAATCCGGACAAA
TGCTATCGAGCTTGATAATACCCTACTTCTTGTTCAGTCAGTTAAGAAGAA
>NODE_15241_length_91_cov_12.461538
TGCCTACTAAAATGCGAGTAATTCTAATATACCAAGAGTAGTAATCCTCGGCTACATCAC
TTCCATCAACTGTCGTTGGTATTTCAGAAAGAACATGATTGTATCGATTTT
>NODE_15266_length_81_cov_3.790123
ATGTGTAATCATTGTATTCATTATGAATTGAAGCAGACTATGAATGATATTGTCATCTTT
TCTCCTTCAGTATTTATTTTGTTTGAACTTTTTAATTACAT
>NODE_15290_length_156_cov_7.935897
AATTCATGACTCTAGAGGGTAACAAGCATGTATTGAGTTTCTTTAGCTCCATTCATGAAA
ATCTCAAGCAAATACTGAGCTCCAAAGCTGGTATTCTTGTTCCTGTGAAACCCCAAATTT
TAGCCCTTGAAGATGAGCTAAGATTTCTGAGAAATTTTCTGTATTTTATATCAGAA
>NODE_15318_length_226_cov_7.039823
CCAATGGTAAAGATGAGTCCGGTGATGTATCATCCAATCAATAGACATATTCCCACGTAA
TTGGAATTTGTGTAGATGAGATAGTTCACCTGAAATATGTTTTGGAATTGATTGATAAAG
TCCAAATTGCCTAGTAACTCGATCAGGACAATGGAGCTCTACAATCTCCCAACATATCAA
TGGTACTTCAGCACACCATATATCTCGGCCAACTAAATATCTCTCGGGAAGATATTCAAT
AATCTC
>NODE_15320_length_90_cov_2.922222
TAAAAGAGAAAAAAAATAAGACCATATTGAGACTAGAACCACCAATTCAATATGAGAACC
TTCTGCTCCTACTGTCAGTGCTGTAGCTAAGGCTACTGCTCCTCAAGTGG
>NODE_15321_length_256_cov_3.984375
TCCTAGCTACAGGGGCAAAAGTCTCATGGAAATCAATTCCTTCCACCTGTGAATAACCCT
TTGCTACAAGCCTAGCCTTATTTCTAACAATTTTGCCATGTTCATCATGCTTGTTCCTAA
ACACCCACTTACAGCCAACAACTGGGTAATTTTCTGGTCTTGGCACTAGTTCCCATACCT
GATTTCTCTCGAATTGTACCAGCTCCTCCTGCATAGCACTTACCCATGCTGCGTCCTGCA
ATGCCTCATCGGTGTCTAGCGGTTCCACAGTAGATA
>NODE_15375_length_333_cov_12.054054
CATAAAGAAATTCGGGTTATTTGCCAATGAATTACGAGAAAATGGGGTTCGGGTAAAATA
GAATCTCCTTACAAAAGGAAGGATCTGCCGACATTGAAAAACGGAAATGAATTTTAGAAC
AATTTTATTGTCTTTGCCTTGCAAGCTTAACAAAGCTAAGAGCGAAGAATAGACAAGACC
AACTAAAAATGAGCTAACTGCTAGTTCCTTCAGAGAGATTGAAACTGGCTCTGACCTAGA
GGTCTTAGTACCAGATTGAATAAAAGAAGAGTAATCCTGACGAAAATAGGAATCTTACCT
TTGAATATTGATTCCCTTCTTTCTCTATATACTGCAGGTCTTCTATATCCTAT
>NODE_15398_length_82_cov_3.341463
TTATGGTTTTATGTAGCTTGATGGACCGTCCTCCTTCGCGCTCCATGGACCGAGGCGTTC
TTGAGCGTATAGAGGATACACTTCATATGCTCCACGCTGTCA
>NODE_15400_length_110_cov_2.327273
TTTCTTTATTTCTTTCTCAACTTCGGAATACAAATGGTTGGGAAGATATGTGGCTTTGGA
ACCAGAGTCAACTACTAACGGAAGTTCAACGTTGTTGTTCGACGATAAATAATTATCTGA
AAAGAATTTC
>NODE_15403_length_182_cov_3.670330
TCTTTTTCCTTTTTTTCCCCTTTTTCCTTTCAGTTCTTGAGATTCTTGCATGTTATCTGG
AAGAAGATTAGTCAACCAACTTTCAAATGGTATATTCTATTGTTCTTTCTTTGTCTATTG
AATATCACTTACATTTGTGATCCTTTTTAGAGGCCACATCGAAAGCTCTCATGGAGAAAA
ATGCTCTAGAAGTTCCAGAACA
>NODE_15404_length_368_cov_16.904892
GTCCATTTAGGCCCCGGGGCCGTTGACTTCCTGGAGTGGTCTATTCTTAGACGGTGGGTC
CAAGCATTGCTACGCCAAGTGGCGTGGTATGCTAAGAAATCCGCTGATCCGGATGCCTCA
ATCCAATCCTGGTTTGATGGACCTACTGTAGTTCGATCGTTACCCTGATCTTATCCGTTT
TGGACAACTAAAGTCTTTGATCTCATAATCAAATATGACAAGAAGGATTAAACCTCGTGT
GAGAACTTCGTTTATCTCATTAGGATATCCTAGGATTGTTGGTGGAACTTCAAAGCATGG
ATTCTTAGTCCGTCAAACATAAGACTTTGGACCTTACGGAGCACCAACGAGTGTTGAGCT
ACTGTACGTAGGGATTCCGTTTCAGGCC
>NODE_15422_length_89_cov_3.640450
AATATTTCTAATATCTCTTCTATTGAATTGCCTAAAGTGTCAAAATTTCAAGATACTAAT
ATCTCTTAGTACATGATAAATCAAGAGACGAGCCACAAAAAGTAGATGA
>NODE_15490_length_164_cov_32.987804
AGTTTAGCATACAACTTTTCTGCCCTAAGTGCATCTAAGACAAGTCTAAGATGTTCAACA
TGCTCTTCAATGCTTTTGCTAAAGATCAGAATGTCATCAAAGTAAACCACAACAAACTTA
CCAATAAATGATCTCAAAACATGATTCATCAAGCGCATAAAGGTACTAGGAGCATTAGAT
AAAC
>NODE_15506_length_83_cov_5.518072
CTTCTTCTTCTCCTTCTTCAGTAAGAAGTTGAAGATGTCGATTTTCTTTTTTGATGAAAT
AACAAAAAAGAGAGAGAGAATTAATCAATCAAAAAGATTGAGA
>NODE_15526_length_118_cov_4.296610
TGTTCTTGTTTCAAAAGCTCGTTTTCTCTCTGCAATTTTTGTAATAGCTCTCTCTCATCG
TCTATCCTCTTGGCAGTAATGTGATTTCTTAGATCTTGGGAGTGTCTCGAGATCTCCAGT
TGAGGTCCTAGCCTTTTG
>NODE_15555_length_143_cov_4.188811
CGAAGCTCATCACCAATAAAGCACGAAGAGCTCTTGAACCCTGTGCACAGTTGCACACCA
TGCAGTTATGGTGGTAGTGAAAAGGCAACCCAGCCTGAAGAGTTAATTGGTGATTCTCGT
ATTGTACATGGGGAATATGTAGCGAGAGTGTATCAGGAGTTTG
>NODE_15557_length_99_cov_4.575758
CTTGCTTCTGGTTTTCATCAGTCTTATGCTGATACTTCCTTATTCATTTCATCTTCTAAA
GCAGGTTGTATTTGGGTGCTTATTTATGTTGATGACATCTTGGTCACTGGTAGTGATAC
>NODE_15577_length_1669_cov_10.460155
TAATATATGTTATATGTTAGGAATATGACCATAGTGAGCAATTCCTAAACTGACGGCCTT
CAACATATTGCTGGGATTTTTATCTCAGAAAAAGGATTAACATTTGCCATAAATGATTCC
ACAGAGCTAGATGCGTCAATTCTTTCAAGAAAATTGAGCTTAAAAAAAAAAGGCAGGACA
CAGATAATTAGGATCAAGGAAATTGGAATACGAGCTTATAGCAAATGACAGATCGGATGG
CATTGTTCCCTCCATAAGAGAATATGGTGCATACTTGTACCACACTGTACAACCTAAACC
CTTAACAACAAGAACCATGAATCTCCACATCTTACCATCATAAGCTGAAATTTGTTTAAC
CATATTAGAATGATCATCTCCTGAACTGATCAAATCTTTAAAATATAAGGACGTATTGGG
AGTGAGAGGTTTGCTAATATAAGATAACCCTAGATTGTCACACAAAACAGACAACTTATC
CATCGGTAATAAAAGTGCATTATGTAAGAAATGTCCAGGAAAAAAGCGAAATCCGATACT
CATACATAAACCAAACCCAGATAAAGCTGTTGATGTTAATGAATCAGGCAACAAACCTCT
TGAAGATGTATTTATTGTTGAGTCTTTTGAATATCAAAAAAAGGTGCTCTTACACGTTCT
ATAACATCTTGTGTTATAGGAGTAGGAGCTAAGATACTTGTTAAACGACGTAAGTGATTT
GTATAATTCCATTTGGGTATAATAGGTTCACCAGGATCATATAAAGATCGGTTTTTGAAC
TCTTCTGTCATAGTGACAATGAAAAAAAGATCAAAATTTTATACACGTATGACTACAGTT
ATGACAAATAGTTCCTTTGTTGTTTCCAACCCTTCCCTTGTTGAGTAGTTTTTATCTTTA
ATTGAACATATCTATACGCAGAATCCATTATCATATCCTCGGATTACAACACTAGATATC
AGAAGTTTTAAAGATCAAATTACGGATGTCAGTCAAAATGCTTTAGGATTTGAGGATTTT
ATATATGATCCTGTAATGGACCCATTGGTTCAATCGTCGCTGGCACACCTCCTTTTCAGT
CTAAAGCATGGACTTGAAATACCTACAGAGGAAAATGGAGTAATCGTACCTATTATTCCA
TCCTAATTATGTTAGATTTTCATTCTTGGATTACTTAATCGATAATAATGCATCGGTCAC
ACTACATTCTTTTAAGCTTTTTGAATTCTACCCAACATCCATAGACGTAGATATAATGAA
GAAAAAGGTTGATTCTTTGTTACAGACTCCTATTCTCCAAAATCAAGTATATTCCTTTAT
TATGAAACTGCAAGTATATGGAGATCCAGGAATCAAAAAATTCATTCAAAGGTTAGGTTT
GCTATATTTTATGCTAATGGATTTGTATTTAGAAGATATTTACTATTTCATTCTAGATAC
TTTTAATAATGATAATGCAGGTGTAGGACACCACTGTTTTTGGGGTAGGAAGGAAGAACG
AGGGGCGAGTTTACGAGCCTGACCCGATGAAGAGGGGATTTCTAATAGAGGGTTATAGCC
CTACCAATACGTAGAGTAGCTCGGTAATGAATAGCCCTTCGGTTCTAGAGTTCGAGGTTG
AATTCACACTCTAATATAAGGAAGGAAATCGTAAATCCGTTGGGCCCCCAAAACACTCAA
AGTCAAGTG
>NODE_15598_length_294_cov_20.013605
GGATGTGAACAAAGGGCACGTCTTTCCACCAGAAGAAATGGATGAATGAATAGATTGAAA
CGCTTGTACGCCCAATCCGTGGTTGTAAGATCGAGCAACTCTCAGCTGGTGAGCTTTGAT
CGATGTCAGGGCCTGAAGCCTGGCCTGCTGTCTTCTACTTGCGTCAGTTCCATTGCCATA
GCCTCAGTTCAGTATATTCTGAAGGCCGACGCTCATGCTGCTTCCATCGAACCATTCTTT
CTGCTGGAAGTCAGGCATCATGTCCAAAAAGTTAGTGCAAAAGGCGCTACCCAGAGGGAA
CTTATAGCATTGAA
>NODE_15653_length_288_cov_15.173611
TGACTTAAGGACCCCAGTTTCAGTTAGCGCTTGTTTTTTTATATTCATCTTATGCCGTTG
AGGCAGGCCTGAACCCTTTTTCCTTTATTGCTATTGTTAATGTTAATAAAGAATTTATTT
TTCTTTTAGCACCCGTGGTGAAAGGTAATAGAAAGAGTTTACTTTCCGTCGTTTTCGTAA
AGCATAGATCGCTCTTTCGTTAATGATGTTATAGCCGAAAGGACTATTCTGGGGCATCCC
CTTCCCCAGCTTTGAGTGAGGTTCCCGTTGAGTCTGATTTCGCTAATATGGGCATTAGGG
GATCCCTT
>NODE_15657_length_112_cov_4.187500
GTTGGTAATGGATACCATTATTGATGAGGCCCAAGCCGCTTTTGTCAAGGGACGGAACAT
GGTCGACAACATTCACCTAATGCAAGAGTTGCTTAGGCACTATAACATGAAACGCACCAC
ACCGAGTTGCAC
>NODE_15682_length_94_cov_2.170213
CAGCCTGTATTGCAAAACTCATAACTTCACCACGTTCTTCTTTACCTCGAGCAATGGTTA
TAGCACGTTCCTCTTGCACTAGAATTGAATAAACTCTATTCAAACTTGGCAAAG
>NODE_15736_length_98_cov_3.857143
TGTTCTCTCGTTGTGAGAGACCTTTACCCAAGTATTTGGTGGATGGATAGACTTGAACGT
TTTTTCGTTTCCATTCAAATACTCTCGGTACGCCACTTCGATGAAGTTGATGAATTTC
>NODE_15753_length_145_cov_2.213793
ATAGTGTGTATCTCCATATTAGATAGGTGTGAGCACTTCTTGTTTCAAATTGGGATCTGT
GTTTTAAATGGGGAAATTTACACTTAGGAAGATCCTAATTACCTAACTATATACGTGCTT
CATTATCCTAAGCAGACAACAACTTAAAGACCTTGTCCAAAATTA
>NODE_15764_length_789_cov_19.389101
AACATTGCAAGCAACCTTCTCTAATAGAATAGGGAAAGTACAGACCCAGGGTTATACGAT
CTTCAGATGGGTCGCTGTTCTATAGTTATTGTTTCCAGGATAAGCAGGCACGAACTTCCT
ATTGCAAGCAACCTTGCTCATCCGTTCGAGTCCTATTGAGGAAAGCAGGCAAGCCCGAAA
GTCCAACTTTAGAGCTGTTATTTTGGAATTGATTAAAGATCCTACACGCCTTAGAAGTGA
TCTAAATGACCTAGACAATCTCTCTGACTTAATAGCCTGCTACCCATAAACGCTAGAAAA
AGAACTAAGCTAATGAATGAGATTCAGGGGGGGAAAGCCATTCAGTCCGTAGGGTTTGGC
ATTGAATAAGCAGTTTGCCTTGCTGCGAATCTGCTCTTAGTTAGAAAGAATAGGTTGGAA
CTCTTGTTGCATGGTACGGCGTTATGGTCAGAGAATAAAGAAGACTTTCTAGGAACTTTC
CAATCAGGATGGATACGCAAGAAAGTAAATTTCAAGGGAATTGCCGATCCTTTGATCCGC
GCTGGGAGCCTATGCTAGGATGTAATAGAAAGACCAATTATACTAGGAGTTCCGATACCA
GAGAATCTTATCCCCCCAGTGATAGCAGCCGTTCCATAGCTTTCAACAGCCTACTTAAGG
AAAATGTTGACGAAAGCCACAGAAAGGAGGGAAAATGTAAGTCTTAATATAGCTGCACAG
CCTAAGGCTTCCTGTATACGACCCCAATAACTTGTCCTGGACAAAGCTTCCTTAAAGTAA
GGGAAATGAAAAAACTTGAAGCTCAGCGG
>NODE_15768_length_90_cov_2.844445
AGAGAGGAAGAGAGGGAGAGAGGGAGAGAGGAGAAGAGAGGTGAGAATAGCTCTCGGGAA
ATTGAAATTAAAGATGGAATCAATTGTCCTTGTATCTCTACAATCATGGT
>NODE_15769_length_245_cov_15.134694
GAAGAGCTAGATTTGCCAATTACCCCTATTCAAGGAGTTCTAGTCACCCATCGATAGCAG
ATAGATCCATCAGGAAATCTCATTCTCAAGCACCGAATTCGCCCGAGTAAAAAGGGAGTC
TGTCTAAAAATAGTATATCATGACGAGATCAAACGAAATAAGTAATTCCGTTCAAGGGAT
CGAATGTTGTTAAGTTTCCCCCGGCCTAATTTGCCTTTCGCTGTGAACTCGGATAGCCTT
GTGGCATAGATAGCGGCATAGGAGC
>NODE_15778_length_141_cov_5.943263
CTGGAAAAGTGCTCGTTCGCCCAACATGAGGTCTCCTTCCTAGGCCATCATATAAAAGAT
GGAAGGATCATGATGGATGAGGGCAAGGTTCGTGCCATTCGAGAATGGGAGACACCCAAA
AGTGTGCCCCAACTCCGGTCTTTCCTTGGTTTAGCCAACTA
>NODE_15779_length_1455_cov_17.092783
CTCTTATATACGATGCTATGTCCGAGAATAAGAGATCAGACTTGCCTTTCTGACTGTCTT
GCTCTTGCCTTGTTAATGGACGAGTAAGAAATATCTTTCCCTTGATGGTGTCAGGTGCAG
ATGGAATTGAATCAGAAGACAGAAAAGATATTGAATCAGCTCTGGGACTTTCAGGAAGCG
AAAGCGAAAGGAAATGTTTCGAACTAAGGAACCGAATTGATAGCCTATCCCGTGAATAAA
GACTGACGCTGGACTAGCAGCCTCGCCTATCCAAACTAGTAATTTAATTCCCCCTGGAAA
GGTGTCGAAGGAATAGAAGACAAAAGCAAGTTCGTGCCACCTTAGGATTTGAAGTTACCT
CCGAAATAACCATAATACGGGCTTTCCATTGTTCGAGAATTCCCTGCAGTAGAAGAGGAG
GCATGCCATGCCAGCTTTATGGATTCAGTCCAGTTGTAACTGGGGCGGAGGCCTCACCCG
TTCAGGAATAAATAGGGTGAAGGGACATAGCGCTTAGCCAACTTACCCGGAAGTCAGAGA
CGCGTCCCAAAGGAAGTCTGAGTTCCAACACGCACAGTGAAGTCTTCCCAGCAATCGGCA
TAGTTCGCTCCAGTCCAGACGAATCAGCTCGAAACGTGCTTTCACTCAACAGGAAAAGTA
AGCCAAGCAAAATAAAAAGAGAATGGTTCGCACGACTTCGGTTGTGAGAGAGAAGGATCA
CTTCGACCGGGCCTGAATCACCACTCGCTCCACCTGAACCAGTATGCTTCAGAATACTGA
CCCAATCTCGATTTTGAAGTCTTAACATCACAACTAAAGCGGCCCGCGAACGATCCTTGA
ATCCGACTTCTCCTCCCCGGCTGACTGGCTGAGTTGCATTTGGTATGGTAGGGATGAAAT
GGTTTTCAATCAAAGTCTGGATGTAGTTGGTGAAAACCGGCGGATGAAGAAGCCCTAACA
AAAGCAGGGATCATTTTCTAGTTATAGAAGGCAGATATCTCACCCGATAGAAAGAAGCTC
GACTATGTCATTAGTCAAGGGCTGAAAGTCAGATCTTAAGGCCAGCAAAACTTTGTTTTC
AGGTCAGAAAAGCTGTACCTTGACTATACCTAAAAGACCTATGCAAGCCGGGCAACCTAG
TCCCATAAACATGAACTAGACTAGCTCTCACAAGCTCACTCACGTACGCACCTACGGCAA
GGCTTTCACCGCAAGCCATATTGATCGCTCAGCCAACAAGAGGACTAGATTCGAGCCGCG
AGGTTTTAGTTCTGACTTTCACCTTACTTTTTTGTAAGGGGGCGGGCTATCACATATCAT
TCCCGAAAGCAGCGGCTCCCCATAGAAAGAGTTAGGGTTTTGGTTACCTGCCTACTCCTC
GAATGGCTCAACATCATCCTATTCCAAGTTATTGCAACCACATAGTTTGCAACAAAGCCT
CATTTCATAACAACAAGATGGCCACACCAACCCTT
>NODE_15783_length_485_cov_16.896908
GGGGGGGGACGTTTCCAAAGCAGACATGCACACGAAAAGACTTGCAACAGTATTTCAGTC
TTAGGTGAATCACTCAATTCTTTCCGTACCGACCTCTCTCGAAGCATTGTAAACAACCTC
ATCAGCATATCCAGTTAGTTCCGAACTAAGATATCAAGTTTCTCCTGAACAAAAGGATCC
CGCGGATTCTGCTTTTCCAGAATCAACATCCAATTCTTGCTAGGTCAGTCATAGGGTTCT
TTCCAGAATCAAGACCAAACAAAGCTGCACCTTAACTAGGTACAAGATACCTGTGATAGC
CCTCTGACCGTGGTGGACGCATACACTCGCAACACAAAAGTAAAGCGAAAGATACCCCTC
CATATGATGGCTTCCTATAGCGTGCACTAGCAGCATAGAGAGCCGGTTCCCCGATAGAAG
ATTGAATTAGTTTTGATAGAACTTTTTAGAAAAAGGATTACAATCAGGCCGTAAAAGCCA
ATCAATTGACTCAAAATTGAGAAAC
>NODE_15784_length_128_cov_49.148438
TACTGGAAATCTTGTAAATCAAAATGATCATATAATGCACATTTTAGCTGGTTTAGGTCC
TGAATATGATCCAGTGGTGGTCACAGTTACTGCTAGCATTAATTCTTTTACCTTGAGTGA
TATTCAAGCACTGTTGTTAAGCTTTGAA
>NODE_15788_length_128_cov_2.695312
AACCTTGGATGATGTCGGTGTATGCTAGGAGAAGACAGCAGATACAACAGAAGCGCATGC
AACACAAAGCCAGGGTATCAGAGGCTAACCGGGAACTCAACAGGAAGATAGACTAGGAGC
AGGGGAAAATGGGTCGGACCCCTGAAAT
>NODE_15847_length_172_cov_22.348837
AGTAACCTGAGGTAGACTTTCTGTTAACAAGATCTCCAGCCATGTCAGCATCTGTAAATC
CCTCAAGAATAGGCTCACTGCCTCCAAAACACAAACTCAGCTTTGAGGTGCCCCGCAAAA
ATCTCAAGATCCACTTTACAGCTTCCCAGTGAACCTTGCCTGGATTAGCCAAGAATCTGC
TAACCAATCCAA
>NODE_15854_length_187_cov_15.016043
TAATGACATATTATTCTTTTATTTTAATTCAATTATAGTGAACCCGAACTTCAACCATTC
CTTTATAACCATCTTGGGTTCACAAAGTTGAATCCATATTGATCATCTCATTTGGGGACT
TTTATATTTTTTTACAATAAAGGACTCTGGTAATACGAATTGGTTCTCTAGTCAAAACTA
GACATGGCCAATCCGCAAACTATCGCT
>NODE_15855_length_95_cov_22.936842
CTAGAACAATTGTTTCTGATAGGGACTCTAAATTCTTAAGTCATTTTTGGCGTGTTTTAT
GGAGTAAATTGGGGACTAAATTGTTGTTTTCTACTACTTGTCATCCTCAAACTGA
>NODE_15912_length_202_cov_100.009903
TTCTATATGTGTTCGACAGAGGGATATTTCAATCACCAGAATCACTCTAGATTACTAACT
TCTGTATACTGACCTACATAAAGTTGACCTCATAGCGGAGGCTTTTGTGGAAAGTTTTAG
AGGTGTATAAGCATGGGCCAGATATTACCCTATAGAGTCAATTAATAGATTAACTACTTT
TACAAGTGAACTGGACAACTAAGGTGGATTAATAGGAACTCT
>NODE_15913_length_268_cov_5.507463
GGTGGAGTGTTATTTTTGGATATTGGGAGTATGCTTTGAACCCCAATATTCTATTGGAAG
AAGAATGATGACTAAGGTTATTGCCATGACCTCAGTCATTGATGACATCTATGACGTTTA
TGGAACTATTGATGAACTTTTGCCTTTTACCGAAGCAATACAAAGGTATGTATTTATTTA
CATGAAAAATGTTTTTCATTCTACTGATGATGATGATGTTAATGTGTTTATTTAGATGGG
ATATCAATGCCGTAAATGAAGTGCCATTGTACCTAAGACATTTTTACA
>NODE_15959_length_666_cov_18.066067
TAGAATAAGCAAGGAGAACATCCTAATAAAGAGAAGGGCTGGAACATCTATTGAATAGCC
TGGCATACTCAATTTCAGTGCTTAGTCTATTGTAGTAAAAGAATAGATTCAATTGATTCT
CTTTCATTCTTTAACGTGGCTCTTACATGGTTCAACACCAATGGAGTCAACTGCAACTCC
CGCATCAGCGAAAGCCGAAGTAGCCCCAGCACCAAGATCAGTCCTTTCGAAGCCCGGTAT
CATCAACAATCGGTCTTTGTCAGCACCAGAAGCAACTCTCACTGCGGTTGAACTATCTCC
TTTCATTAGAACCTCATTCTTCAACTCGCACTTTCTTTGGTAACAGGGTTCCGTAATTGA
CTTGAGGAAGCAGAAACTAAGAATATGTTAATAGAATAGCTTTCCTCAACATGAGTCTTT
GAAGAAGCGGTTACCGGGGTTAAAGAAAGAGATGCAATTCGTTCACTAGCGACAAGAGAT
GCTAGGCCAAAAGACAAGGATTGACCATTTCCTTCTCCTAAGTAAAGGAACGTGCGCCAA
AGGCTAAACCTCCTCCCCGTGATAGGGTTGATTGACTCCTCTGTAGGGTGAAGCAAAGGG
AAAGATCGAAGACGAATAGAAGCTCATAGCTCTCTCCAGGTTATCTTCCCTTCTTTGACT
CCTGCATAACAAGCGTGCTACTGGCT
>NODE_15965_length_1386_cov_16.520203
CACAAAGACTTGCCAAGAAGAAGGGAAAACAAAGTCTGGGTGGCCCTAGCAAAAACGACG
ATTCAGAGAGTCCCCTGATGGTAAACATGTAGAAAAGACAATTGAGAAGGCGGGCTCCGT
TAGCTTCTGCTTCTGTTCTTCAGGATCCCCCTGTGAAGGTACCCAAGCTTCTCACACGGT
GACGGAGATGTCTCCTTTGAAAGCAAGCAGTTCTGCTAAGGCTTATCGCTTGCCTGACTT
TGATTTGACTTTCCAGTATTCTTACGTATACGAACCTTCTTTCTCAAACCATTTTACTTC
GAGTGGCTCCTCGCGCCTTTCGCCTTGTGCATTGCTCGGTTCTCTTAAGAGCCTACTCTG
TGGGGACTCTGCCAGTGAAGGTTTAATCATGTTGTATGCTAGGCGTAGGGAACTTTTTCA
AAGCCTTAGCCAAATCGTACTCACTCCTATTCCATTCCTTCGCTTGACACTTGAAAGATT
GGGTTAAGTAGCCGTTACCTACAAAAGGCAAAGAGTTGGCTTAGCCCAAGTGGGAAATCC
AGCTAACGGTCTTCTATCTCCGATTATGGAAAGTCTCAAGCGAAATTTCTTATTTAGAAA
ACTACCAAAGGTCGGGTGCTTTAGGACCACTTGCCTGCTGTGATAGGGAAGACTTATTTT
CTACCGCTTCGTGAGTACACTTAAGACAAAGGGAATTAGCCATAACGGTCAGGAGTCGGG
CTATCTCTTAAATCTAGCTTTTAATAGGGTGCAGGCCAATTAAAAAGCATTCCTTTTCAT
CTCAAGCCTAAAAAAAAGATCCTGTTTCAGTGCCATTTATAGATGTCTTTAGAGGAGTAT
TATCCTAAGGGTATCTAGTCCCAGTCCCATAATGGCATTCCCATTCCAGAAGTGGTTTAT
CCAGGCTGGTTGAACCCCCAAATAGGCATAAATCGCTATCATGGTTGGAGCGGAGCATAG
ATAGTGGCGGTATTGGGCAGAGGTAAAATGCACACATCTACCTGGTAGGTGGTTAAAAGA
ATTCCATACCCTTACTTCAGCCTAAAACGAAGTAAGAGGCCAGGTCAACAATCTAATAGG
TTGCGTTCCCCCCCGTTTGAGAGTAAGAATCCTAGCTAGGTGAAGATCTACTGGATGGAG
GGTGTTGAGATTTCTAAGGTTCATTGCGCAGCTCAAAGATTTTAGCATTAGCAGTTGATT
CGTGCTAACTCCTAAGAGCGCTTACGTGTCATGTGCAGTAGATGAAAAGTCCTTCTTCGT
CGCTACAGCAGACCATTCCCTAACAGCGGATTCTCAAGCTGCAGATTCTAGGCGTGAATG
TACTACCTAAAGACTAGCATAGCAGGGTTTTTCCTCTACTTCCCACCGTAGCAGCCTCTA
ACTATGGGAATGAACATAAATAAGAA
>NODE_15989_length_188_cov_3.452128
CACAACACTGATGGATTTTCTCCCGGACAACTCGAAATATGAAACCTTGGCCACCCAATT
CTCGTCTAAAAAGATGTTGACTGATTTGAAACTGCGATGAAGAATTGTGTTTTTAACAGC
TGACTGAAGATAGAATAGTCCTCGAGCAGCCCCAATGCAGATTTGAAGTCTATGCTTCCA
TGGTAGAGGATTTTTGTTAGGATCATAA
>NODE_16013_length_84_cov_4.452381
AAAGGCTTCATACAACTTGTAGAAGGGAAGAAAGTCGAGCATGGTCAATTACCTGATCGA
AGGACCGAAGAAGGCATTGACCCCAATGCTTACAAATTTTTGGA
>NODE_16014_length_497_cov_12.410462
CAATCAGCATCAGAAAACCCAGACAACATCATGGTTGGAGACTTCTGAATTCTCACTCCT
AATTCTAGTGTGCCCTTAACATAACGAAGAATTCTCTTCACAGCACCCCAATGAGCATCA
GTAGGTGTATGAAGATATTGACACACTTTATTGACAGCAAATGCCAAATCAGGTCTAGTC
ATTGTCAAGTATTGTAGTGCTCCCACTGTACTTCTGTATTTGAATTGTTCTTCAGCTGAT
AAGGGTATTCCTTGTTCTCTGAATAATTTCTCAGCAGAACCCATTGGAGTGGACATGGGC
TTGCATTTTTCCATGTTTACTCTCTTCAACAAATCTAATGCATATCTTCTTTGTGACAGT
ATGATGCCATCTCGTGCCTTCTTGACTTCAATACCCAGAAAATACTCAAGATCACCCAAA
TCTTTAACTGCAAAATCTATTTTCAATTTTTGTATCAACCTTTCGGTTGCTTGATCAGAG
GAACTCACAATAATTATATCATCAACATAGATGAGCA
>NODE_16072_length_131_cov_6.312977
ATGAGGAGATGGATTCCATCCAGAAGAATGATACTTGGGAGCCAACCACACTGCCAAGGG
GCAAGAAGGCCATCAGTGTGAAGTGGGTCTACAAGAAGAAGAAGAATGCCCAAGGAGAGG
TAGAAAGATACAAGGCTAGATTGGTAGCAAG
>NODE_16135_length_152_cov_9.032895
GGAGATTTGTTGACTTTGGCCTAATTATTATTCCCACATCGGAAGCTTTAGGTTGTGAGA
AGGGATTTGGGAGTTATAAATTAACCCCTCCTCCTCCTATTAGTTTCATCCCAAAATTTG
TATCTCTCCTCCCACATTAATAAAAGCGGGCTGTTTGAGCGGTACTCGGAGA
>NODE_16150_length_354_cov_6.237288
CTACCTCTGAGATTTGCTGTTGTGTTGTCTCCCATTCACCCTGAGAATTAAGAATTTTCG
CAATTTTATTCACTCTTCGTCTATAACTAGCGTGATGATGAAAATAGGAAGTATTCCTAT
CACCATTAGCTAACCAATTTGATCTAGAACGTTGCTTCCAATATGCATCCTCCACTTCAA
GTAATCTCTGCAATTCAATATTCAGCTTAATAATTTCCTCTTCTTCACCAATTTTACCTT
CCAAAAAGAGAATACGCTGTTTTATTTTTTTAATCTCTTTAGGAAGCACACCATATTTTT
TAAAACTCCATCCCTTCATTTGTAATTTCAGATCTTCCAGTCCACAACTCAAACCCCGAA
CCCCACCTCCAACA
>NODE_16154_length_132_cov_1.954545
TGAGTTCCATCGATACTTTTAAAAAATGTAAAAATGTGGCTCTTTCTGCATCATTAGCAA
GTAAGCGATTATATGGATTTATGATCATATTAATCTATAATTGCAGTCCTGTTGCCTGAA
ACCGTTCTAGTCGTAGTTGCCAAGAAGAGTTC
>NODE_16168_length_90_cov_6.044445
CCTTTTGAGGTTGGGCTGGTAGAACCATCTTCTTTACCCATGATTGGTAAATGATGAGAA
ACAAAAAAGATCCTTTATGTGGATCAGTTTTGCTCTGATACCATGAAGAA
>NODE_16195_length_86_cov_3.104651
ACAAAAAACAACAATATATTCCTTTTCAAAATTAAGTTTACACAAGTTATACATTTATTG
ATTCATCCTCTACAATCGTGTTTTCCCCCTCCTCCCCACCCGCTAC
>NODE_16220_length_121_cov_54.057850
AGCACAGAGGCTGAGTATAGAAGTCTTGGGCTAGCCACTGCTGAAATCACTTGGATCAGG
TATCTTCTTAGTGAATTGAACATAGAGCAGACTAGAGTTCCTCAAGTATGGATAGACAAT
CAAAGTGCTATCTACTTATCT
>NODE_16238_length_833_cov_18.031212
GTGTTCAGTGTATGAGCAGAACGGGGTTGGTAACGGTGGCAACTACGACTCCTGCAACGT
TTGGTAATACCTTAATCCTTTGAACAGACGACTGAGTGGCGAAGTGTTGATTACGAGGCA
GGTGAGGAAAGTGGGCCTACTAAGTGAAGAAGAAGAAGCCTGCCGAATCGAGTTCATCGA
CTGAGCCTGACCGTAGCCTCTCATCTCAAATCAAACTACCGGGGCTGAGCAGATGCCAAC
TCCTTCTCTCTCCCTCAAGCATTGAAAGAGCAAAGAAAGTCAGCCGGAAAACGGACTTCC
GTCAACTACTATCAAGGTAGGGATGGTGATCCTACTACCAAGACCAGTTAGCGGGTGAAG
AACAACATCTGCCGTAGGAAGGGGTAAGAGAGCAAGTTCGAGCTATCGGGTTGAAAAAGC
CAACTCTTACCATTCATTCCTTTCTGCAAATCATGACAATCTTTCTTTTCTCCAACACTA
CAAGGGCAAGACAATGATGCTGAATGACAGAATGTTGATGTTGGGCCTTAATACTCTTCA
AAATGTCCGTCGGCCTCCGGAAACTCCATTTTCCGAATTCGAACACAAATTCCAAGAAAT
TGGATTGGAGAGAGGATGGGGTGATAATGCTGAGCGCTGGAGATGATCTGTATGCTTCTC
TTCTAGACCTTCGCAAGGCTCCTGATTCATGCACTCTTGAGGCTGAGGCTCCTGATTCCT
ATGGTTTTCAATCTTGTTATTCTTACTCCCCGTGGATACTTTGCCCAAGTATTGGATTAT
CCAGACACTGGCGGCCGGGTTGTCTACATTTTGGATCAAGTTCCTGCCTTGCAGCGTAAG
ATGCAACAAAGGA
>NODE_16243_length_228_cov_45.881580
ATCCTTTTAACAGCTTTGAGATGAGGTTCTAATGGATTTGCCATGTACTGACTCACTTTG
TTGACAGCAAAACTAATATCAGGTCTTGTGATAGTAGCATAATGAAGTCCCCCAACAATG
CTCCTGTACATTTGTGGATTCTGAATTGGATCTCCATTATATCTAGACAGATGTGGACTT
GTGATCATAGGTGTAGAACTTGACTTTGCTTGTAGCATATTTGCTCTATCCAGCAGCTTC
TTTACATA
>NODE_16285_length_127_cov_8.362205
TGTACCAGAGGGATCGACTGACGTCTTTTGATCCCTAGCCTAACTGCATAGACTTAAGAA
CCTAAGCAGCTAGGCAGCATGATATGCAAGGATATAAAAACAACAAGTGTATATTTGAAA
GTAAAGGTTCGTGCATACCGCCGAGCC
>NODE_16325_length_115_cov_2.217391
ATCCAACATACCTTTCGGGTTGCTCAGTTCCACTCCGACTCCTTGTGGTGTTGGAAACTT
GACCCGTTGATGGGGAACAGAAATAACCGCGTCGAAAGATGCTTGTGCTGGTGTGCCCAA
AATTGCATTATAGAC
>NODE_16358_length_221_cov_16.800905
TCTCCTCTCATCTATCGATCATAAGACCTAAAAAGCCGATATCATACTCCTTGATCCCTT
CTACCCACTGTTAGATCCTTTGCTTTGTTGTATCCTGAAAGCCGGGGTTATGTGTACCGC
GCGGGCCCTGCCTTGGAGTTCATGGGATTTAGAGGTTTGTTTGAAAAGATATTTCATAAT
CGTCTTGGAGCGAATAATTTCTAAAAAGAAAGGCCGTTAAGGTCACATTTACATATACAT
A
>NODE_16369_length_582_cov_15.714777
TCGTATGAGTGAACTCATCCTTACCTACTCACTACTCTTACGGAAGTTTGACTCTTTAAA
CCAACGGGAAAGCTAGGAACGTTTGGGCTTGAAGAGTATTATTTCCTAATATTATCATAC
TAACTAGATCCGGTAAACCTTTCAACATTATCGTAGGGTGATAAGATCAACTTCCCTCAC
ATGCCCCTTTTGATCGAATAACTCATGCCCATAGGAAAGATGATAAATTAGAGAACGCTT
ATCCCTCACTTTACGACATAGTCAAAAGTCACATAGGGCACAAGTGGAGGCCAGCGTATA
TATATAGCCTCATTGGACTCATATAGAGTTCGGAATCAGGGATTCATCCAGGCTTACATG
ATAGTGGTTAAATCATGTTCGGTACAATTATTAGACTTTAAAAAGAAAGATTTTGAGTAC
TACTGCAAGACTTAGGATCCTTTATGTAGTCAAATTCACTATCACCATATATTGTAGTAT
ACTTACTAGTCAGTATTAGCGGCCAAGTACTGCAGATACCTCTTTATGCCTCTTACACTG
CAACGAAGAGAGCATGCTTCAAGCTCTGGCTTTGCTATATTTTATTACGTACGAAAGAAG
AA
>NODE_16392_length_157_cov_33.171974
CTTTACGGCCTCAAACAAGCTCCCCGGGCCTGGTATCAAAAATTTGCTAGTTTCATCACC
TCTATTGGCTTCACCAGTACCAAATCTGACTCCTCTCTCTTTGTCTACAACAAAGGTTCC
CACATCGCTTACTTACTACTCTATGTTGATGATATCCTTCTCACTGCCTCCTCAGAC
>NODE_16423_length_99_cov_4.212121
GATTACTTCCTTTTTGACAACCTCGCACATATAAGGATTTAATCTTCTTTGAGGTTGTAC
ACATGGTTTATATTCTTTTTCCACTATAATTCTATCAGAACAAAACTTAGGATCTATAC
>NODE_16438_length_168_cov_4.815476
TTTGCATTTTCATTTAGTCAACCCTGAATGAATCTGAAGTAGATCAGAAGTTGAATTTTG
CAAAATTATAAGCAGAGCTAAGTTGATAGATTGAGAAGTTGAAATTAATGGATTCATTGA
TTGATCGTATTCATTCTGCTATGTTGGAGCTAAGTCAACGACCATGGGACGAAGATTCGT
TTATCTTC
>NODE_16443_length_552_cov_20.271740
AGGTAGCTTGCTTACTAAAGAATTCCATGCCAATGAGAAAGTCAAAGTCATCCATAGTAA
GGCAGAGAAAGGTCTACCTTAGCGCTACATGTGAAAAGGTCTAGCTCCAGGCCGCGAACT
ACTCCATCGACAGCTTAGGCCTTGGAATTCAGCGTCTTCAACCAGCCTTTACTTCCTAAC
CTTCAAGCCAAGTCTCTTTGCCTCACTAGTACGGATGAAGTTCAGAGTGCTACCCCTATC
TAGATGGATAATTTCCTCATGATATGGGCTGTCCTGCCATTGACCTTTCCCTCGACATAG
ATGAGATCTCAATCTCCAAGATTGGTAGGCAGTGGATTGGCCTTCAAAGCATGAATAAGC
TTGAGGCAAGCCATACTAGCCTGATATCCTGTGACTGGGCTGGGCCTGGGCAGTTCGGAA
GAAGGGTCTCGTCAAGACCTCTTGAAAATAAACGAAGGGGAAAGGAAGTTGATGAATGGC
AGAAAGCCATGAGCCTAGTCGATGTCATCTTCCTTGTTCTCTTCTTATTCTACATCCTAT
TCCTATTACAAAAACTATGGCAGCCAAGAGCG
>NODE_16481_length_134_cov_3.701493
TATAAAGTTGTTCAAGTCTTACAAGATTCATAACGTGATCAGTGGATTCTGTAAAAGCAA
GGAAAATAAACACGGATTCGTGGAAGCTATAGATTTGAAAGATGAAAATCAGGGCTTGAA
TTCGAGTAATCTAAATCTGAATTTGAATACGATT
>NODE_16487_length_81_cov_3.802469
ATATACTTAAATTTTACAACTATTAATTCTCCAAATTCTCGAACATTACTTGTCTCGCAC
ATCAATTGTTAAGAAAAGTATTTTGATAACTATCACTGTTA
>NODE_16502_length_258_cov_3.697675
TTGACACTTATAAACTTGCTTTTTTTTTTTAGTATACACGAAAGCAGAAGCCTTGTTTCT
GTGCTTGAGAATCATCTTAAACCTGGTCCATGGAAACATCAGTTGAGTCAATTCTGTGAG
CAGCCGTTGGATTCTCTCAAGCTTTTCATCCGCAAAAATCCGAAGGTTCTCTCCCTCTTT
GTTTTCTTTACAAGCTACTGTATACGCTCTAATATGGGTTGATGACAACTTTTTAGCGAA
TCTTTGAATTTGCCTTTAACATATTAGTCCCTAGTTCT
>NODE_16509_length_96_cov_31.687500
TCAACTGGCAGTAACTCTCTCTCTCCTCATGTGCCTTTTAATAACCCTATGACTCAACAA
GGGTTGATAAATCAATTTGACAATCTTGCCCTTCAAGTTCCCAATGACACATGGTA
>NODE_16518_length_103_cov_2.135922
CTGTTTGATATTTATTGTGAACGTCATTTCCAGAGTCAAAGTGAGAGATCTTTCCCTAAA
TAAGAGTTGGACTGGTTGAGGCCTTCTCCCTTAATAAGAAGAGTTGGACTGTGTGAGGGC
AAC
>NODE_16526_length_1437_cov_17.544189
GAATGAAATCCGGCCTGAGAGTGAAATAGAGAAGTGAGATAGAGAAGGGAGTTGTAGTTC
TGAGTTTGTAGTTGGAGTTCGTGAGCCAATAAGTGAGCTTTTTCAATCCTCTCGAATCAT
AGACGGGAAAAGGCATTAGTTGGCCGGCCTTAAGAAAGAAATTCTACATTCTCGATGCTT
TCGCGCTAGTCATGAATCCGTCCTGGGATATCTTGATTATCTTTATGATGGGTCGGCAAC
AACTCCCTTTGGGGAATAAAGAATCGATCGTCTTTGGTTCCCACCAATCGATCTTCTGTA
GAAGCAGGAGGTAGCGCGAAAGAAGAATTACAATTGCAAGTCGCCTTGACCCGGCAACCA
AAGAAGCACACCAGACTAGAAGGAAAGGCAAGCAAGCAAGGCAGGATTTTCACCCTTCTC
TTTGTTGTTTTGAACTCCTCTTTCCTTAATAGAGAAATGTTCGCCTCTCTCGTTACCTTC
CTGTTTGTGCCTGCCAGTCCTCTTCTATAGTTTTTCTGGTATTCCCATCTGACTCTTTGT
CATTTTCTCTCTTGTTGTTTGCTATAATGGAATTCCCTCCTACTTCATGTGTACGGACTC
CTACTTCTTGTGCTGTGCCTCCACCTTTTAAGTAGATGGTATGCACGCATCTTTGTTTAT
TCATTCTTTCTTTTTAGACCGTCATGCTCGCTCACCTATTGTACTGCAACTGCTACAGGA
AAGATTCCACCAGTTGACCTATAGATTAGATGACAGCTCCTTCGTTTACCGGTTGGTTGG
CGGGGGATATTTCTTTCCTCCTCCTCATACTCATAGCCATACTCATACTCGTCTACTGGA
ACTAGGAACGTAGCAGTGAACGGAGCTACCGGGTAATCCGCTTCAGTAGTGGCATCTTAA
GAAGCTTTAGTTCAGAGTTCTCCCTTCCATTCGGAAATTAGAGGAGAAGGTTTAGCGGAC
CTGGCATCAGACTCTTACCTACGATTGGCACAATAAGCAGCTTCTGTTCCAATTCCCTAG
TTTAGTAGTCTTACCTATTTCTCGGTACAGTGAAAGTCAAATGCATGCGGCGGGACAGCT
GCGGTACGGTACTTATCAGGTTTACCGAAGGACCTTTGCGCTTAGTGCATCGGTACGGTA
CTGATAGATCAATGAGAAAGTTTACCCTTTCGATCATCAGCTACAAGGATCGTATCGTAT
TCAGAAGTGATCTATTGCTCGTTAAAAGATGCTCTCTTGCGAGGATTTTGGGATTGATCG
TATTATAACATCAGTAAATCGGACTAGTCATTAAGGTCTGATCAAAACCGTCATTTTCTT
ATTAAGGAGAGGTCAATTCTTTCTTTTATATATCCTTCCTTCTACCTTTACCAACTACTA
GCAATTACGACAACAGGATCGATGTAATTGAGACCTTATTCCCAATCTTTGGCAACGGAT
GAAACTCAAGCAAGAAC
>NODE_16637_length_233_cov_3.124464
TCAAGCCAGCAAAGGGATATCACTTTCTACATTTTATTATGCATATGCCAGCTCACAAAT
ACCTGGTGGTTGGGCAGCTCAAAAAGTAGGTGGTAGGCGTGTTCTTCTCCTTTCATTTTT
ACTGTGGTCTTTAACTTGTGCTCTAGTACCACTTGATCCAAATAAGGTAACATTGTTGGT
AGTGGCTCGCTTGCTTGTTGGTGTAGCCCAAGGATTTATTTTTCCATCTATACACACTGT
GCTAGCACAATGG
>NODE_16638_length_115_cov_2.434783
TTCCAGATTTATCACTATCTTGGACATCATAGTATTGAACTTTGATGCGATTATCAGGTG
ATGTCTGGAGTATCTTGCATCTGAACCAGCAGCCTCGAAAGCCACTATCCTGGCAGAGAA
GCTCTATATTTTTTT
>NODE_16745_length_90_cov_12.222222
TTTCTTTTTAGTTCTAACCCTGAATTCATCCATCCATTCATTCTTCTAGCTAGAAATTAA
GGAAGAATATATAGAATTAAAATTTAAGAAGAAGATGACAGGATCTGGTT
>NODE_16769_length_1484_cov_17.171833
GATCCATAGCAATCCGCGAAAGGGGGGCACAAGTGATGAGTATACTTTATCTGCCCCGGT
TCTAAGTCAACCCTTACTTATCTATTGCCAGCCGCCGCCCATGCTTCGTCATAGAGTTAG
GTAGGCCCACACAAGCGTCAGGAAGTTTCGAACCGGGCGCCCTTATTTAGGAAAAAGAGC
TTTCGTGCAGTCTCTTAGTCAACTACCTGAACTTTGATAGGTCACTCAACGTTAACACCC
TCCGCCCGCGATTGGTCAAATAGACCAGAAAAAATTCTTATGTTGTATCATACAGACCTC
AGGTCAAGCCAATGGTGGAGATCGAAGATCACCATGGCCTGTAATTAATCCTGAAAGTGG
TGCTTCTTTCTCTGGTGACACGTCTCCGTTTATTTGGTGTCTGCGGTCATTACAAACTCT
TTTCTGTCTACTCTTAGGTCGTTGCAGTTTGTGTTCAGTCTTATATTGAGTCAATGCTTT
TTTAAGTTATTTTGTTTGAGCCCTATATCTATATATGTAAAGATTCCAAGTCAAAACATG
TCTGGAACATAGTCTTCTTTCTATACCTAACAATCGAACAAAAGTAGGTTCAATGAATCA
GATTCCCACCTTACCTAATGAAACTTGAGCAAGATCTTATGAAATTCGTCGATATCCGTT
CCCTGCAATCTTGTAATATTGAGTTTAGTTTATCACCAATTTATGATCTAATCTATACGG
GCCCAGTCATTTTTTTTAGTTGCCAAACTGCTACTAGTCTGTTGATGATAATTGAACCCA
TCGCTTACAATCAAGGGCTTTCCGGCTGTAGAGCTATCTTTGGTTGTTATAGACTCATGG
CATGGGAGGGCTTAAAGCGTAACAAGGGATTGAAAGAGCGTTAAGATTGCTAAACCAAGA
CTGGCGGGAACTGCATCCTCTCCCTCCGGTCGAGCGACTACGTACCTTATAGTCGAGCTT
AGAGCCTAATCGGCTATCCTCTCATCTCTTGCCTCGTCTTCGTAAAGCAGCAATATGAAC
ATTTCCCGTGGGTAAAAAGAGAACTCTCAGCGCAGCGACATCAAAAGAAAGTAAAACTTC
CACTTCCCTTGCAATTGGATCAAGGAGAACTGGTACAGGGGATTCTCGAATGCCGCTTTC
ATTTAAGTATGAAAGGAAAGAGATAAAAAGGGAGGGAAGAGCTTCAAAGATTGAAAACCC
TAGGAACCTTCGAGCCTAGCCTGCCCGATCCATAGCCCTTTTCATCCCTTGTAGAAGGAC
TCCCACTTCCATTTCAACTGCCACTGCAACTGGAGCCCTACCCCTCCCACAGGAACTGGC
TCGAAAGGATCAAATTACCTTACTACTGGAAAAGCTTACTTTCTTTTTTTCTGCAATTAG
AGGGGCCTCTTTTATACTCCATGGCTTTCTCTAAGCAATGGAAGGCGATGCGCTTACTCT
GAACATGGATTGCCCTTTCCCGATTGACCTTATCGAAAGGATGGGGGAGAAGAAAAAGCT
TTCT
>NODE_16770_length_1497_cov_17.038076
TCAGCCTATGATTCTTATCCCTTCCGATAAGTCTTATGAAACGAATTCGGCTGGAGATAA
GACGGCATAGTTCCGGTGACTCTTTCGGAAATGAAACCGAGGAGGCCGATATTTCGGAGT
GCGTTAGGCCCCCGTACGTAGGTTGAACAAAGAAGCGAAGGTGCTCAAAGAAAAGCCGTA
GTACGCTCTGACTGAAGGTCGCTCCTACCTTCCCTTGCTCGATCATCCCGGAGAGGAATC
CTTTAATTAGAATTATGACCTCACTTGTTTGTTGAGGTACGCTGCATGAACCAATGATCA
ATTCAAGCCTATTGAGAAAAGCCTCAGAGATAGGTTTCCGAGGATATGAGATTCGGTTCA
AAGCACGCAAGAGGAGCTCAGCACCGTAGTGAATCGTAACCTTTCGATCTGGGGGTAAGG
ACTCGTCAAGAGACGAGACGTAGCTAATGCTGTTTGATCACCGTCACGAGATTTGTTTGC
AGCTACTATAGCTAATCAATCTCCTGCTTTCATTCCGTTTGGAATCAACATGCGCTCTGA
GAGCGGATCTAGGAATACCCTGGCAAATCGATACTTGAAGCAGAGACGTCGCCTGGGGTT
GTTGACTGCTAATGGGCTTCACGACTATGTTCGTAAACCGGGAAAAAAGGAATGAATAGT
CGCTCAGCTCTTGCATTTCCTTCTCTCTATATATACGACATTTATGGATTCCACTTGTCT
ACCTGTCGTGATCGATTCTCGTATATAAGGAATATAGACTCTATCTAGCGGATTGATCAA
TGAATTGAATACCCAGGTAAGATAGAAGAATAGAACTACAAAAGATCTGATACCTTCACA
AAACAAAGGAAGAAAGGAAGTTTTTTCTTTCTCAGTGCCGTTGGGAGAAAGTTGAGTCCA
TTGGGGCTCTGAAAAAGATCTTAGTGATAATCCCGTCCATCGTGATCGACGACCAACCTT
CTCTCATTTAGGAGGGGTTTTCAGATGTAGTCTTTCAAAATCCATAGGATGAAGTGAAGC
TTCAAAGCTAAGAGAGAAGGGAGGAAGCAAGCAACCTCGAACCGCGTAATGAAGCAAAGT
GTTTTAGGGTTGAAGCCAGTAATCTATGTAGCTTAGAATGGGTAGGTCTCTAAGAGCACT
GAAAAGTCCAACTCTAAGTGTAAGGCGTTCCAACATTTGTTACCTAACAGAAATTCCAAG
GCAAAAGCAAGAGTTGGGGCGGTGGCATAACCAGGATCCGGTTGAGTTCTTTTGTAGTAC
CTCCAACCAACTGGCTCGAATCGTTTTCCCTTTTTTTTGTTTGATTTCTTTCTCGATGCT
TTGAATAGCAATCTTTCGTAAACAAGGGTCCGAAGGAGCGGCATCGGTTGACTTAAACGA
GTTGAGAAGCGAAGCAACTTCCGGTTGCTACCGAGCGTAGAGTTCGCTTTTGGCAGCTCA
TGAACCGACCGAAGGAGGCAAAGCAAGAACAGCGCCTTCGCCTGCTTTGATTAGAACTTT
CTCCGGCTACGGCTACA
>NODE_16801_length_853_cov_17.608440
ACCTTTATTTAAACCCCTCTTTTATATCTTAAAAACAAGCCTACTGTGGCATTTCGTGAT
TGAGTTCTCATGCCTACTCTCATCTGAGAAGGAGATAGCCAGACGGGAACCTTTCTTAGC
GCTTAGATAGATGGTAGTGAAGAGCAGATGAACTAGACCAGACAGCTCGATGGAAAGGAG
AAAGCCAAAACTCTTGCTCTTATCCATAGGTGGCCGTGATCGATCAAAGGGATGCGCCGC
CACTGCTTTATATAATTCTAATAGAAAATTAGATAATTATCTCAACGAAGAAAGAGAAAG
AAGCAAATCCCCTGAAAGGGGCCATTACACGATGCAAGAGCAAATGAGAAAGCAATGCCC
CGCCGCCACTCGGGGTGATCCACTACTTACCACTCAACTCAAGCTAAAGCTAAGGCACCT
TACTAGCACCGGGGTATGGTGCTAAACCCGGACAATCCCCTGACTTCGACCAATGACCAA
TGGTTCGACACCCGAAAAAGCCAGCTCCTCGATATCCTTCAACGGGAGGAACTGAAATCA
GTCAAGTAAACCCCTTAGCCGAATCAAAGAAACTGGGAAATGGTTATCCACTTGGAACAT
CATAGACTGGCTCCACGACACCGGCAGACGTAAAGAAAGGTCGGTTCCCTAAAAGCTTGG
CCAAGAAAGCCAGTGCCAGCTAATGAGACATGCCATCCATCCATAGTCCTACTTCTATTG
GATCGAGAATGGATTCGACGTTCTTCTAAATGGATGTCTTAAATGCAGAAGTTAAGAAAA
GCAAAAAGGTAAAGAACTAGAGCAGGAAAAACAAAAGGGAGCGAAGTCACTTCTAGCTTC
TTTCTCTTGCCCAGGCCAGGAGTTAATGCAAAG
>NODE_16840_length_511_cov_18.992172
AGACCGAAGACCTTCTTAATCAGCGTGGAGGTAAGATGCTTGCCCATTGAGTGAAAGCAT
CCATCCTAGTCAGAGAGATTCTCCGACTCACTACCTGCGGGAACTTTTCCGCCAGCCCCA
GGCGGTAACTGCTCTTTCGGTGCCTAATAGTGGGATCCATTACCTTTTCGCAATCTTAGG
CTTGCCTTTATGTTTTGTTTGCATGAAGCAAGATGAATAGATGAGTTAGCTGTGGAACCA
ATCTCCAATCCCGTTCGGTAGTATACTGATGAGGATTCGTTGAACTATGTTCAACTCATT
CGGTTACAACACTATTTCCTTCCTATCTCGGAGCTAGCTTTGCTTGCTCGCCACATATCC
GTGAATCCTCTGTAAATGGGGAAAGAAGAGTGGGTATGCGGGCTTCTTTCGTCCGTCGGG
TGTTCAGTAATCGGATGCTATCGAAGAAAATGAATGAAATAGGCATCATTTCTCTTCCTT
CATAAAGTCTTCTTTTATTGCACCGATTTCTATTACTCACGAGATGGCATG
>NODE_16884_length_155_cov_18.374193
GAATATCATTCAAACTAAAAGCATTAATTCCAGCAGTAACAGTAACCATCACAGGATCAT
ATTCAGATCCTAAACCAGAAAGAATGTGCATAATGTGATCATTCTGTGAAACAGGATTTC
CAGTGGTAGCAAGCAAGTCACAACACATTTTAATCTTGGCCAAATACTCTCTCAT
>NODE_16912_length_110_cov_2.872727
ATGTAACAAAAGGCTAAAAATAAATGATTCTAATCAAACCTATTTATGGCATTGTCGCCT
TGGTCACATAAATGAGAAACGCATATCAAAACTCCATAAAGATGGATTTCTAGATTCTTT
TGAATTTGGG
>NODE_16918_length_328_cov_3.064024
AGAATCTTATCCTGAAATGTTTTCTTAAATTTCGGGACGAAATTTCCAATTAGGGGGATA
GAATGTAACGACTCAAAATTTTGTAACCATATTTTGGCCTCTTAATGAAGATTATGCATC
TCTCTAATCAAAATTATGTCTTTTAATCTATTAATCGCTAAAGATGCCTCTTTAACCTAT
TAACTGTGCGACGGGTAAGTTGAACGGTCGGGAATCGGCCAAATTAACTTAGCCGTATTC
TGCGATGCTCAATTGGCAACTTAGACTACGATTTCATCTTTGGACACTCAAAACTCTATC
CAATTGACGTCCTTAGCTAAAATTGACGCTACGAATGCATTCGTACAT
>NODE_16966_length_109_cov_101.568810
CGATTCCGATTTCGATTCCGTGTTGCCGGACTTGTCAAATAGGGCTTGAAAGTCTCGAAA
GTCCTCGTCTAGTTCGCTGATTAAGCCGCCTGGCCACTGAGGGACTAACTTACTGATTTC
GTCGCCTGA
>NODE_16975_length_95_cov_8.389474
ATGAGTCTTTTGGTCATGAAACGTGTCATTCCAGAAAAATTCAGAGACACTATGACTAAT
CAGGATGATGCCAAATTGTTCCTTGCAGAACTTGAAGAGCGTTTTGCAAAAAAAC
>NODE_16977_length_203_cov_41.083744
TGGACCCCATAGATCAGTGTGCACTAAATCAAAAGCTGCATTAGTTTGAGTTTCAGAATT
TCCAAAAGGCAACTTATGACTTTTAGCGAGAATACAAGGATGACAAATTTTTGAATCATG
ATCTCTATTATCAAATGGAATCTTACAATCTCTCAAAGCCCTCTTAACAATTTCATAACT
ACAATGACCAAATCTCTTGTGCCATAAACTGACATCCAAGTTA
>NODE_17072_length_93_cov_3.483871
[truncated: 1,279,551 more chars]
